# Supplementary material for: Diversity analysis of the rhizospheric and endophytic bacterial communities of Senecio vulgaris L. (Asteraceae) in an invasive range
Source: PeerJ. 2019 Jan 7;6:e6162. doi: 10.7717/peerj.6162 (PMC6327885; doi:10.7717/peerj.6162)
Supplement: Supplemental Information 9 — Explanation for names of the samples used in this study. [file peerj-07-6162-s009.xlsx]

## Sheet: Sheet1
Sample_name	location	type	group
L1b	1	leaf	L1
L1c	1	leaf	L1
L1d	1	leaf	L1
L1e	1	leaf	L1
L1f	1	leaf	L1
L2a	2	leaf	L2
L2b	2	leaf	L2
L2c	2	leaf	L2
L2d	2	leaf	L2
L2e	2	leaf	L2
L3a	3	leaf	L3
L3b	3	leaf	L3
L3c	3	leaf	L3
L3d	3	leaf	L3
L3e	3	leaf	L3
L4a	4	leaf	L4
L4b	4	leaf	L4
L4c	4	leaf	L4
L4d	4	leaf	L4
R1b	1	root	R1
R1c	1	root	R1
R1d	1	root	R1
R1e	1	root	R1
R1f	1	root	R1
R2a	2	root	R2
R2b	2	root	R2
R2c	2	root	R2
R2d	2	root	R2
R2e	2	root	R2
R3a	3	root	R3
R3b	3	root	R3
R3c	3	root	R3
R3d	3	root	R3
R3e	3	root	R3
R4a	4	root	R4
R4b	4	root	R4
R4c	4	root	R4
R4d	4	root	R4
RS1b	1	soil	RS1
RS1c	1	soil	RS1
RS1d	1	soil	RS1
RS1e	1	soil	RS1
RS1f	1	soil	RS1
RS2a	2	soil	RS2
RS2b	2	soil	RS2
RS2c	2	soil	RS2
RS2d	2	soil	RS2
RS2e	2	soil	RS2
RS3a	3	soil	RS3
RS3b	3	soil	RS3
RS3c	3	soil	RS3
RS3d	3	soil	RS3
RS3e	3	soil	RS3
RS4a	4	soil	RS4
RS4b	4	soil	RS4
RS4c	4	soil	RS4
RS4d	4	soil	RS4
