# Supplementary material for: Diversity analysis of the rhizospheric and endophytic bacterial communities of Senecio vulgaris L. (Asteraceae) in an invasive range
Source: PeerJ. 2019 Jan 7;6:e6162. doi: 10.7717/peerj.6162 (PMC6327885; doi:10.7717/peerj.6162)
Supplement: Supplemental Information 10 [file peerj-07-6162-s010.fas]

>OTU_2
GTAGTCCACGCCCTAAACGATGTCTACTAGTTGTCGGGTCTTAATTGACTTGGTAACGCAGCTAACGCGTGAAGTAGACCGCCTGGGGAGTACGGTCGCAAGATTAAAACTCAAAGGAATTGACGGGGACCCGCACAAGCGGTGGATGATGTGGATTAATTCGATGCAACGCGAAaaaCCTTACCTACCCTTGACATGGATGGAATCCCGGAgagaTTTGGGAGTGCCCGAAAGGGAACCATCAcacaGGTGCTGCATGGCTGTCGTCAGCTCGTGTCGTGAGATGTTGGGTTAAGTCCCGCAACGAGCGCAACCCTTGTCATTAGTTGCTACGAAAGGGCACTCTAATGAGACTGCCGGTGACAAACCGGAGGAAGGTGGGAACTCAAGGGAGACTGCCGGTGATAAACCGGA---------
>OTU_3
GTAGTCCACGCCCTAAACGATGTCTACTAGTTGTCGGGTCTTAATTGACTTGGTAACGCAGCTAACGCGTGAAGTAGACCGCCTGGGGAGTACGGTCGCAAGATTAAAACTCAAAGGAATTGACGGGGACCCGCACAAGCGGTGGATGATGTGGATTAATTCGATGCAACGCGAAaaaCCTTACCTACCCTTGACATGGATGGAATCCCGGAgagaTTTGGGAGTGCTCGAAAGAGAACCATCAcacaGGTGCTGCATGGCTGTCGTCAGCTCGTGTCGTGAGATGTTGGGTTAAGTCCCGCAACGAGCGCAACCCTTGTCATTAGTTGCTACGAAAGGGCACTCTAATGAGACTGCCGGTGACAAACCGGATTAGATACCC-----------------------------------------
>OTU_4
GTAGTCCACGCCGTAAACGATGATTGCTAGTTGTCGGGCTGCATGCAGTTCGGTGACGCAGCTAACGCATTAAGCAATCCGCCTGGGGAGTACGGTCGCAAGATTAAAACTCAAAGGAATTGACGGgggCCCGCACAAGCGGTGGAGCATGTGGTTTAATTCGAAGCAACGCGCAGAACCTTACCACCTTTTGACATGCCTGGACCGCCACGGAGACGTGGCTTTCCCTTCGGGGACTAGGACACAGGTGCTGCATGGCTGTCGTCAGCTCGTGTCGTGAGATGTTGGGTTAAGTCCCGCAACGAGCGCAACCCTCGCCATTAGTTGCCATCATTTAGTTGGGAACTCTAATGGGACTGCCGGTGCTAAGCCGGAG-----------------------------------------------
>OTU_5
GTAGTCCACGCCCTAAACGATGTCTACTAGTTGTCGGGTTTTAATTAACTTGGTAACGCAGCTAACGCGTGAAGTAGACCGCCTGGGGAGTACGGTCGCAAGATTAAAACTCAAAGGAATTGACGGGGACCCGCACAAGCGGTGGATGATGTGGATTAATTCGATGCAACGCGAAaaaCCTTACCTACCCTTGACATGGCAGAGATCCCGGAgagaTTCGGGAGTGCTCGAAAGAGAATCTGCAcacaGGTGCTGCATGGCTGTCGTCAGCTCGTGTCGTGAGATGTTGGGTTAAGTCCCGCAACGAGCGCAACCCTTGTCATTAGTTGCTACGAAAGAGCACTCTAATGAGACTGCCGGTGACAAACCGGAG--------------------------------------------------
>OTU_6
GTAGTCCACGCCCTAAACGATGTCAACTAGCTGTTGGGGCCTTCGGGCCTTGGTAGCGCAGCTAACGCGTGAAGTTGACCGCCTGGGGAGTACGGTCGCAAGATTAAAACTCAAAGGAATTGACGGGGACCCGCACAAGCGGTGGATGATGTGGATTAATTCGATGCAACGCGAAaaaCCTTACCTACCCTTGACATGTCTGGAATGCCGAAGAGATTTGGTAGTGCTCGCAAGAGAACCGGAACACAGGTGCTGCATGGCTGTCGTCAGCTCGTGTCGTGAGATGTTGGGTTAAGTCCCGCAACGAGCGCAACCCTTGTCATTAGTTGCTACGAAAGGGCACTCTAATGAGACTGCCGGTGACAAACCGGAGGAAGGTGATGGGGACTCACAGGAGACTGCCGGGGTCAACTCGGA------
>OTU_7
GTAGTCCACGCCGTAAACGATGTCAACTAGCCGTTGGGAGCCTTGAGCTCTTAGTGGCGCAGCTAACGCATTAAGTTGACCGCCTGGGGAGTACGGCCGCAAGGTTAAAACTCAAATGAATTGACGGgggCCCGCACAAGCGGTGGAGCATGTGGTTTAATTCGAAGCAACGCGAAGAACCTTACCAGGCCTTGACATCCAATGAACTTTCCAGAGATGGATTGGTGCCTTCGGGAACATTGAGACAGGTGCTGCATGGCTGTCGTCAGCTCGTGTCGTGAGATGTTGGGTTAAGTCCCGTAACGAGCGCAACCCTTGTCCTTAGTTACCAGCACGTAATGGTGGGCACTCTAAGGAGACTGCCGGTGACAAACCGGAG--------------------------------------------
>OTU_8
GTAGTCCACGCCGTAAACGATGCTAACTCGTTtttGGGTTTTCGGATTCAGAGACTAAGCGAAAGTGATAAGTTAGCCACCTGGGGAGTACGTTCGCAAGAATGAAACTCAAAGGAATTGACGGgggCCCGCACAAGCGGTGGATTATGTGGTTTAATTCGATGATACGCGAGGAACCTTACCAAGGCTTAAATGGGAATTGACAGGTTTAGAAATAGACTTTTCTTCGGACAATTTTCAAGGTGCTGCATGGTTGTCGTCAGCTCGTGCCGTGAGGTGTTAGGTTAAGTCCTGCAACGAGCGCAACCCCTGTCACTAGTTGCCATCATTCAGTTGGGGACTCTAGTGAGACTGCCTACGCAAGTAGAGAG----------------------------------------------------
>OTU_9
GTAGTCCACGCCGTAAACGATGTCAACTAGCCGTTGGAATCCTTGAGATTTTAGTGGCGCAGCTAACGCATTAAGTTGACCGCCTGGGGAGTACGGCCGCAAGGTTAAAACTCAAATGAATTGACGGgggCCCGCACAAGCGGTGGAGCATGTGGTTTAATTCGAAGCAACGCGAAGAACCTTACCAGGCCTTGACATCCAATGAATCCTTTAGAGATAGAGGAGTGCCTTCGGGAGCATTGAGACAGGTGCTGCATGGCTGTCGTCAGCTCGTGTCGTGAGATGTTGGGTTAAGTCCCGTAACGAGCGCAACCCTTGTCCTTAGTTACCAGCACGTAATGGTGGGCACTCTAAGGAGACTGCCGGTGACAAACCGGAGA-------------------------------------------
>OTU_10
GTAGTCCACGCCGTAAACGATGAGTGCTAGGTGTTGGggggTTTCCGCCCCTCAGTGCTGAAGCTAACGCATTAAGCACTCCGCCTGGGGAGTACGGCCGCAAGGCTGAAACTCAAAGGAATTGACGGGGACCCGCACAAGCGGTGGAGCATGTGGTTTAATTCGAAGCAACGCGAAGAACCTTACCAACTCTTGACATCCCCTTGACCGCTTGAgagaTCAAGTTTTCCCTTCGGGGACAAGGGTGACAGGTGGTGCATGGTTGTCGTCAGCTCGTGTCGTGAGATGTTGGGTTAAGTCCCGCAACGAGCGCAACCCCTATCCTTAGTTGCCAGCATTTAGTTGGGCACTCTAGGGAGACTGCCGGTGACAAACCGGAG-------------------------------------------
>OTU_11
GTAGTCCACGCCGTAAACGATGAATGTTAGCCGTCGGGCAGTATACTGTTCGGTGGCGCAGCTAACGCATTAAACATTCCGCCTGGGGAGTACGGTCGCAAGATTAAAACTCAAAGGAATTGACGGgggCCCGCACAAGCGGTGGAGCATGTGGTTTAATTCGAAGCAACGCGCAGAACCTTACCAGCCCTTGACATGCCCGGCTACTTGCAGAGATGCAAGGTTCCCTTCGGGGACCGGGACACAGGTGCTGCATGGCTGTCGTCAGCTCGTGTCGTGAGATGTTGGGTTAAGTCCCGCAACGAGCGCAACCCTCGCCCTTAGTTGCCAGCATTTAGTTGGGCACTCTAAGGGGACTGCCGGTGATAAGCCGAGAG----------------------------------------------
>OTU_12
GTAGTCCACGCCGTAAACGATGAATGTTAGCCGTCGGGCAGTTTACTGTTCGGTGGCGCAGCTAACGCATTAAACATTCCGCCTGGGGAGTACGGTCGCAAGATTAAAACTCAAAGGAATTGACGGgggCCCGCACAAGCGGTGGAGCATGTGGTTTAATTCGAAGCAACGCGCAGAACCTTACCAGCCCTTGACATCCCGATCGCGGATACGAgagaTCGTATCCTTCAGTTCGGCTGGATCGGAGACAGGTGCTGCATGGCTGTCGTCAGCTCGTGTCGTGAGATGTTGGGTTAAGTCCCGCAACGAGCGCAACCCTCGCCCTTAGTTGCCAGCATTCAGTTGGGCACTCTAAGGGGACTGCCGGTGATAAGCCGAGAG------------------------------------------
>OTU_13
GTAGTCCACGCCGTAAACGATGATAACTAGCTGTCCGGACACTTGGTGTTTGGGTGGCGCAGCTAACGCATTAAGTTATCCGCCTGGGGAGTACGGCCGCAAGGTTAAAACTCAAATGAATTGACGGgggCCTGCACAAGCGGTGGAGCATGTGGTTTAATTCGAAGCAACGCGCAGAACCTTACCAGCGTTTGACATGGCAGGACGACTTCCAGAGATGGATTTCTTCCCTTCGGGGACCTGCAcacaGGTGCTGCATGGCTGTCGTCAGCTCGTGTCGTGAGATGTTGGGTTAAGTCCCGCAACGAGCGCAACCCTCGCCTTTAGTTGCCATCATTTAGTTGGGCACTTTAAAGGAACCGCCGGTGATAAGCCGGAGGAAGGTGGGGACTCATAGGAGACTGCCGGGGTCAACTCGGA---
>OTU_14
GTAGTCCACGCCGTAAACGATGTCAACTAGCCGTTGGGGTCCTTGAGACTTTAGTGGCGCAGCTAACGCATTAAGTTGACCGCCTGGGGAGTACGGCCGCAAGGTTAAAACTCAAATGAATTGACGGgggCCCGCACAAGCGGTGGAGCATGTGGTTTAATTCGAAGCAACGCGAAGAACCTTACCAGGCCTTGACATGCAGAGAACTTTCCAGAGATGGATTGGTGCCTTCGGGAACTCTGACACAGGTGCTGCATGGCTGTCGTCAGCTCGTGTCGTGAGATGTTGGGTTAAGTCCCGTAACGAGCGCAACCCTTGTCCTTAGTTACCAGCACGTTATGGTGGGCACTCTAAGGAGACTGCCGGTGACAAACCGGAG--------------------------------------------
>OTU_15
GTAGTCCACGCCCTAAACGATGTCGACTAGTTGTTGGTCCTTCAGTGGATCAGTAACGCAGCTAACGCGTGAAGTCGACCGCCTGGGGAGTACGGTCGCAAGATTAAAACTCAAAGGAATTGACGGGGACCCGCACAAGCGGTGGATGATGTGGATTAATTCGATGCAACGCGAAaaaCCTTACCTACCCTTGACATGCCAAGAACCTTGCTGAAAGGCGAGGGTGCCCGAAAGGGAGCTTGGACACAGGTGCTGCATGGCTGTCGTCAGCTCGTGTCGTGAGATGTTGGGTTAAGTCCCGCAACGAGCGCAACCCTTGTCCTTAGTTGCTACGCAAGAGCACTCTAAGGAGACTGCCGGTGACAAACCGGAG--------------------------------------------------
>OTU_16
GTAGTCCACGCCGTAAACGATGGATACTAGCTGTTGGAAGCAATTTCAGTGGCTAAGCGAAAGTGATAAGTATCCCACCTGGGGAGTACGTTCGCAAGAATGAAACTCAAAGGAATTGACGGgggCCCGCACAAGCGGTGGAGCATGTGGTTTAATTCGATGATACGCGAGGAACCTTACCAAGGCTTAAATGTAGATTGACCGGTTTGGAAACAGATCTTTCGCAAGACAATTTACAAGGTGCTGCATGGTTGTCGTCAGCTCGTGCCGTGAGGTGTCAGGTTAAGTCCTATAACGAGCGCAACCCCTGTTGTTAGTTGCCAGCGAGTCATGTCGGGAACTCTAACAAGACTGCCAGTGCAAACTGTGAG----------------------------------------------------
>OTU_17
GTAGTCCACGCCGTAAACGATGTCGACTTGGAGGTTGTTCCCTTGAGGAGTGGCTTCCGGAGCTAACGCGTTAAGTCGACCGCCTGGGGAGTACGGCCGCAAGGTTAAAACTCAAATGAATTGACGGgggCCCGCACAAGCGGTGGAGCATGTGGTTTAATTCGATGCAACGCGAAGAACCTTACCTACTCTTGACATCCAGAGAACTTAGCAGAGATGCTTTGGTGCCTTCGGGAACTCTGAGACAGGTGCTGCATGGCTGTCGTCAGCTCGTGTTGTGAAATGTTGGGTTAAGTCCCGCAACGAGCGCAACCCTTATCCTTTGTTGCCAGCGGTTCGGCCGGGAACTCAAAGGAGACTGCCAGTGATAAACTGGAG---------------------------------------------
>OTU_18
GTAGTCCACGCCCTAAACGATGTCAACTGGTTGTTGGGTCTTCACTGACTCAGTAACGAAGCTAACGCGTGAAGTTGACCGCCTGGGGAGTACGGCCGCAAGGTTGAAACTCAAAGGAATTGACGGGGACCCGCACAAGCGGTGGATGATGTGGTTTAATTCGATGCAACGCGAAaaaCCTTACCCACCTTTGACATGTACGGAATTTGCCAGAGATGGCTTAGTGCTCGAAAGAGAACCGTAACACAGGTGCTGCATGGCTGTCGTCAGCTCGTGTCGTGAGATGTTGGGTTAAGTCCCGCAACGAGCGCAACCCTTGTCATTAGTTGCTACATTTAGTTGGGCACTCTAATGAGACTGCCGGTGACAAACCGGAG----------------------------------------------
>OTU_19
GTAGTCCACGCCCTAAACGATGCGAACTGGATGTTGGGTGCAATTTGGCACGCAGTATCGAAGCTAACGCGTTAAGTTCGCCGCCTGGGGAGTACGGTCGCAAGACTGAAACTCAAAGGAATTGACGGgggCCCGCACAAGCGGTGGAGTATGTGGTTTAATTCGATGCAACGCGAAGAACCTTACCTGGCCTTGACATGTCGAGAACTTTCCAGAGATGGATGGGTGCCTTCGGGAACTCGAACACAGGTGCTGCATGGCTGTCGTCAGCTCGTGTCGTGAGATGTTGGGTTAAGTCCCGCAACGAGCGCAACCCTTGTCCTTAGTTGCCAGCACGTAATGGTGGGAACTCTAAGGAGACCGCCGGTGACAAACCGGAG-------------------------------------------
>OTU_20
GTAGTCCACGCCGTAAACGATGATAACTAGCTGTCCGGGGACTTGGTCTTTGGGTGGCGCAGCTAACGCATTAAGTTATCCGCCTGGGGAGTACGGCCGCAAGGTTAAAACTCAAATGAATTGACGGgggCCTGCACAAGCGGTGGAGCATGTGGTTTAATTCGAAGCAACGCGCAGAACCTTACCAGCGTTTGACATGTCCGGACGATTTCCAGAGATGGATCTCTTCCCTTCGGGGACTGGAACACAGGTGCTGCATGGCTGTCGTCAGCTCGTGTCGTGAGATGTTGGGTTAAGTCCCGCAACGAGCGCAACCCTCGCCTTTAGTTACCATCATTCAGTTGGGTACTCTAAAGGAACCGCCGGTGATAAGCCGGAG--------------------------------------------
>OTU_21
GTAGTCCACGCCCTAAACGATGTCAACTAGTTGTTGGTAGAGTAAAATCTATGAGTAACGCAGCTAACGCGTGAAGTTGACCGCCTGGGGAGTACGATCGCAAGATTAAAACTCAAATGAATTGACGGgggCCCGCACAAGCGGTGGATTATGTGGATTAATTCGATGCAACGCGAAaaaCCTTACCTGGCCTTGACATGTACGGAACTTTCCAGAGATGGATTGGTGCTCGAAAGAGAACCGTAACACAGGTGCTGCATGGCTGTCGTCAGCTCGTGTCGTGAGATGTTGGGTTAAGTCCCGCAACGAGCGCAACCCTTGCCAATAATTGCCATCATTTAGTTGGGCACTTTATTGGGACTGCCGATGACAAATCGGAG-------------------------------------------
>OTU_22
GTAGTCCACGCCGTAAACGATGAATGTTAGCCGTCGGGCAGTTGACTGTTCGGTGGCGCAGCTAACGCATTAAACATTCCGCCTGGGGAGTACGGTCGCAAGATTAAAACTCAAAGGAATTGACGGgggCCCGCACAAGCGGTGGAGCATGTGGTTTAATTCGAAGCAACGCGCAGAACCTTACCAGCTCTTGACATTCGGGGTTTGGGCAGTGGAGACATTGTCCTTCAGTTAGGCTGGCCCCAGAACAGGTGCTGCATGGCTGTCGTCAGCTCGTGTCGTGAGATGTTGGGTTAAGTCCCGCAACGAGCGCAACCCTCGCCCTTAGTTGCCAGCATTTGGTTGGGCACTCTAAGGGGACTGCCGGTGATAAGCCGAGAG------------------------------------------
>OTU_23
GTAGTCCACGCCCTAAACGATGTCTACTAGTTGTCGGGTTTTAATTAACTTGGTAACGCAGCTAACGCGTGAAGTAGACCGCCTGGGGAGTACGGTCGCAAGATTAAAACTCAAAGGAATTGACGGGGACCCGCACAAGCGGTGGATGATGTGGATTAATTCGATGCAACGCGAAaaaCCTTACCTACCCTTGACATGTACGGAAGCCACGAgagaTCGAGGTGTGCTCGAAAGagagCCGTAACACAGGTGCTGCATGGCTGTCGTCAGCTCGTGTCGTGAGATGTTGGGTTAAGTCCCGCAACGAGCGCAACCCTTGTCATTAGTTGCTACGAAAGAGCACTCTAATGAGACTGCCGGTGACAAACCGGA---------------------------------------------------
>OTU_24
GTAGTCCACGCCGTAAACGATGAGTGCTAAGTGTTAGAGGGTTTCCGCCCTTTAGTGCTGCAGCAAACGCATTAAGCACTCCGCCTGGGGAGTACGGCCGCAAGGCTGAAACTCAAAGGAATTGACGGgggCCCGCACAAGCGGTGGAGCATGTGGTTTAATTCGAAGCAACGCGAAGAACCTTACCAGGTCTTGACATCTCCTGACAATCCTAGAGATAGGACGTTCCCCTTCGGgggACAGGATGACAGGTGGTGCATGGTTGTCGTCAGCTCGTGTCGTGAGATGTTGGGTTAAGTCCCGCAACGAGCGCAACCCTTGATCTTAGTTGCCAGCATTTAGTTGGGCACTCTAAGGTGACTGCCGGTGACAAACCGGAGGAAGGTGGGGACTCATGGGAGACTGCCGGGGTCAACTCGGA--
>OTU_25
GTAGTCCACGCCGTAAACGATGGATACTAGCTGTTCGGAGCAATCTGAGTGGCTAAGCGAAAGTGATAAGTATCCCACCTGGGGAGTACGTTCGCAAGAATGAAACTCAAAGGAATTGACGGgggCCCGCACAAGCGGTGGAGCATGTGGTTTAATTCGATGATACGCGAGGAACCTTACCAAGGCTTAAATGGGAAACGACAGGTTTGGAAACAGACTTTTCTTCGGACGTTtttCAAGGTGCTGCATGGTTGTCGTCAGCTCGTGCCGTGAGGTGTCAGGTTAAGTCCTATAACGAGCGCAACCCCTGTCGTTAGTTGCCAGCGAGTCATGTCGGGAACTCTAACGAGACTGCCAGTGTAAACTGTGAG----------------------------------------------------
>OTU_27
GTAGTCCACGCCCTAAACGATGTCTACTAGTTGTTGGTGGAGTAAAATCCATGAGTAACGCAGCTAACGCGTGAAGTAGACCGCCTGGGGAGTACGGTCGCAAGATTAAAACTCAAAGGAATTGACGGgggCCCGCACAAGCGGTGGATTATGTGGATTAATTCGATGCAACGCGAAaaaCCTTACCTGGCCTTGACATGCCACTAACGAAGCAGAGATGCATTAGGTGCCCGTAAGGGAAAGTGGACACAGGTGCTGCATGGCTGTCGTCAGCTCGTGTCGTGAGATGTTGGGTTAAGTCCCGCAACGAGCGCAACCCTTGCCATTAATTGCCATCATTTAGTTGGGCACTTTAATGGGACTGCCGGTGACAAACCGGAG------------------------------------------
>OTU_28
GTAGTCCACGCTGTAAACGGTGGGTACTAGGTGTGGGGTCCATTCCACGGGTTCCGTGCCGTAGCTAACGCTTTAAGTACCCCGCCTGGGGAGTACGGCCGCAAGGCTAAAACTCAAAGGAATTGACGGGGCCCCGCACAAGCGGCGGAGCATGCGGATTAATTCGATGCAACGCGTAGAACCTTACCTGGGTTTGACATGGATCGGGAGTGCTCAGAGATGGGTGTGCCTCTTTTGGGGTCGGTTCACAGGTGGTGCATGGCTGTCGTCAGCTCGTGTCGTGAGATGTTGGGTTAAGTCCCGCAACGAGCGCAACCCTTGTTCACTGTTGCCAGCACGTTATGGTGGGGACTCAGTGGAGACCGCCGGGGTCAACTCGGA------------------------------------------
>OTU_29
GTAGTCCATGCCGTAAACGATGTCTACTAGCCGTTGGGGCCTTTGAGGCTTTAGTGGCGCAGCTAACGCGATAAGTAGACCGCCTGGGGAGTACGGTCGCAAGACTAAAACTCAAATGAATTGACGGgggCCCGCACAAGCGGTGGAGCATGTGGTTTAATTCGATGCAACGCGAAGAACCTTACCTGGTCTTGACATAGTAAGAACTTTCCAGAGATGGATTGGTGCCTTCGGGAACTTACATACAGGTGCTGCATGGCTGTCGTCAGCTCGTGTCGTGAGATGTTGGGTTAAGTCCCGCAACGAGCGCAACCCTTTTCCTTATTTGCCAGCGGGTTAAGCCGGGAACTTTAAGGATACTGCCAGTGACAAACTGGAG--------------------------------------------
>OTU_30
GTAGTCCACGCCCTAAACGATGTCAACTGGTTGTTGGGAGGGTTTCTTCTCAGTAACGTAGCTAACGCGTGAAGTTGACCGCCTGGGGAGTACGGCCGCAAGGTTGAAACTCAAAGGAATTGACGGGGACCCGCACAAGCGGTGGATGATGTGGTTTAATTCGATGCAACGCGAAaaaCCTTACCTACCCTTGACATGTCTGGAATCCTGAAGAGATTTGGGAGTGCTCGAAAGagagCCAGAACACAGGTGCTGCATGGCCGTCGTCAGCTCGTGTCGTGAGATGTTGGGTTAAGTCCCGCAACGAGCGCAACCCTTGTCATTAGTTGCTACGAAAGGGCACTCTAATGAGACTGCCGGTGACAAACCGGAG--------------------------------------------------
>OTU_31
GTAGTCCACGCCGTAAACGGTGGGTACTAGGTGTGGGTTTCCTTCCTTGGGATCCGTGCCGTAGCTAACGCATTAAGTACCCCGCCTGGGGAGTACGGCCGCAAGGCTAAAACTCAAAGAAATTGACGGgggCCCGCACAAGCGGCGGAGCATGTGGATTAATTCGATGCAACGCGAAGAACCTTACCTGGGTTTGACATGCACAGGACGCTGGTAGAGATATCAGTTCCCTTGTGGCCTGtgtgCAGGTGGTGCATGGCTGTCGTCAGCTCGTGTCGTGAGATGTTGGGTTAAGTCCCGCAACGAGCGCAACCCTTGTCCTATGTTGCCAGCGGGTTATGCCGGGGACTCGTAGGAGACTGCCGGGGTCAACTCGGA---------------------------------------------
>OTU_32
GTAGTCCACGCCGTAAACGATGTCTACTAGCCGTTGGGATCCTTGAGGTCTTAGTGGCGCAGCTAACGCAATAAGTAGACCGCCTGGGGAGTACGGTCGCAAGATTAAAACTCAAATGAATTGACGGgggCCCGCACAAGCGGTGGAGCATGTGGTTTAATTCGACGCAACGCGAAGAACCTTACCAGGTCTTGACATCCAGAGAACTTTCCAGAGATGGATTGGTGCCTTCGGGAGCTCTGAGACAGGTGCTGCATGGCTGTCGTCAGCTCGTGTCGTGAGATGTTGGGTTAAGTCCCGTAACGAGCGCAACCCTTGCCCTTAGTTGCCAGCGAGTAATGTCGGGAACTCTAAGGGGACTGCCGGTGACAAACCGGAG--------------------------------------------
>OTU_33
GTAGTCCACGCCGTAAACGATGATAACTAGCTGTCGGGGCTCTTAGAGCTTCGGTGGCGCAGCTAACGCATTAAGTTATCCGCCTGGGGAGTACGGCCGCAAGGTTAAAACTCAAATGAATTGACGGgggCCTGCACAAGCGGTGGAGCATGTGGTTTAATTCGAAGCAACGCGCAGAACCTTACCAGCGTTTGACATGTCCGGACGATTTCGGGAGACCGATCTCTTCCCTTCGGGGACTGGAACACAGGTGCTGCATGGCTGTCGTCAGCTCGTGTCGTGAGATGTTGGGTTAAGTCCCGCAACGAGCGCAACCCTCGTCCTTAGTTGCCATCATTTAGTTGGGCACTCTAAGGAAACCGCCGGTGATAAGCCGGA---------------------------------------------
>OTU_34
GTAGTCCACGCCGTAAACGATGATAACTAGCTGCTGGGGCACATGGTGTTTCGGTGGCGCAGCTAACGCATTAAGTTATCCGCCTGGGGAGTACGGTCGCAAGATTAAAACTCAAAGGAATTGACGGgggCCTGCACAAGCGGTGGAGCATGTGGTTTAATTCGAAGCAACGCGCAGAACCTTACCAACGTTTGACATCCCTATCGCGGATCGTGGAGACACTTTCCTTCAGTTCGGCTGGATAGGTGACAGGTGCTGCATGGCTGTCGTCAGCTCGTGTCGTGAGATGTTGGGTTAAGTCCCGCAACGAGCGCAACCCTCGCCTTTAGTTGCCAGCATTTAGTTGGGTACTCTAAAGGAACCGCCGGTGATAAGCCGGA-------------------------------------------
>OTU_35
GTAGTCCACGCCGTAAACGATGAGTGCTAAGTGTTAGGgggTTTCCGCCCCTTAGTGCTGCAGCTAACGCATTAAGCACTCCGCCTGGGGAGTACGGCCGCAAGGCTGAAACTCAAAGGAATTGACGGgggCCCGCACAAGCGGTGGAGCATGTGGTTTAATTCGAAGCAACGCGAAGAACCTTACCAGGTCTTGACATCCCGCTGACCGCCTAGGAGACTAGGCTTTCCCTTCGGGGACAGCGGTGACAGGTGGTGCATGGTTGTCGTCAGCTCGTGTCGTGAGATGTTGGGTTAAGTCCCGCAACGAGCGCAACCCTTGATCTTAGTTGCCAGCATTCAGTTGGGCACTCTAAGGTGACTGCCGGTGACAAACCGGA--------------------------------------------
>OTU_36
GTAGTCCACGCCGTAAACGATGAATGCCAGCCGTTAGTGGGTTTACTCACTAGTGGCGCAGCTAACGCTTTAAGCATTCCGCCTGGGGAGTACGGTCGCAAGATTAAAACTCAAAGGAATTGACGGgggCCCGCACAAGCGGTGGAGCATGTGGTTTAATTCGACGCAACGCGCAGAACCTTACCAGCCCTTGACATCCCGGTCGCGGACTCCAGAGACGGAGTTCTTCAGTTCGGCTGGACCGGAGACAGGTGCTGCATGGCTGTCGTCAGCTCGTGTCGTGAGATGTTGGGTTAAGTCCCGCAACGAGCGCAACCcccGTCCTTAGTTGCTACCATTTAGTTGAGCACTCTAAGGAGACTGCCGGTGATAAGCCGCGAG------------------------------------------
>OTU_37
GTAGTCCACGCCCTAAACGATGTCAACTGGTTGTTGGGAATTAGTTTTCTCAGTAACGAAGCTAACGCGTGAAGTTGACCGCCTGGGGAGTACGGCCGCAAGGTTGAAACTCAAAGGAATTGACGGGGACCCGCACAAGCGGTGGATGATGTGGTTTAATTCGATGCAACGCGAAaaaCCTTACCCACCTTTGACATGGCAGGAAGTTTCCAGAGATGGATTCGTGCTCGAAAGAGAACCTGCAcacaGGTGCTGCATGGCTGTCGTCAGCTCGTGTCGTGAGATGTTGGGTTAAGTCCCGCAACGAGCGCAACCCTTGTCATTAGTTGCTACATTCAGTTGAGCACTCTAATGAGACTGCCGGTGACAAACCGGAG----------------------------------------------
>OTU_38
GTAGTCCATGCCGTAAACGTTGGGCACTAGGTGTGGgggACATTCCACGTTTTCCGCGCCGTAGCTAACGCATTAAGTGCCCCGCCTGGGGAGTACGGCCGCAAGGCTAAAACTCAAAGGAATTGACGGgggCCCGCACAAGCGGCGGAGCATGCGGATTAATTCGATGCAACGCGAAGAACCTTACCAAGGCTTGACATTCACCGGACCGCCCCAGAGATGGGGTTTCCCTTCGGGGCTGGTGGACAGGTGGTGCATGGTTGTCGTCAGCTCGTGTCGTGAGATGTTGGGTTAAGTCCCGCAACGAGCGCAACCCTCGTTCTATGTTGCCAGCACGTGATGGTGGGGACTCATAGGAGACTGCCGGGGTCAACTCGGAG-------------------------------------------
>OTU_39
GTAGTCCACGCCCTAAACGATGTCAACTGGTTGTTGGGAATTCACTTTCTCAGTAACGAAGCTAACGCGTGAAGTTGACCGCCTGGGGAGTACGGCCGCAAGGTTGAAACTCAAAGGAATTGACGGGGACCCGCACAAGCGGTGGATGATGTGGTTTAATTCGATGCAACGCGAAaaaCCTTACCCACCTTTGACATGTATGGAAGTCGCTAGAGATAGCTTCGTGCTCGAAAGagagCCATAACACAGGTGCTGCATGGCTGTCGTCAGCTCGTGTCGTGAGATGTTGGGTTAAGTCCCGCAACGAGCGCAACCCTTGTCATTAGTTGCTACATTTAGTTGGGCACTCTAATGAGACTGCCGGTGACAAACCGGAG----------------------------------------------
>OTU_40
GTAGTCCACGCCGTAAACGATGGATACTAGCTGTTGGgggCAACTTCAGTGGCTAAGCGAAAGTGATAAGTATCCCACCTGGGGAGTACGAACGCAAGTTTGAAACTCAAAGGAATTGACGGgggCCCGCACAAGCGGTGGAGCATGTGGTTTAATTCGATGATACGCGAGGAACCTTACCAAGGCTTAAATGCAGACTGACCGATTTGGAAACAGATCTTTCGCAAGACAGTTTACAAGGTGCTGCATGGTTGTCGTCAGCTCGTGCCGTGAGGTGTCAGGTTAAGTCCTATAACGAGCGCAACCCCTGTTGTTAGTTGCCAGCGAGTAGTGTCGGGAACTCTAACAAGACTGCCAGTGCAAACTGTGA-----------------------------------------------------
>OTU_41
GTAGTCCACGCCCTAAACGATGTCGACTGGTTGTTGGgggTTTGACACTCTCAGTAACGAAGCTAACGCGTGAAGTCGACCGCCTGGGGAGTACGGCCGCAAGGTTAAAACTCAAAGGAATTGACGGGGACCCGCACAAGCGGTGGATTATGTGGATTAATTCGATGCAACGCGAAaaaCCTTACCTACCCTTGACATGTCCGAGAGCCCGCAGAGATGTGGGTGTGCCCGAAAGGGAATCGGAACACAGGTGCTGCATGGCTGTCGTCAGCTCGTGTCGTGAGATGTTGGGTTAAGTCCCGCAACGAGCGCAACCCTTGTCATTAGTTGCTACATTCAGTTGGGCACTCTAATGAGACTGCCGGTGACAAACCGGA----------------------------------------------
>OTU_42
GTAGTCCACGCCGTAAACGATGAGTGCTAAGTGTTAGAGGGTTTCCGCCCTTTAGTGCTGAAGTTAACGCATTAAGCACTCCGCCTGGGGAGTACGGCCGCAAGGCTGAAACTCAAAGGAATTGACGGgggCCCGCACAAGCGGTGGAGCATGTGGTTTAATTCGAAGCAACGCGAAGAACCTTACCAGGTCTTGACATCCTCTGAAAACCCTAGAGATAGGGCTTCTCCTTCGGGAGCAGAGTGACAGGTGGTGCATGGTTGTCGTCAGCTCGTGTCGTGAGATGTTGGGTTAAGTCCCGCAACGAGCGCAACCCTTGATCTTAGTTGCCATCATTAAGTTGGGCACTCTAAGGTGACTGCCGGTGACAAACCGGA----------------------------------------------
>OTU_43
GTAGTCCACGCCGTAAACGATGAATGCCAGCCGTTGGCGAGCTTGCTCGTCAGTGGCGCAGCTAACGCTTTAAGCATTCCGCCTGGGGAGTACGGTCGCAAGATTAAAACTCAAAGGAATTGACGGgggCCCGCACAAGCGGTGGAGCATGTGGTTTAATTCGAAGCAACGCGCAGAACCTTACCAACCTTTGACATGTCCGGTATGGGGAGTGGAGACATTCCTCTTCAGTTCGGCTGGCCGGAACACAGGTGCTGCATGGCTGTCGTCAGCTCGTGTCGTGAGATGTTGGGTTAAGTCCCGCAACGAGCGCAACCCTCGCCCCTAGTTGCCATCATTTGGTTGGGCACTCTAGGgggACTGCCGGTGATAAGCCGCGA-------------------------------------------
>OTU_44
GTAGTCCACGCCCTAAACGATGCTCACTAGGTGTTGGGGAAGCGATTCCTTGGTACCGTAGCTAACGCGTGAAGTGAGCCGCCTGGGGAGTACGGCCGCAAGGTTAAAACTCAAAGGAATTGACGGGGACCCGCACAAGCGGTGGATGATGTGGATTAATTCGATGCAACGCGAACAACCTTACCTACCCTTGACATGTCTGGAAGGCTGCTGAAAGGTGGCTGTGCCCGAAAGGGAACCGGAACACAGGTGCTGCATGGCTGTCGTCAGCTCGTGTCGTGAGATGTTGGGTTAAGTCCCGCAACGAGCGCAACCCTTGTCCCTAGTTGCTACGCAAGGGCACTCTAGGGAGACTGCCGGTGACAAACCGGAG--------------------------------------------------
>OTU_45
GTAGTCCACGCCCTAAACGATGATAACTCGATGTTGGCGATAGACAGCCAGCGTCCAAGCGAAAGCGTTAAGTTATCCACCTGGGGAGTACGCCCGCAAGGGTGAAACTCAAAGGAATTGACGGgggCCCGCACAAGCGGAGGAGCATGTGGTTTAATTCGATGATACGCGAGGAACCTTACCCGGGCTTGAAAGTTAGTGAAGAGTGCAGAGACGCACTCGTCCTTCGGGACACGAAACTAGGTGCTGCATGGCTGTCGTCAGCTCGTGCCGTGAGGTGTTGGGTTAAGTCCCGCAACGAGCGCAACCCCTATGTTTAGTTGCCAGCATTTAAGGTGGGGACTCTAAACAGACTGCCTGTGCAAACAGAGAG--------------------------------------------------
>OTU_46
GTAGTCCACGCTGTAAACGATGAGAACTTGACGTCCGCTTGCTCTGCGAGTGGGTGTCGAAGCTAACGCGCTAAGTTCTCCGCCTGGGGAGTACGGCCGCAAGGTTGAAACTCAAAGGAATTGACGGgggCCCGCACAAGCGGTGGAGTATGTGGTTTAATTCGATGCAACGCGAAGAACCTTACCTGGTCTTGACATGTCGAGAATCCTGCAGAGATGCGGGAGTGCCTTCGGGAACTCGAACACAGGTGCTGCATGGCTGTCGTCAGCTCGTGTCGTGAGATGTTGGGTTAAGTCCCGCAACGAGCGCAACCCTTGCCCTTAGTTGCCATCATTCAGTTGGGCACTCTAAGGGGACCGCCGGTGACAAACCGGA-----------------------------------------------
>OTU_47
GTAGTCCACGCCGTAAACGATGATGACTAGCTGTCGGGGCTCTTGGAGTTTCGGTGGCGCAGCTAACGCGTTAAGTCATCCGCCTGGGGAGTACGGTCGCAAGATTAAAACTCAAAGAAATTGACGGgggCCTGCACAAGCGGTGGAGCATGTGGTTTAATTCGAAGCAACGCGCAGAACCTTACCAGCGTTTGACATGGTAGGACGGCTTCCAGAGATGGATTCCTTCCCTTACGGGACCTACacacaGGTGCTGCATGGCTGTCGTCAGCTCGTGTCGTGAGATGTTGGGTTAAGTCCCGCAACGAGCGCAACCCTCGTCTCTAGTTGCTACCATTTAGTTGAGCACTCTAGAGAAACTGCCGGTGATAAGCCGGAG--------------------------------------------
>OTU_48
GTAGTCCTAGCCTTAAACGATGGATGCTTGGTGTCTGGAGTAACAGTCTCCGGGTGCCGTCGCTAACGCTGTTAGCATCCCGCCTGGGGAGTACGCACGCAAGTGTGAAACTCAAAGGAATTGACGGGGACCCGCACAAGCGGTGGAGCATGTGGTTTAATTCGACGCAACGCGAAGAACCTTACCTGGACTAGAATGCGAGGGAATGTTGCCTAATAGCAACAGTCTGGGAAACCAGACCCGAAGCAAGGTGCTGCATGGCTGTCGTCAGCTCGTGTCGTGAGATGTTGGGTTAAGTCCCGCAACGAGCGCAACCCCTACTAATAGTTGCTAACAGGAAAGCTGAGAACTCTATTAGGACTGCCGTTGGTAAAACGGA--------------------------------------------
>OTU_49
GTAGTCCACGCCGTAAACGATGAGTGCTAAGTGTTGGAGGGTTTCCACCCTTCAGTGCTGCAGCTAACGCATTAAGCACTCCGCCTGGGGAGTACGGCCGCAAGGCTGAAACTCAAAGGAATTGACGGGGACCCGCACAAGCGGTGGAGCATGTGGTTTAATTCGAAGCAACGCGAAGAACCTTACCAGGTCTTGACATCCTTTGACAATCCTAGAGATAGGACTTTCCCTTCGGGGACAAAGTGACAGGTGGTGCATGGTTGTCGTCAGCTCGTGTCGTGAGATGTTGGGTTAAGTCCCGCAACGAGCGCAACCCCTATTGTTAGTTGCCAGCATTCAGTTGGGCACTCTAATGAGACTGCCGGTGACAAACCGGAG---------------------------------------------
>OTU_50
GTAGTCCACGCCGTAAACGATGATAACTAGCTGTCCGGGCACTTGGTGCCTGGGTGGCGCAGCTAACGCATTAAGTTATCCGCCTGGGGAGTACGGCCGCAAGGTTAAAACTCAAAGAAATTGACGGgggCCTGCACAAGCGGTGGAGCATGTGGTTTAATTCGAAGCAACGCGCAGAACCTTACCAACGTTTGACATCCCTAGTATGGATTGTGGAGACACATTCCTTCAGTTCGGCTGGCTAGGTGACAGGTGCTGCATGGCTGTCGTCAGCTCGTGTCGTGAGATGTTGGGTTAAGTCCCGCAACGAGCGCAACCCTCGCCTTTAGTTGCCATCATTAAGTTGGGTACTCTAAAGGAACCGCCGGTGATAAGCCGGA-------------------------------------------
>OTU_51
GTAGTCCACGCCCTAAACGATGTCGACTGGTTGTTGGGAGGGTTCCCTCTCAGTAACGAAGCTAACGCGTGAAGTCGACCGCCTGGGGAGTACGGCCGCAAGGTTGAAACTCAAAGGAATTGACGGGGACCCGCACAAGCGGTGGATGATGTGGTTTAATTCGATGCAACGCGAAaaaCCTTACCTACCCTTGACATGCCAGAGATCCTGCAGAGATGTGGGAGTGCTCGAAAGAGAATCTGGGCACAGGTGCTGCATGGCTGTCGTCAGCTCGTGTCGTGAGATGTTGGGTTAAGTCCCGCAACGAGCGCAACCCTTGTCATTAGTTGCTACGAAAGGGCACTCTAATGAGACTGCCGGTGACAAACCGGA---------------------------------------------------
>OTU_52
GTAGTCCACGCTGTAAACGATGAGGACTAGTTATCTGCCCTTACGGGGTGGGTGACGCAGCTAACGCATTAAGTTCTCCGCCTGGGGAGTACGGCCGCAAGGCTAAAACTCAAAGGAATTGACGGgggCCCGCACAAGCGGTGGAGCATGTGGTTTAATTCGACGCAACGCGCAAAACCTTACCGGCTCTTGACATCCTGTGCAACCCTGAgagaTCAGGGGTTCCTTCGGGACGCAGTGACAGGTGCTGCATGGCTGTCGTCAGCTCGTGTCGTGAGATGTTGGGTTAAGTCCCGCAACGAGCGCAACCCTCGCTATTAGTTGCCATCATTCAGTTGGGCACTTTAATGGAACTGCCGTCGATAAGACGGA---------------------------------------------------
>OTU_53
GTAGTCCACGCCCTAAACGATGTCGACTAGTTGTCGGAGGGTAACTCCTTCGGTAACGCAGCTAACGCGTGAAGTCGACCGCCTGGGGAGTACGGTCGCAAGATTAAAACTCAAAGGAATTGACGGGGACCCGCACAAGCGGTGGATGATGTGGATTAATTCGATGCAACGCGAAaaaCCTTACCTACCCTTGACATGTCAGGAAGTTGCCAGAGATGGCTTCGTGCTCGAAAGAGAACCTGAACACAGGTGCTGCATGGCTGTCGTCAGCTCGTGTCGTGAGATGTTGGGTTAAGTCCCGCAACGAGCGCAACCCTTATCATTAGTTGCTACGCAAGGGCACTCTAATGAGACTGCCGGTGACAAACCGGA---------------------------------------------------
>OTU_54
GTAGTCCATGCCGTAAACGTTGGGAACTAGATGTAGGGACCATTCCACGGTTTCTGTGTCGCAGCTAACGCATTAAGTTCCCCGCCTGGGGAGTACGGCCGCAAGGCTAAAACTCAAAGGAATTGACGGgggCCCGCACAAGCGGCGGAGCATGCGGATTAATTCGATGCAACGCGAAGAACCTTACCAAGGCTTGACATATACCGGAAAAGTTCAGAAATGTTCTCCCCGCAAGGTCGGTATACAGGTGGTGCATGGTTGTCGTCAGCTCGTGTCGTGAGATGTTGGGTTAAGTCCCGCAACGAGCGCAACCCTCGTTCTATGTTGCCAGCACGTAATGGTGGGAACTCATAGGAGACTGCCGGGGTCAACTCGGAG---------------------------------------------
>OTU_55
GTAGTCCACGCCGTAAACGATGATAACTAGCTGTTCGGGATCTACGATCTTGAGTGGCGCAGCTAACGCATTAAGTTATCCGCCTGGGGAGTACGGTCGCAAGATTAAAACTCAAAGGAATTGACGGgggCCTGCACAAGCGGTGGAGCATGTGGTTTAATTCGAAGCAACGCGCAGAACCTTACCAGCGTTTGACATCCTAATCGCGGTTTTCAGAGATGATTACCTTCAGTTCGGCTGGATTAGTGACAGGTGCTGCATGGCTGTCGTCAGCTCGTGTCGTGAGATGTTGGGTTAAGTCCCGCAACGAGCGCAACCCTCGTCCTTAGTTGCCATCATTCAGTTGGGCACTCTAAGGAAACTGCCGGTGATAAGCCGGA-------------------------------------------
>OTU_56
GTAGTCCATGCCGTAAACGTTGGGCACTAGGTGTGGgggACATTCCACGTTTTCCGCGCCGTAGCTAACGCATTAAGTGCCCCGCCTGGGGAGTACGGCCGCAAGGCTAAAACTCAAAGGAATTGACGGgggCCCGCACAAGCGGCGGAGCATGCGGATTAATTCGATGCAACGCGAAGAACCTTACCAAGGCTTGACATGAACCGGTAAGACCTGGAAACAGGTCCcccGCTTGCGGTCGGTTTACAGGTGGTGCATGGTTGTCGTCAGCTCGTGTCGTGAGATGTTGGGTTAAGTCCCGCAACGAGCGCAACCCTCGTTCTATGTTGCCAGCACGTGATGGTGGGGACTCATAGGAGACTGCCGGGGTCAACTCGGA--------------------------------------------
>OTU_57
GTAGTCCACGCCCTAAACGATGTCAACTGGTTGTTGGgggATTTATTCTCTTAGTAACGAAGCTAACGCGTGAAGTTGACCGCCTGGGGAGTACGGTCGCAAGATTAAAACTCAAAGGAATTGACGGgggCCCGCACAAGCGGTGGATGATGTGGATTAATTCGATGCAACGCGAAaaaCCTTACCTACGCTTGACATGTCCGAGATCCCGAAGAGATTTGGGAGTGCTCGAAAGAGAATCGGAACACAGGTGCTGCATGGCTGTCGTCAGCTCGTGTCGTGAGATGTTGGGTTAAGTCCCGCAACGAGCGCAACCCTTGTCATTAGTTGCTACATTTAGTTGGGCACTCTAATGAGACTGCCGGTGACAAACCGGAG---------------------------------------------
>OTU_58
GTAGTCCACGCCCTAAACGATGCGAACTGGATGTTGGGCACAACTTGGTGCCCAGTATCGAAGCTAACGCGTTAAGTTCGCCGCCTGGGGAGTACGGTCGCAAGACTGAAACTCAAAGGAATTGACGGgggCCCGCACAAGCGGTGGAGTATGTGGTTTAATTCGATGCAACGCGAAGAACCTTACCTGGTCTTGACATCCACGGAACTTTCCAGAGATGGATTGGTGCCTTCGGGAACCGTGAGACAGGTGCTGCATGGCTGTCGTCAGCTCGTGTCGTGAGATGTTGGGTTAAGTCCCGCAACGAGCGCAACCCCTGTCCTTAGTTGCCAGCACGTAATGGTGGGAACTCTAAGGAGACCGCCGGTGACAAACCGGAG-------------------------------------------
>OTU_59
GTAGTCCACGCCCTAAACGATGTCAACTGGGTGTTCGGGAAGCGATTCCTGGGTACCGTAGCTAACGCGTGAAGTTGACCGCCTGGGGAGTACGGCCGCAAGGTTAAAACTCAAAGGAATTGACGGGGACCCGCACAAGCGGTGGATGATGTGGATTAATTCGATGCAACGCGAACAACCTTACCTACCCTTGACATGTCCGAGAGCCCGCTGAGAGGTGGGTGTGCCCGAAAGGGAATCGGAACACAGGTGCTGCATGGCTGTCGTCAGCTCGTGTCGTGAGATGTTGGGTTAAGTCCCGCAACGAGCGCAACCCTTGTCCCTAGTTGCTACGCAAGGGCACTCTAGGGAGACTGCCGGTGACAAACCGGAG--------------------------------------------------
>OTU_60
GTAGTCCACGCCGTAAACGATGAGTGCTAAGTGTTAGGgggTTTCCGCCCCTTAGTGCTGCAGCTAACGCATTAAGCACTCCGCCTGGGGAGTACGACCGCAAGGTTGAAACTCAAAGGAATTGACGGGGACCCGCACAAGCGGTGGAGCATGTGGTTTAATTCGAAGCAACGCGAAGAACCTTACCAAATCTTGACATCCTCTGACCCCTCTAGAGATAGAGTTTTCCCCTTCGGgggACAGAGTGACAGGTGGTGCATGGTTGTCGTCAGCTCGTGTCGTGAGATGTTGGGTTAAGTCCCGCAACGAGCGCAACCCTTAAGCTTAGTTGCCATCATTAAGTTGGGCACTCTAAGTTGACTGCCGGTGACAAACCGGA--------------------------------------------
>OTU_61
GTAGTCCACGCCCTAAACGATGTCTACTAGTTGTCGGGTTTTAATTAACTTGGTAACGCAGCTAACGCGTGAAGTAGACCGCCTGGGGAGTACGGTCGCAAGATTAAAACTCAAAGGAATTGACGGGGACCCGCACAAGCGGTGGATGATGTGGATTAATTCGATGCAACGCGAAaaaCCTTACCTACCCTTGACATGTCAGGAAGTCCGGAgagaTCTGGATGTGCCCGAAAGGGAACCTGAACACAGGTGCTGCATGGCTGTCGTCAGCTCGTGTCGTGAGATGTTGGGTTAAGTCCCGCAACGAGCGCAACCCTTGTCATTAGTTGCTACGCAAGAGCACTCTAATGAGACTGCCGGTGACAAACCGGAG--------------------------------------------------
>OTU_62
GTAGTCCACGCCGTAAACGATGATAACTAGCTGTCTGGGTTCTAAGAACTTAGGTGGCGCAGCTAACGCATTAAGTTATCCGCCTGGGGAGTACGGTCGCAAGATTAAAACTCAAAGGAATTGACGGgggCCTGCACAAGCGGTGGAGCATGTGGTTTAATTCGAAGCAACGCGCAGAACCTTACCAGCGTTTGACATCCTCATCGCGATTTCCAGAGATGGATTTCTTCAGTTCGGCTGGATGAGTGACAGGTGCTGCATGGCTGTCGTCAGCTCGTGTCGTGAGATGTTGGGTTAAGTCCCGCAACGAGCGCAACCCTCGCCTTTAGTTACCATCATTTAGTTGGGTACTCTAAAGGAACCGCCGGTGATAAGCCGGA-------------------------------------------
>OTU_63
GTAGTCCACGCCGTAAACGGTGGGTACTAGGTGTGGGTTTCCTTCCTTGGGATCCGTGCCGTAGCTAACGCATTAAGTACCCCGCCTGGGGAGTACGGTCGCAAGACTAAAACTCAAAGGAATTGACGGgggCCCGCACAAGCGGCGGAGCATGTGGATTAATTCGATGCAACGCGAAGAACCTTACCTGGGTTTGACATGCACAGGACGTACCTAGAGATAGGTATTCCCTTGTGGCCTGtgtgCAGGTGGTGCATGGCTGTCGTCAGCTCGTGTCGTGAGATGTTGGGTTAAGTCCCGCAACGAGCGCAACCCTTGTCCTATGTTGCCAGCGGGTAATGCCGGGGACTCGTAGGAGACTGCCGGGGTCAACTCGGA---------------------------------------------
>OTU_64
GTAGTCCACGCCGTAAACGTTGGGCGCTAGGTGTGGGGCTCATTCCACGAGTTCCGTGCCGCAGCTAACGCATTAAGCGCCCCGCCTGGGGAGTACGGCCGCAAGGCTAAAACTCAAAGGAATTGACGGgggCCCGCACAAGCGGCGGAGCATGTTGCTTAATTCGATGCAACGCGAAGAACCTTACCTAGGCTTGACATGCACGGAAATCCTCCAGAGATGGTGGGTCCGTAAGGGCCGTGCACAGGTGGTGCATGGTTGTCGTCAGCTCGTGTCGTGAGATGTTGGGTTAAGTCCCGCAACGAGCGCAACCCTCGTTCTATGTTGCCAGCACGTAATGGTGGGGACTCATAGGAGACTGCCGGGGTCAACTCGGA----------------------------------------------
>OTU_65
GTAGTCCACGCCGTAAACGATGAATGCTAGCTGTTGGGGTGCTTGCACCTCAGTAGCGCAGCTAACGCTTTAAGCATTCCGCCTGGGGAGTACGGTCGCAAGATTAAAACTCAAAGGAATTGACGGgggCCCGCACAAGCGGTGGAGCATGTGGTTTAATTCGAAGCAACGCGCAGAACCTTACCATCCCTTGACATGTCGTGCCATCCGGAgagaTCCGGGGTTCCCTTCGGGGACGCGAACACAGGTGCTGCATGGCTGTCGTCAGCTCGTGTCGTGAGATGTTGGGTTAAGTCCCGCAACGAGCGCAACCCACGTCCTTAGTTGCCATCATTCAGTTGGGCACTCTAGGGAGACTGCCGGTGATAAGCCGCGA-----------------------------------------------
>OTU_66
GTAGTCCACACCGTAAACGTTGGGCGCTAGGTGTGGGGTCCATTCCACGGATTCCGTGCCGCAGCTAACGCATTAAGCGCCCCGCCTGGGGAGTACGGCCGCAAGGCTAAAACTCAAAGGAATTGACGGgggCCCGCACAAGCGGCGGAGCATGCGGATTAATTCGATGCAACGCGAAGAACCTTACCTGGGTTTGACATACACCCTGCCGCTCCAGAGATGGGGCTTCTTTTGGgggTGTACAGGTGGTGCATGGCTGTCGTCAGCTCGTGTCGTGAGATGTTGGGTTAAGTCCCGCAACGAGCGCAACCCTCGTTCTATGTTGCCAGCACGTAATGGTGGGGACTCATAGGAGACTGCCGGGGTCAACTCGGA------------------------------------------------
>OTU_67
GTAGTCCACCCCGTAAACGTTGGGAACTAGTTGTGGGGTCCATTCCACGGATTCCGTGACGCAGCTAACGCATTAAGTTCCCCGCCTGGGGAGTACGGCCGCAAGGCTAAAACTCAAAGGAATTGACGGGGACCCGCACAAGCGGCGGAGCATGCGGATTAATTCGATGCAACGCGAAGAACCTTACCAAGGCTTGACATATACGAGAACGGGCCAGAAATGGTCAACTCTTTGGACACTCGTAAACAGGTGGTGCATGGTTGTCGTCAGCTCGTGTCGTGAGATGTTGGGTTAAGTCCCGCAACGAGCGCAACCCTCGTTCTATGTTGCCAGCACGTAATGGTGGGAACTCATGGGATACTGCCGGGGTCAACTCGGAG-------------------------------------------
>OTU_68
GTAGTCCACGCCCTAAACGATGTCAACTAGGTGTTGGGAGCGCAAGTTCTCAGTACCGCAGCTAACGCGTGAAGTTGACCGCCTGGGGAGTACGGTCGCAAGATTAAAACTCAAAGGAATTGACGGGGACCCGCACAAGCGGTGGATGATGTGGATTAATTCGATGCAACGCGAACAACCTTACCTACCCTTGACATGTCCGGAAGGCTGCTGAAAGGCGGTTGTGCCCGAAAGGGAACCGGAACACAGGTGCTGCATGGCTGTCGTCAGCTCGTGTCGTGAGATGTTGGGTTAAGTCCCGCAACGAGCGCAACCCTTGTCCTTAGTTGCTACGCAAGGGCACTCTAAGGAGACTGCCGGTGACAAACCGGA---------------------------------------------------
>OTU_69
GTAGTCCACACCCTAAACGATGTACGTTGGCTAATCGCAGGATGCTGTGATTGGCGAAGCTAACGCGATAAACGTACCGCCTGGGAAGTACGGCCGCAAGGTTGAAACTCAAAGGAATTGACGGgggCCCGCACAAGCGGTGGAGCATGTGGTTTAATTCGAAGCAACGCGAAGAACCTTACCAGGTCTTGACATGCATGGAACCTTTCAGAGATGAGAGGGTGCCCTTCGGGGAGCCATGACACAGGTGCTGCATGGCTGTCGTCAGCTCGTGTCGTGAGATGTTGGGTTAAGTCCCGCAACGAGCGCAACCCTTACTTTTAGTTGCCAGCATTGAGTTGGGCACTCTAGAGGGACTGCCTATGAAAGTAGGA-------------------------------------------------
>OTU_70
GTAGTCCACGCCCTAAACGATGTCAACTGGTTGTTGGACGGCTTGCTGTTCAGTAACGAAGCTAACGCGTGAAGTTGACCGCCTGGGGAGTACGGCCGCAAGGTTGAAACTCAAAGGAATTGACGGGGACCCGCACAAGCGGTGGATGATGTGGTTTAATTCGATGCAACGCGAAaaaCCTTACCTACCCTTGACATGTCAAGAATCTTGCAGAGATGTGAGAGTGCTCGAAAGAGAACTTGAACACAGGTGCTGCATGGCCGTCGTCAGCTCGTGTCGTGAGATGTTGGGTTAAGTCCCGCAACGAGCGCAACCCTTGCCATTAGTTGCTACGAAAGGGCACTCTAATGGGACTGCCGGTGACAAACCGGA---------------------------------------------------
>OTU_71
GTAGTCCACGCCGTAAACGATGAGTGCTAAGTGTTGGAGGGTTTCCGCCCTTCAGTGCTGCAGCAAACGCATTAAGCACTCCGCCTGGGGAGTACGACCGCAAGGTTGAAACTCAAAGGAATTGACGGGGACCCGCACAAGCGGTGGAGCATGTGGTTTAATTCGAAGCAACGCGAAGAACCTTACCAGGTCTTGACATCCTTTGACCATCCTAGAGATAGGACTTTCCCTTCGGGGACAAAGTGACAGGTGGTGCATGGTTGTCGTCAGCTCGTGTCGTGAGATGTTGGGTTAAGTCCCGCAACGAGCGCAACCCTTATTGTTAGTTGCCATCATTCAGTTGGGCACTCTAGCGAGACTGCCGCAGACAATGCGGA----------------------------------------------
>OTU_72
GTAGTCCACGCCCTAAACTATGTCAACTGGTTGTCGGGGAAGCAATTCCTTGGTAACGAAGCTAACGCGTGAAGTTGACCGCCTGGGGAGTACGGCCGCAAGGTTAAAACTCAAAGGAATTGACGGGGACCCGCACAAGCGGTGGATTATGTGGATTAATTCGATGCAACGCGAAaaaCCTTACCTACCCTTGACATGCCAGGAACCTCGCAGAGATGTGAGGGTGCCCGAAAGGGAACCTGGACACAGGTGCTGCATGGCTGTCGTCAGCTCGTGTCGTGAGATGTTGGGTTAAGTCCCGCAACGAGCGCAACCCTTGCCATTAGTTGCCACATTCAGTTGGGCACTCTAATGGGACTGCCGGTGACAAACCGGA-----------------------------------------------
>OTU_73
GTAGTCCACGCCGTAAACGATGTCGACTTGGAGGTTGTTCCCTTGAGGAGTGGCTTCCGGAGCTAACGCGTTAAGTCGACCGCCTGGGGAGTACGGCCGCAAGGTTAAAACTCAAATGAATTGACGGgggCCCGCACAAGCGGTGGAGCATGTGGTTTAATTCGATGCAACGCGAAGAACCTTACCTACTCTTGACATCCACGGAATTTGGCAGAGATGCCTTAGTGCCTTCGGGAACCGTGAGACAGGTGCTGCATGGCTGTCGTCAGCTCGTGTTGTGAAATGTTGGGTTAAGTCCCGCAACGAGCGCAACCCTTATCCTTTGTTGCCAGCGATTCGGTCGGGAACTCAAAGGAGACTGCCGGTGATAAACCGGAG---------------------------------------------
>OTU_74
GTAGTCCACGCCGTAAACGATGTCGATTTGGAGGCTGTGTCCTTGAGACGTGGCTTCCGGAGCTAACGCGTTAAATCGACCGCCTGGGGAGTACGGCCGCAAGGTTAAAACTCAAATGAATTGACGGgggCCCGCACAAGCGGTGGAGCATGTGGTTTAATTCGATGCAACGCGAAGAACCTTACCTGGCCTTGACATGTCTGGAATCCTGCAGAGATGCGGGAGTGCCTTCGGGAATCAGAACACAGGTGCTGCATGGCTGTCGTCAGCTCGTGTCGTGAGATGTTGGGTTAAGTCCCGCAACGAGCGCAACCCCTGTCCTTTGTTGCCAGCACGTAATGGTGGGAACTCAAGGGAGACTGCCGGTGATAAACCGGAG--------------------------------------------
>OTU_75
GTAGTCCACGCCGTAAACGATGAATGTTAGCCGTTGGGGAGTTTACTCTTCGGTGGCGCAGCTAACGCATTAAACATTCCGCCTGGGGAGTACGGTCGCAAGATTAAAACTCAAAGGAATTGACGGgggCCCGCACAAGCGGTGGAGCATGTGGTTTAATTCGAAGCAACGCGCAGAACCTTACCAGCCCTTGACATACCGGTCGCGGACACAGAGATGTGTCTTTCAGTTCGGCTGGACCGGATACAGGTGCTGCATGGCTGTCGTCAGCTCGTGTCGTGAGATGTTGGGTTAAGTCCCGCAACGAGCGCAACCCTCGCCCTTAGTTGCCAGCATTTAGTTGGGCACTCTAAGGGGACTGCCGGTGATAAGCCGAGA---------------------------------------------
>OTU_76
GTAGTCCACGCCGTAAACGATGATAACTAGCTGTCCGGGCACTTGGTGCTTGGGTGGCGCAGCTAACGCATTAAGTTATCCGCCTGGGGAGTACGGCCGCAAGGTTAAAACTCAAAGGAATTGACGGgggCCTGCACAAGCGGTGGAGCATGTGGTTTAATTCGAAGCAACGCGCAGAACCTTACCAGCGTTTGACATGTCCGGACGACTGGCAGAGATGCCTTTCTTCCCTTCGGGGACTGGAACACAGGTGCTGCATGGCTGTCGTCAGCTCGTGTCGTGAGATGTTGGGTTAAGTCCCGCAACGAGCGCAACCCTCGCCTTTAGTTACCATCATTTGGTTGGGTACTCTAAAGGAACCGCCGGTGATAAGCCGGA---------------------------------------------
>OTU_77
GTAGTCCATGCCGTAAACGGTGGGCGCTAGGTGTGAGGGTCTTTTCACGACTTTCGTGCCGTAGCTAACGCATTAAGCGCCCCGCCTGGGGAGTACGGCCGCAAGGCTAAAACTCAAAGGAATTGACGGgggCCCGCACAAGCGGCGGAGCATGTGGATTAATTCGATGCAACGCGAAGAACCTTACCTGGGCTTGACATACACCGGATCGGGCTAGAGATAGTCTTTCCCTTTGTGGCTGGTGTACAGGTGGTGCATGGTTGTCGTCAGCTCGTGTCGTGAGATGTTGGGTTAAGTCCCGCAACGAGCGCAACCCTTGTCTTATGTTGCCAGCATTTGGTTGGGGACTCATGAgagaCTGCCGGGGTCAACTCGGA----------------------------------------------
>OTU_78
GTAGTCCACGCCGTAAACGGTGGGTGCTAGGTGTGAGCGGTATTCCACGCCGTTCGTGCCGCAGCTAACGCATTAAGCACCCCGCCTGGGGAGTACGGCCGCAAGGCTAAAACTCAAAGGAATTGACGGgggCCCGCACAAGCAGCGGAGCATGTGGCTTAATTCGACGCAACGCGAAGAACCTTACCAAGGCTTGACATGCAGGGAAATCCTCCAGAGATGGggggTCCGCAAGGGTCCTGCACAGGTGGTGCATGGTTGTCGTCAGCTCGTGTCGTGAGATGTTGGGTTAAGTCCCGCAACGAGCGCAACCCTCGTTCTATGTTGCCAGCGCGTGATGGCGGGGACTCATAGGAGACTGCCGGGGTCAACTCGGA----------------------------------------------
>OTU_79
GTAGTCCACGCCGTAAACGTTGGGAACTAGATGTGGGGACCTTTCCACGGTCTCCGTGTCGCAGCTAACGCATTAAGTTCCCCGCCTGGGGAGTACGGCCGCAAGGCTAAAACTCAAAGGAATTGACGGgggCCCGCACAAGCGGCGGAGCATGCGGATTAATTCGATGCAACGCGAAGAACCTTACCAAGGCTTGACATATACCGGAAACTTCCAGAAATGGTTGCCCCGCAAGGTCGGTATACAGGTGGTGCATGGTTGTCGTCAGCTCGTGTCGTGAGATGTTGGGTTAAGTCCCGCAACGAGCGCAACCCTCGTTCTATGTTGCCAGCACGTCATGGTGGGAACTCATAGGAGACTGCCGGGGTCAACTCGGA----------------------------------------------
>OTU_80
GTAGTCCATGCCGTAAACGTTGGGCACTAGGTGTGGgggACATTCCACGTTTTCCGCGCCGTAGCTAACGCATTAAGTGCCCCGCCTGGGGAGTACGGCCGCAAGGCTAAAACTCAAAGGAATTGACGGgggCCCGCACAAGCGGCGGAGCATGCGGATTAATTCGATGCAACGCGAAGAACCTTACCAAGGCTTGACATGGGCCGGACCGGGCTGGAAACAGTCCTTCCCCTTTGGGGCCGGTTCACAGGTGGTGCATGGTTGTCGTCAGCTCGTGTCGTGAGATGTTGGGTTAAGTCCCGCAACGAGCGCAACCCTCGTTCCATGTTGCCAGCGCGTAATGGCGGGGACTCATGGGAGACTGCCGGGGTCAACTCGGAG------------------------------------------
>OTU_81
GTAGTCCACGCCCTAAACGATGTCAACTGGTTGTTGGGTCTTCACTGACTCAGTAACGAAGCTAACGCGTGAAGTTGACCGCCTGGGGAGTACGGCCGCAAGGTTGAAACTCAAAGGAATTGACGGGGACCCGCACAAGCGGTGGATGATGTGGTTTAATTCGATGCAACGCGAAaaaCCTTACCTACCCTTGACATGTCTGGAATTGCGCAGAGATGTGCAAGTGCCCGAAAGGGAGCCAGAACACAGGTGCTGCATGGCTGTCGTCAGCTCGTGTCGTGAGATGTTGGGTTAAGTCCCGCAACGAGCGCAACCCTTGCCATTAGTTGCTACGAAAGGGCACTCTAATGGGACTGCCGGTGACAAACCGGA---------------------------------------------------
>OTU_82
GTAGTCCACGCCGTAAACGATGAATGCCAGTCGTCGGGCAGCATGCTGTTCGGTGACacacCTAACGGATTAAGCATTCCGCCTGGGGAGTACGGTCGCAAGATTAAAACTCAAAGGAATTGACGGgggCCCGCACAAGCGGTGGAGCATGTGGTTTAATTCGAAGCAACGCGCAGAACCTTACCAACCCTTGACATCGCAGGACAGCCCGAgagaTCGGGTCTTCTCGTAAGAGACCTGTGGACAGGTGCTGCATGGCTGTCGTCAGCTCGTGTCGTGAGATGTTCGGTTAAGTCCGGCAACGAGCGCAACCCACGTCTTTAGTTGCCAGCATTCAGTTGGGCACTCTAAAGAAACTGCCGATGATAAGTCGGA------------------------------------------------
>OTU_83
GTAGTCCACGCCGTAAACTATGAGAGCTAGCCGTCGGGCAGTATACTGTTCGGTGGCGCAGCAAACGCATTAAGCTCTCCGCCTGGGGAGTACGGTCGCAAGATTAAAACTCAAAGGAATTGACGGgggCCCGCACAAGCGGTGGAGCATGTGGTTTAATTCGAAGCAACGCGCAGAACCTTACCAGCCCTTGACATCCCGATCGCGGTTACCAGAGATGGTTTCCTTCAGTTAGGCTGGATCGGTGACAGGTGCTGCATGGCTGTCGTCAGCTCGTGTCGTGAGATGTTGGGTTAAGTCCCGCAACGAGCGCAACCCTCGCCCTTAGTTGCCATCATTCAGTTGGGCACTCTAAGGGGACTGCCGGTGATAAGCCGAGA-------------------------------------------
>OTU_84
GTAGTCCACGCCCTAAACGATGATCACTAGGTGTTGGCGGAGCAATCTGCTGGTACCGTAGCTAACGCGTGAAGTGATCCGCCTGGGGAGTACGGTCGCAAGATTAAAACTCAAAGGAATTGACGGGGACCCGCACAAGCGGTGGATGATGTGGATTAATTCGATGCAACGCGAACAACCTTACCTACCCTTGACATGTCCGGAAGCCCGCTGAGAGGCGGgggTGCCTGAAAGGGAACCGGAACACAGGTGCTGCATGGCTGTCGTCAGCTCGTGTCGTGAGATGTTGGGTTAAGTCCCGCAACGAGCGCAACCCTTGTCCTTAGTTGCTACGCAAGGGCACTCTAAGGAGACTGCCGGTGACAAACCGGA---------------------------------------------------
>OTU_85
GTAGTCCACGCCGTAAACGATGGATGCTAGCCGTTGGCGGGTTTACTCGTCAGTGGCGCAGCTAACGCATTAAGCATCCCGCCTGGGGAGTACGGTCGCAAGATTAAAACTCAAAGGAATTGACGGgggCCCGCACAAGCGGTGGAGCATGTGGTTCAATTCGAAGCAACGCGCAGAACCTTACCAGCCCTTGACATGTCCCGTATGGACTTCAGAGATGAGGTCCTTCAGTTCGGCTGGCGGGAACACAGGTGCTGCATGGCTGTCGTCAGCTCGTGTCGTGAGATGTTGGGTTAAGTCCCGCAACGAGCGCAACCCTCGCCCTTAGTTGCCATCATTTAGTTGGGCACTCTAAGGGGACTGCCGGTGATAAGCCGCGA-------------------------------------------
>OTU_86
GTAGTCCACGCCGTAAACGATGATAACTAGCTGTCCGGGGACTTGGTCTTTGGGTGGCGCAGCTAACGCATTAAGTTATCCGCCTGGGGAGTACGGTCGCAAGATTAAAACTCAAAGGAATTGACGGgggCCTGCACAAGCGGTGGAGCATGTGGTTTAATTCGAAGCAACGCGCAGAACCTTACCAGCGTTTGACATGTCCGGACGACTTCGAgagaTCGATTTCTTCCCTTCGGGGACTGGAACACAGGTGCTGCATGGCTGTCGTCAGCTCGTGTCGTGAGATGTTGGGTTAAGTCCCGCAACGAGCGCAACCCTCGATCTTAGTTACCATCATTCAGTTGGGGACTCTAAGATAACCGCCGGTGATAAGCCGGAG--------------------------------------------
>OTU_87
GTAGTCCACGCCGTAAACGATGATAACTAGCTGTCGGGGCTCATGGAGCTTCGGTGGCGCAGCTAACGCGTTAAGTTATCCGCCTGGGGAGTACGGTCGCAAGATTAAAACTCAAAGAAATTGACGGgggCCTGCACAAGCGGTGGAGCATGTGGTTTAATTCGAAGCAACGCGCAGAACCTTACCAGCGTTTGACATGGTAGGACGGTTTCTGGAGACAGATTCCTTCCCTTACGGGACCTACacacaGGTGCTGCATGGCTGTCGTCAGCTCGTGTCGTGAGATGTTGGGTTAAGTCCCGCAACGAGCGCAACCCTCGCCTTTAGTTGCTACCATTTAGTTGAGCACTCTAGAGGAACTGCCGGTGATAAGCCGGAG--------------------------------------------
>OTU_88
GTAGTCCACGCCGTAAACGATGATAACTAGCTGTCAGGGCTCTTGGAGCTTTGGTGGCGCAGCTAACGCGTTAAGTTATCCGCCTGGGGAGTACGGCCGCAAGGTTAAAACTCAAAGAAATTGACGGgggCCTGCACAAGCGGTGGAGCATGTGGTTTAATTCGAAGCAACGCGCAGAACCTTACCAGCGTTTGACATGGTAGGACGGTTACTGGAGACAGTTTCCTTCCCTTACGGGACCTACacacaGGTGCTGCATGGCTGTCGTCAGCTCGTGTCGTGAGATGTTGGGTTAAGTCCCGCAACGAGCGCAACCCTCGTCTTTAGTTGCCATCATTTAGTTGGGCACTCTAAAGAAACTGCCGGTGATAAGCCGGA---------------------------------------------
>OTU_89
GTAGTCCACGCCGTAAACGATGAATGCCAGCCGTTCGTGGGTTTACTCACAAGTGGCGCAGCTAACGCTTTAAGCATTCCGCCTGGGGAGTACGGTCGCAAGATTAAAACTCAAAGGAATTGACGGgggCCCGCACAAGCGGTGGAGCATGTGGTTTAATTCGACGCAACGCGCAGAACCTTACCAGCCCTTGACATGTCCAGGACCGGCACCAGAGATGGAGCCTTCTCTTCGGAGCCTGGAGCACAGGTGCTGCATGGCTGTCGTCAGCTCGTGTCGTGAGATGTTGGGTTAAGTCCCGCAACGAGCGCAACCcccGTCTTTAGTTGCTACCATTTAGTTGAGCACTCTAAAGAGACTGCCGGTGATAAGCCGCGA---------------------------------------------
>OTU_90
GTAGTCCATGCCGTAAACGTTGGGCACTAGGTGTGGGGTCCATTCCACGGATTCCGCGCCGTAGCTAACGCATTAAGTGCCCCGCCTGGGGAGTACGGCCGCAAGGCTAAAACTCAAAGGAATTGACGGgggCCCGCACAAGCGGCGGAGCATGCGGATTAATTCGATGCAACGCGAAGAACCTTACCAAGGCTTGACATACACCGGAATGTGCCAGAGATGGTTCAGCCCTTTGGGCTGGTGTACAGGTGGTGCATGGTTGTCGTCAGCTCGTGTCGTGAGATGTTGGGTTAAGTCCCGCAACGAGCGCAACCCTCGTTCTATGTTGCCAGCACGTGATGGTGGGAACTCATAGGAGACTGCCGGGGTCAACTCGGA---------------------------------------------
>OTU_91
GTAGTCCACGCCCTAAACGATGTCGACTGGTTGTTGGGCCTTAGGTGGCTCAGTAACGAAGCTAACGCGTGAAGTCGACCGCCTGGGGAGTACGGCCGCAAGGTTGAAACTCAAAGGAATTGACGGGGACCCGCACAAGCGGTGGATGATGTGGTTTAATTCGATGCAACGCGAAaaaCCTTACCTACCCTTGACATGCCAGGAATCCTGCAGAGATGTGGGAGTGCTCGCAAGagagCCTGGACACAGGTGCTGCATGGCTGTCGTCAGCTCGTGTCGTGAGATGTTGGGTTAAGTCCCGCAACGAGCGCAACCCTTGCCATTAGTTGCTACGAAAGGGCACTCTAATGGGACTGCCGGTGACAAACCGGA---------------------------------------------------
>OTU_92
GTAGTCCACGCTGTAAACGTTGGGCGCTAGGTGTGGgggACCTCTCCGGTTCTCTGTGCCGCAGCTAACGCATTAAGCGCCCCGCCTGGGGAGTACGGCCGCAAGGCTAAAACTCAAAGGAATTGACGGgggCCCGCACAAGCGGCGGAGCATGCGGATTAATTCGATGCAACGCGAAGAACCTTACCTGGGTTTGACATCGCCGGAAAACTCGTAGAGATACGGGGTCCTTCGGGGCCGGTGACAGGTGGTGCATGGCTGTCGTCAGCTCGTGTCGTGAGATGTTGGGTTAAGTCCCGCAACGAGCGCAACCCTCGTTCGATGTTGCCAGCGCGTTATGGCGGGGACTCATCGAAGACTGCCGGGGTCAACTCGGA----------------------------------------------
>OTU_93
GTAGTCCACGCCCTAAACGATGCTTACTCGACGTATGGCACTAGTTGTTGTGCGTCCAAGGGAAACCGTTAAGTAAGCCACCTGGGGAGTACGACCGCAAGGTTGAAACTCAAAGGAATTGACGGgggTCCGCACAAGCGGTGGAGCATGTGGTTTAATTCGATGATACGCGAGGAACCTTACCTGGGCTAGAATGCGAGTGACGTCCCGGGAAACCGGGATTCCCTTCGGGGCACAAAGCAAGGTGCTGCATGGCTGTCGTCAGCTCGTGCCGTGAGGTGTTGGGTTAAGTCCCGCAACGAGCGCAACCCCTGTCCTTAGTTGCCAACCTGTCGCAAGACAGAGGGACTCTAAGGAGACTGCCGGCGTAAGCCGCGA---------------------------------------------
>OTU_94
GTAGTCCATGCCGTAAACGGTGGGCGCTAGGTGTGGGGTTCCTTCCACGGGCTCCGCGCCGTAGCTAACGCATTAAGCGCCCCGCCTGGGGAGTACGGCCGCAAGGCTAAAACTCAAAGAAATTGACGGgggCCCGCACAAGCGGCGGAGCATGTGGATTAATTCGATGCAACGCGAAGAACCTTACCTGGGCTTGACATATAGAGGATCGCTACAGAGATGTGGTTTCCCTTGTGGCTTCTATACAGGTGGTGCATGGTTGTCGTCAGCTCGTGTCGTGAGATGTTGGGTTAAGTCCCGCAACGAGCGCAACCCTTGTCTTATGTTGCCAGCACGTTATGGTGGGGACTCGTGAgagaCTGCCGGGGTCAACTCGGA---------------------------------------------
>OTU_95
GTAGTCCACGCCGTAAACGATGATAACTAGCTGTCAGGGCCCTTAGGGTTTTGGTGGCGCAGCTAACGCATTAAGTTATCCGCCTGGGGAGTACGGCCGCAAGGTTAAAACTCAAAGAAATTGACGGgggCCTGCACAAGCGGTGGAGCATGTGGTTTAATTCGAAGCAACGCGCAGAACCTTACCAGCGTTTGACATCCTCATCGCGGATTCCAGAGATGGTTTCCTTCAGTTCGGCTGGATGAGTGACAGGTGCTGCATGGCTGTCGTCAGCTCGTGTCGTGAGATGTTGGGTTAAGTCCCGCAACGAGCGCAACCCTCGTCTTTAGTTGCCATCATTTAGTTGGGCACTCTAAAGAAACCGCCGGTGATAAGCCGGA-------------------------------------------
>OTU_96
GTAGTCCACGCCGTAAACGATGAATGCCAGCCGTTGGGGTGCATGCACTTCAGTGGCGCAGCTAACGCTTTAAGCATTCCGCCTGGGGAGTACGGTCGCAAGATTAAAACTCAAAGGAATTGACGGgggCCCGCACAAGCGGTGGAGCATGTGGTTTAATTCGAAGCAACGCGCAGAACCTTACCAGCTTTTGACATGTCCGGTTTGAGGAACAGAGATGTACCTCTTCAGTTCGGCTGGCCGGAACACAGGTGCTGCATGGCTGTCGTCAGCTCGTGTCGTGAGATGTTGGGTTAAGTCCCGCAACGAGCGCAACCCTCGCCCCTAGTTGCCATCATTCAGTTGGGAACTCTAGGgggACTGCCGGTGATAAGCCGCGA-------------------------------------------
>OTU_97
GTAGTCCACGCCCTAAACGATGCGAACTGGACGTTGGGAGCAATCAGGCTCTCAGTGTCGAAGCTAACGCGTTAAGTTCGCCGCCTGGGGAGTACGGTCGCAAGACTGAAACTCAAAGGAATTGACGGgggCCCGCACAAGCGGTGGAGTATGTGGTTTAATTCGATGCAACGCGAAGAACCTTACCTGGCCTTGACATCCACGGAAGTCTGCAGAGATGCGGATGTGCCTTCGGGAACCGTGAGACAGGTGCTGCATGGCTGTCGTCAGCTCGTGTCGTGAGATGTTGGGTTAAGTCCCGCAACGAGCGCAACCCTTGTCCTTAGTTGCCAGCGCGTAATGGCGGGAACTCTAAGGAGACTGCCGGTGACAAACCGGA--------------------------------------------
>OTU_98
GTAGTCCACGCCGTAAACGATGATTGCTAGTTGTTGGGATGTTTACATCTCGGTGACGCAGCTAACGCATTAAGCAATCCGCCTGGGGAGTACGGTCGCAAGATTAAAACTCAAAGGAATTGACGGgggCCCGCACAAGCGGTGGAGCATGTGGTTTAATTCGAAGCAACGCGCAGAACCTTACCACCTTTTGACATGCCTGGACCGCCACAGAGATGTGGCTTTCTCTTCGGAGACTGGGACACAGGTGCTGCATGGCTGTCGTCAGCTCGTGTCGTGAGATGTTGGGTTAAGTCCCGCAACGAGCGCAACCCTCGCCATTAGTTGCCATCATTTAGTTGGGAACTCTAATGGGACTGCCGGTGCTAAGCCGGA------------------------------------------------
>OTU_99
GTAGTCCACGCCGTAAACGATGGGTACTAGGTGCCTGGgggAGCGACCCTCTGGGTGCCGGCGCTAACGCAGGAAGTACCCCGCCTGGGGAGTACGACCGCAAGGTTGAAACTCAAAGGAATTGACGGgggCCCGCACAAGCGGTGGAGCATGTGGTTTAATTCGACGCAACGCGAAGAACCTTACCTAGGCTTGACATGTACGAGCAAGCTCTCAGAAACGAGAGCCCCTCTTCGGAGATCGTGCACAGGTGCTGCATGGCTGTCGTCAGCTCGTGTCGTGAGATGTTGGGTTAAGTCCCGCAACGAGCGCAACCCCTGTTCTTAGTTGCCAGCGCGTAATGGCGGGGACTCTAGGAAGACTGCCGGTGCCAAACCGGA-------------------------------------------
>OTU_100
GTAGTCCACGCCGTAAACGATGATAACTAGCTGTCCGGGCTCATAGAGCTTGGGTGGCGCAGCTAACGCATTAAGTTATCCGCCTGGGGAGTACGGTCGCAAGATTAAAACTCAAAGGAATTGACGGgggCCTGCACAAGCGGTGGAGCATGTGGTTTAATTCGAAGCAACGCGCAGAACCTTACCAGCCTTTGACATCCTAGGACGACTTCTGGAGACAGATTTCTTCCCTTCGGGGACCTAGTGACAGGTGCTGCATGGCTGTCGTCAGCTCGTGTCGTGAGATGTTGGGTTAAGTCCCGCAACGAGCGCAACCCTCGTCCTTAGTTGCCATCATTTAGTTGGGCACTTTAAGGAAACTGCCGGTGATAAGCCGGA---------------------------------------------
>OTU_101
GTAGTCCACGCCCTAAACGATGTCGACTAGGTGTTGGGGAAGCGATTCCTTGGTACCGAAGCTAACGCGTGAAGTCGACCGCCTGGGGAGTACGGCCGCAAGGTTAAAACTCAAAGGAATTGACGGGGACCCGCACAAGCGGTGGATGATGTGGATTAATTCGATGCAACGCGAACAACCTTACCTACCCTTGACATGTCCGGAAGCCTGCTGAAAGGCGGgggTGCCCGAAAGGGAACCGGAACACAGGTGCTGCATGGCTGTCGTCAGCTCGTGTCGTGAGATGTTGGGTTAAGTCCCGCAACGAGCGCAACCCTTGTCCCTAGTTGCTACGCAAGGGCACTCTAGGGAGACTGCCGGTGACAAACCGGA---------------------------------------------------
>OTU_102
GTAGTCCACGCCGTAAACGATGTGCGCTGGATGTTGGGTGACCTAGTCACTCAGTGTCGTAGCCAACGCGGTAAGCGCACCGCCTGGGGAGTACGGCCGCAAGGTTGAAACTCAAAGGAATTGACGGgggCCCGCACAAGCGGTGGAGCATGTGGTTTAATTCGAAGCAACGCGCAGAACCTTACCAGCTCTTGACATGGACAGGACCGGTGTGGAGACacacTTTCCCCGCAAGGGGCCTGTTGCACAGGTGCTGCATGGCTGTCGTCAGCTCGTGTCGTGAGATGTTGGGTTAAGTCCCGCAACGAGCGCAACCCTCGCCACTAGTTGCCAGCACGTTTGGGTGGGCACTCTAGTGGAACTGCCGGTGACAAGCCGGA-------------------------------------------
>OTU_103
GTAGTCCTAGCCCTAAACGGTGCGCATTTGCTGTAGGAGGAATCGACCCCTTCTGTGGCGAAGCTAACGCGATAAATGCGCCGCCTGGGGAGTACGGTCGCAAGATTAAAACTCAAAGAAATTGACGGgggCCTGCACAAGCGGTGGAGTATGTGGCTTAATTCGATGCAACGCGAAGAACCTTACCTGGCCTTGACATGCAAGTGGTAGAACCATGAAAGTGGGACGACCCCGCAAGGGGAGCTTGCACAGGTGCTGCATGGCTGTCGTCAGCTCGTGTCGTGAGATGTTGGGTTAAGTCCCGCAACGAGCGCAACCCCTATGTCCTGTTGCCACCCGATCGAgagaTTGGAGCACTCTGGACAGACTGCCTCGCTTAAACGGGGA------------------------------------
>OTU_104
GTAGTCCACGCCGTAAACGATGGATACTAGCTGTTCGGGGCAACCTGAGTGGCTAAGCGAAAGTGATAAGTATCCCACCTGGGGAGTACGTTCGCAAGAATGAAACTCAAAGGAATTGACGGgggCCCGCACAAGCGGTGGAGCATGTGGTTTAATTCGATGATACGCGAGGAACCTTACCAAGGCTTAAATGTAGTCTGACAGGACCGGAAACGGTTttttCTTCGGACAGATTACAAGGTGCTGCATGGTTGTCGTCAGCTCGTGCCGTGAGGTGTCAGGTTAAGTCCTATAACGAGCGCAACCCCTGTCGTTAGTTGCCAGCGAGTCATGTCGGGAACTCTAACGAGACTGCCAGTGCAAACTGAGA-----------------------------------------------------
>OTU_105
GTAGTCCACGCCGTAAACGATGAGTGCTAAGTGTTAGAGGGTATCCACCCTTTAGTGCTGTAGCTAACGCATTAAGCACTCCGCCTGGGGAGTACGCTCGCAAGAGTGAAACTCAAAGGAATTGACGGgggTCCGCACAAGCGGTGGAGCATGTGGTTTAATTCGAAGCAACGCGAAGAACCTTACCAGGTCTTGACATCCCCTGACAACCCGAgagaTCGGGCGTTCCcccTTCGGggggACAGGGTGACAGGTGGTGCATGGTTGTCGTCAGCTCGTGTCGTGAGATGTTGGGTTAAGTCCCGCAACGAGCGCAACCCTCGACCTTAGTTGCCAGCATTCAGTTGGGCACTCTAAGGTGACTGCCGGCTAAAAGTCGGA------------------------------------------
>OTU_106
GTAGTCCACGCCCTAAACGATGTCAACTAGTTGTTGGGGATTCATTTTCTCAGTAACGTAGCTAACGCGTGAAGTTGACCGCCTGGGGAGTACGGTCGCAAGATTAAAACTCAAAGGAATTGACGGGGACCCGCACAAGCGGTGGATGATGTGGATTAATTCGATGCAACGCGAAaaaCCTTACCTACCCTTGACATGCCACTAACGAAGCAGAGATGCATTAGGTGCCCGAAAGGGAAAGTGGACACAGGTGCTGCATGGCTGTCGTCAGCTCGTGTCGTGAGATGTTGGGTTAAGTCCCGCAACGAGCGCAACCCTTGTCTCTAGTTGCTACGCAAGAGCACTCTAGagagaCTGCCGGTGACAAACCGGA--------------------------------------------------
>OTU_107
GTAGTCCACGCCCTAAACGATGTCTACTAGTTGTCGGGTCTTAATTGACTTGGTAACGCAGCTAACGCGTGAAGTAGACCGCCTGGGGAGTACGGTCGCAAGATTAAAACTCAAAGGAATTGACGGGGACCCGCACAAGCGGTGGATGATGTGGATTAATTCGATGCAACGCGAAaaaCCTTACCTACCCTTGACATGTCAGGAACCTCCGAgagaTTGGAGGGTGCCCGAAAGGGAACCTGAACACAGGTGCTGCATGGCTGTCGTCAGCTCGTGTCGTGAGATGTTGGGTTAAGTCCCGCAACGAGCGCAACCCTTGTCATTAGTTGCTACGAAAGGGCACTCTAATGAGACTGCCGGTGACAAACCGGA---------------------------------------------------
>OTU_108
GTAGTCCACGCCGTAAACGATGGGCACTAGACGCGGgggggATCGACCCTCTCCGTGTCGAAGCTAACGCGATAAGTGCCCCGCCTGGGGAGTACGGCCGCAAGGCTGAAACTCAAAGGAATTGACGGgggCCCGCACAAGCGGTGGAGCATGTGGTTTAATTCGAAGCAACGCGAAGAACCTTACCTGGGCTTGACATCTTAGAGAAATCCTCGTGAAAGCGGGGACCTCCTTCGGGACTCTAGGACAGGTGCTGCATGGCTGTCGTCAGCTCGTGTCGTGAGATGTTGGGTTAAGTCCCGCAACGAGCGCAACCCTTATCCTCTGTTACCAGCGAGTAAAGTCGGGGACTCTGAGGAGACTGCCGGTGACAAACCGGA-------------------------------------------
>OTU_109
GTAGTCCATGCCGTAAACGGTGGGCGCTAGGTGTGAGTCCCTTCCACGGGGTTCGTGCCGTAGCTAACGCATTAAGCGCCCCGCCTGGGGAGTACGGCCGCAAGGCTAAAACTCAAAGGAATTGACGGgggCCCGCACAAGCGGCGGAGCATGTGGATTAATTCGATGCAACGCGAAGAACCTTACCTGGGCTTGACATACACCAGATCGGCGCAGAGATGCGTTTTCCCTTGTGGTTGGTGTACAGGTGGTGCATGGTTGTCGTCAGCTCGTGTCGTGAGATGTTGGGTTAAGTCCCGCAACGAGCGCAACCCTTGTCTTATGTTGCCAGCACGTGATGGTGGGGACTCATGAgagaCTGCCGGGGTTAACTCGGAG---------------------------------------------
>OTU_110
GTAGTCCACGCCCTAAACGATGATGACTAGTTGTTGGAGGAGTTAAATCCTTTAGTAACGCAGCTAACGCGTGAAGTCATCCGCCTGGGGAGTACGGTCGCAAGATTAAAACTCAAAGGAATTGACGGgggCCCGCACAAGCGGTGGATGATGTGGTTTAATTCGATGCAACGCGAAaaaCCTTACCTACCCTTGACATGCTAGGAATCCTGCAGAAATGCAGGAGTGCCCGAAAGGGAACCTAGACACAGGTGCTGCATGGCTGTCGTCAGCTCGTGTCGTGAGATGTTGGGTTAAGTCCCGCAACGAGCGCAACCCTTGCCATTAGTTGCTACATTCAGTTGAGCACTCTAATGGGACTGCCGGTGACAAACCGGA---------------------------------------------
>OTU_111
GTAGTCCATGCCGTAAACGTTGGGCGCTAGGTGTGGGACTCATTCCACGAGTTCCGTGCCGCAGCTAACGCATTAAGCGCCCCGCCTGGGGAGTACGGCCGCAAGGCTAAAACTCAAAGGAATTGACGGgggCCCGCACAAGCGGCGGAGCATGCGGATTAATTCGATGCAACGCGAAGAACCTTACCAAGGCTTGACATATACCGGAAACATCCAGAGATGGGTGCCCCTTTTAGGTCGGTATACAGGTGGTGCATGGTTGTCGTCAGCTCGTGTCGTGAGATGTTGGGTTAAGTCCCGCAACGAGCGCAACCCTCGTTCTATGTTGCCAGCACGTGATGGTGGGGACTCATGGAAGACTGCCGGGGTCAACTCGGA---------------------------------------------
>OTU_112
GTAGTCCACGCCTTAAACTATGAATACTAAGTGTCGGCGGGTTACCGCCGGTGCCGCAGCTAACGCATTAAGTATTCCGCCTGGGAAGTACGGCCGCAAGGTTGAAACTCAAAGGAATTGACGGgggCCCGCACAAGCGGTGGAGCATGTGGTTTAATTCGACGCAACGCGAAGAACCTTACCCAGGCTGGACATGCAGGTAGTAGAAGGGTGAAAGCCCAACGAGGTAGCAATACCATCCTGCTCAGGTGCTGCATGGCTGTCGTCAGCTCGTGCCGTGAGGTGTTGGGTTAAGTCCCGCAACGAGCGCAACCCCTGTCTTCAGTTACCAACGGGTCATGCCGGGAACTCTGGAgagaCTGCCCAGGAGAACGGGGA---------------------------------------------
>OTU_113
GTAGTCCATGCCGTAAACGTTGGGCACTAGGTGTGGggggCATTCCACGTTCTCCGCGCCGTAGCTAACGCATTAAGTGCCCCGCCTGGGGAGTACGGTCGCAAGGCTAAAACTCAAAGGAATTGACGGgggCCCGCACAAGCGGCGGAGCATGCGGATTAATTCGATGCAACGCGAAGAACCTTACCAAGGCTTGACATACACCAGACCGTCCTGGAAACAGGTCCTCTTCTTTGAAGCTGGTGTACAGGTGGTGCATGGTTGTCGTCAGCTCGTGTCGTGAGATGTTGGGTTAAGTCCCGCAACGAGCGCAACCCTCGTTCTATGTTGCCAGCACGTGATGGTGGGAACTCATAGGAGACTGCCGGGGTCAACTCGGA-------------------------------------------
>OTU_114
GTAGTCCACGCCGTAAACGATGAATGCCAGACGTCGGCAAGCATGCTTGTCGGTGTCACACCTAACGGATTAAGCATTCCGCCTGGGGAGTACGGTCGCAAGATTAAAACTCAAAGGAATTGACGGgggCCCGCACAAGCGGTGGAGCATGTGGTTTAATTCGAAGCAACGCGCAGAACCTTACCAACCCTTGACATGGCAGGACCGCTGGAgagaTTCAGCTTTCTCGTAAGAGACCTGCAcacaGGTGCTGCATGGCTGTCGTCAGCTCGTGTCGTGAGATGTTCGGTTAAGTCCGGCAACGAGCGCAACCCACGTCCCTAGTTGCCAGCATTCAGTTGGGCACTCTATGGAAACTGCCGATGATAAGTCGGA------------------------------------------------
>OTU_115
GTAGTCCACGCCGTAAACGATGAATGCCAGTCGTCGGGTTGCATGCAATTCGGTGACacacCTAACGGATTAAGCATTCCGCCTGGGGAGTACGGTCGCAAGATTAAAACTCAAAGGAATTGACGGgggCCCGCACAAGCGGTGGAGCATGTGGTTTAATTCGAAGCAACGCGCAGAACCTTACCAACCCTTGACATCCCTGGACCGGCCTGGAGACAGGTCTTTCACTTCGGTGACCAGGTGACAGGTGCTGCATGGCTGTCGTCAGCTCGTGTCGTGAGATGTTCGGTTAAGTCCGGCAACGAGCGCAACCCACGTCCCCAGTTGCCAGCATTCAGTTGGGCACTCTGTGGAAACTGCCGGTGATAAGCCGGA------------------------------------------------
>OTU_116
GTAGTCCACGCTGTAAACGATGTGCGCTGGATGTTGGGGAGCTTAGCTCTTCAGTGTCGTAGCTAACGCGATAAGCGCACCGCCTGGGGAGTACGGCCGCAAGGTTGAAACTCAAAGGAATTGACGGgggCCCGCACAAGCGGTGGAGCATGTGGTTTAATTCGACGCAACGCGCAGAACCTTACCAGCTCTTGACATCTGTCGAACTTCCGAgagaTCGGTTGGTGCCCGCAAGGGAGCGACAAGACAGGTGCTGCATGGCTGTCGTCAGCTCGTGTCGTGAGATGTTGGGTTAAGTCCCGCAACGAGCGCAACCCTCGCCTTTAGTTGCCAGCACGTTTGGGTGGGCACTCTAGAGGAACTGCCGGTGACAAGCCGGA-------------------------------------------
>OTU_117
GTAGTCCACGCCGTAAACGATGGGTGCTAGGTGTCGCGGGCTTTGACTCCCGCGGTGCCGAAGCTAACGCATTAAGCACCCCGCCTGGGGAGTACGGCCGCAAGGCTAAAACTCAAAGGAATTGACGGgggCCCGCACAAGCGGTGGAGCATGTGGTTTAATTCGACGCAACGCGCAGAACCTTACCTGGGCTAGAAAATGCAGGAACCTGGTCGAAAGGTCGGGGTGCTCTTCGGAGAATCTGTAGTTAGGTGCTGCATGGCTGTCGTCAGCTCGTGTCGTGAGATGTTGGGTTAAGTCCCGCAACGAGCGCAACCCCTATCGTTAGTTGCCAGCATTGAGTTGGGCACTCTAACGAGACTGCCGATATTAAGTCGGA--------------------------------------------
>OTU_118
GTAGTCCACGCCGTAAACGATGAGAACTTGACGTTGGTTTGCTTAGCAAATCGGTGTCGTAGCTAACGCGATAAGTTCTCCGCCTGGGGAGTACGGCCGCAAGGTTGAAACTCAAAGGAATTGACGGgggCCCGCACAAGCGGTGGAGTATGTGGTTTAATTCGATGCAACGCGAAGAACCTTACCTGGTCTTGACATGTCAAGAAGTCTGCAGAGATGCGGATGTGCCTTCGGGAACTTGAACACAGGTGCTGCATGGCTGTCGTCAGCTCGTGTCGTGAGATGTTGGGTTAAGTCCCGCAACGAGCGCAACCCTTGCCCTTAGTTGCCATCATTCAGTTGGGCACTCTAAGGGGACCGCCGGTGACAAACCGGA-----------------------------------------------
>OTU_119
GTAGTCCACGCTGTAAACGATGGAAGCTAGCCGTTGGCAGGTTTACCTGTCGGTGGCGCAGCTAACGCATTAAGCTTCCCGCCTGGGGAGTACGGTCGCAAGATTAAAACTCAAAGGAATTGACGGgggCCCGCACAAGCGGTGGAGCATGTGGTTTAATTCGAAGCAACGCGCAGAACCTTACCAGCCCTTGACATCCCGGTCGCGGTTTCCAGAGATGGATCCCTTCAGTTCGGCTGGACCGGTGACAGGTGCTGCATGGCTGTCGTCAGCTCGTGTCGTGAGATGTTGGGTTAAGTCCCGCAACGAGCGCAACCCTCGCCCTTAGTTGCCATCATTCAGTTGGGCACTCTAAGGGGACTGCCGGTGATAAGCCGAGA-------------------------------------------
>OTU_120
GTAGTCCACGCCGTAAACGATGAATGCTAGACGTTGGCGAGCATGCTCGTCAGTGTCGCAGCTAACGCATTAAGCATTCCGCCTGGGGAGTACGGTCGCAAGATTAAAACTCAAAGGAATTGACGGgggCCCGCACAAGCGGTGGAGCATGTGGTTTAATTCGAAGCAACGCGCAGAACCTTACCAACCCTTGACATGGGACGTATGGGCTTCAGAGATGGGGTCCTTCAGTTCGGCTGGCGTCCAcacaGGTGCTGCATGGCTGTCGTCAGCTCGTGTCGTGAGATGTTGGGTTAAGTCCCGCAACGAGCGCAACCCCTATCTTCAGTTGCCATCATTCAGTTGGGCACTCTGAAGAAACTGCCGGTGACAAGCCGGA--------------------------------------------
>OTU_121
GTAGTCCACGCCGTAAACGATGGGCACTAGGTGTGGGAGGTGTCGACTCCTCCCGTGCCGGAGCTAACGCATTAAGTGCCCCGCCTGGGGAGTACGGCCGCAAGGCTAAAACTCAAAGGAATTGACGGGGACCCGCACAAGCAGCGGAGCATGTGGTTTAATTCGACGCAACGCGAAGAACCTTACCTGGGTTTGACATGTTCCTGACCGCCGTGGAAACACGGTTTCCCCTTGTGGGCAGGATCACAGGTGGTGCATGGCTGTCGTCAGCTCGTGTCGTGAGATGTTGGGTTAAGTCCCGCAACGAGCGCAACCCCTGTCGCATGTTGCCAGCATTTAGTTGGGGACTCATGCGAGACTGCCGGTGACAAACCGGA----------------------------------------------
>OTU_122
GTAGTCCACGCCGTAAACGATGGGTACTAGGTGCCTGGgggAGCGACCCCTTGGGTGCCGGCGCTAACGCAGGAAGTACCCCGCCTGGGGAGTACGGCCGCAAGGCTGAAACTCAAAGGAATTGACGGgggCCCGCACAAGCGGTGGAGCATGTGGTTTAATTCGACGCAACGCGAAGAACCTTACCTAGGCTTGACATGCATGGGAAACTCCTCAGAAACGAGGAGCCTCCTTCGGGATCCATGCACAGGTGCTGCATGGCTGTCGTCAGCTCGTGTCGTGAGATGTTGGGTTAAGTCCCGCAACGAGCGCAACCCCTGTTCTTAGTTACCAGCGCGTAATGGCGGGGACTCTAGGAAGACTGCCGGTGCCAAACCGGA-------------------------------------------
>OTU_123
GTAGTCCACGCCATAAACGATGAGGACTAGACGTTGGAGGGGTAAGCCTTTCAGTGTCGTAGCTAACGCGCTAAGTCCTCCGCCTGGGGAGTACGGCCGCAAGGTTGAAACTCAAAGGAATTGACGGGGACCCGCACAAGCGGTGGAGCATGTGGTTTAATTCGATGCAACGCGAAGAACCTTACCTGGTCTTGACATCCATGGAACCCTGCAGAGATGTGGgggTGCCGTAAGGAACCATGAGACAGGTGCTGCATGGCTGTCGTCAGCTCGTGTCGTGAGATGTTGGGTTAAGTCCCGCAACGAGCGCAACCCTTGTCCTTAGTTGCCATCATTAAGTTGGGAACTCTAAGGAGACCGCCGGTGACAAACCGGA-----------------------------------------------
>OTU_124
GTAGTCCACGCCCTAAACGATGACGACTAGTTGTTGGGGTAGAAGTACCTTAGTAACGCAGCTAACGCGTGAAGTCGTCCGCCTGGGGAGTACGGTCGCAAGATTAAAACTCAAAGGAATTGACGGgggCCCGCACAAGCGGTGGATGATGTGGATTAATTCGATGCAACGCGAAaaaCCTTACCTACTCTTGACATCCCAGGAGCCTCGCAGAGATGTGAGGGTGCCCGAAAGGGAACCTGGAGACAGGTGCTGCATGGCTGTCGTCAGCTCGTGTCGTGAGATGTTGGGTTAAGTCCCGCAACGAGCGCAACCCTTGCCACTAGTTGCTACATTCAGTTGGGCACTTTAGTGGGACTGCCGGTGACAAACCGGA-----------------------------------------------
>OTU_125
GTAGTCCACGCCGTAAACGATGAGTGCTAGGTGTTAGACCCTTTCCGGGGTTTAGTGCCGTAGCTAACGCATTAAGCACTCCGCCTGGGGAGTACGACCGCAAGGTTGAAACTCAAAGGAATTGACGGgggCCCGCACAAGCGGTGGAGCATGTGGTTTAATTCGAAGCAACGCGAAGAACCTTACCAGGTCTTGACATCCCTCTGACCGCTCTAGAGATAGAGTTTTCCTTCGGGACAGAGGTGACAGGTGGTGCATGGTTGTCGTCAGCTCGTGTCGTGAGATGTTGGGTTAAGTCCCGCAACGAGCGCAACCCCTATTGTTAGTTGCCATCATTCAGTTGGGCACTCTAGCGAGACTGCCGGTAATAAACCGGA----------------------------------------------
>OTU_126
GTAGTCCATGCCGTAAACGTTGGGCACTAGGTGTGGgggACATTCCACGTTTTCCGCGCCGTAGCTAACGCATTAAGTGCCCCGCCTGGGGAGTACGGCCGCAAGGCTAAAACTCAAAGGAATTGACGGgggCCCGCACAAGCGGCGGAGCATGCGGATTAATTCGATGCAACGCGAAGAACCTTACCAAGGCTTGACATGCATTAGATCGCGTCAGAGATGGCGTTTCCCTTCGGGGCTGGTGTACAGGTGGTGCATGGTTGTCGTCAGCTCGTGTCGTGAGATGTTGGGTTAAGTCCCGCAACGAGCGCAACCCTCGTTCTATGTTGCCAGCGGTTCGGCCGGGGACTCATAGGAGACTGCCGGGGTTAACTCGGA---------------------------------------------
>OTU_127
GTAGTCCACGCCCTAAACGATGTCAACTAGGTGTTGGGGAAGCGATTTCCTAGTACCGCAGCTAACGCGTGAAGTTGACCGCCTGGGGAGTACGGTCGCAAGATTAAAACTCAAAGGAATTGACGGGGACCCGCACAAGCGGTGGATGATGTGGATTAATTCGATGCAACGCGAAaaaCCTTACCTACCCTTGACATGTACGGAACCCCGCAGAGATGCGGgggTGCTCGAAAGagagCCGTAACACAGGTGCTGCATGGCTGTCGTCAGCTCGTGTCGTGAGATGTTGGGTTAAGTCCCGCAACGAGCGCAACCCTTGTCCCTAGTTGCTACGCAAGGGCACTCTAGGGAGACTGCCGGTGACAAACCGGA---------------------------------------------------
>OTU_128
GTAGTCCACGCCGTAAACGTTGGGCGCTAGGTGTGGGGAACCTTCCACGTTCTCCGTGCCGCAGCTAACGCATTAAGCGCCCCGCCTGGGGAGTACGGCCGCAAGGCTAAAACTCAAAGGAATTGACGGgggCCCGCACAAGCGGCGGAGCATGTGGCTTAATTCGACGCAACGCGAAGAACCTTACCAAGGCTTGACATATACCGAAAACTCATAGAGATATGGGGTCCGCAAGGGCGGTATACAGGTGGTGCATGGTTGTCGTCAGCTCGTGTCGTGAGATGTTGGGTTAAGTCCCGCAACGAGCGCAACCCTCGTCCTATGTTGCCAGCGAGTAATGTCGGGGACTCATAGGAGACTGCCGGGGTCAACTCGGAG---------------------------------------------
>OTU_129
GTAGTCCACGCCCTAAACGATGCTTACTCGACGTATGGCCCTTGAGGTTGTGCGTCCAAGGGAAACCGTTAAGTAAGCCACCTGGGGAGTACGACCGCAAGGTTGAAACTCAAAGGAATTGACGGgggTCCGCACAAGCGGTGGAGCATGTGGTTTAATTCGATGATACGCGAGGAACCTTACCTGGGCTAGAATGCGAGTGACGTCCTGTGAAAGCAGGATTCCCTTCGGGGCACAAAGCAAGGTGCTGCATGGCTGTCGTCAGCTCGTGCCGTGAGGTGTTGGGTTAAGTCCCGCAACGAGCGCAACCCCTGTCCTTAGTTGCCAACTCATCGCAAGATGGAGGGACTCTAAGGAGACTGCCGGCGCAAGCCGAGA---------------------------------------------
>OTU_130
GTAGTCCACGCCGTAAACGGTGGGCACTAGGTGTGGGATTCACTCAACGGATTCCGTGCCGCAGCTAACGCATTAAGTGCCCCGCCTGGGGAGTACGGCCGCAAGGCTAAAACTCAAAGGAATTGACGGgggCCCGCACAAGCGGCGGAGCATGTTGCTTAATTCGAGGCAACGCGAAGAACCTTACCTAGGTTTGACATGTACGGAAAAGCTACAGAGATGTGGTGTCCTTCGGGGCCGTACACAGGTGGTGCATGGCTGTCGTCAGCTCGTGTCGTGAGATGTTGGGTTAAGTCCCGCAACGAGCGCAACCCTCGTCCTATGTTGCCAGCACGTAATGGTGGGGACTCGTAGGAGACTGCCGGGGTCAACTCGGAG---------------------------------------------
>OTU_131
GTAGTCCATGCCGTAAACGTTGGGCACTAGGTGTGGgggACATTCCACGTTTTCCGCGCCGTAGCTAACGCATTAAGTGCCCCGCCTGGGGAGTACGGCCGCAAGGCTAAAACTCAAAGGAATTGACGGgggCCCGCACAAGCGGCGGAGCATGCGGATTAATTCGATGCAACGCGAAGAACCTTACCAAGGCTTGACATGAACCGGAACGGCGCAGAGATGTGTCGGCCACTTGTGGCCGGTTTACAGGTGGTGCATGGTTGTCGTCAGCTCGTGTCGTGAGATGTTGGGTTAAGTCCCGCAACGAGCGCAACCCTCGTTCCATGTTGCCAGCGGGTTATGCCGGGGACTCATGGGAGACTGCCGGGGTCAACTCGGA--------------------------------------------
>OTU_132
GTAGTCCACGCCGTAAACGATGGGTGCTAGACGTTGGCGAGCTTGCTCGTCAGTGTCGCAGCTAACGCGTTAAGCACCCCGCCTGGGGAGTACGGCCGCAAGGTTGAAACTCAAAGGAATTGACGGgggCCCGCACAAGCGGTGGAGCATGTGGTTCAATTCGACGCAACGCGCAGAACCTTACCAGCCCTTGACATGGGACTCGCCGGGAGCAGAGACGCTCCCTTCGGTTCGGCCGGAGTCCGCACAGGTGCTGCATGGCTGTCGTCAGCTCGTGTCGTGAGATGTTGGGTTAAGTCCCGCAACGAGCGCAACCCTCGTCTCCAGTTGCCATCAGGTTATGCTGGGCACTTTGGAGAAACTGCCGGTGACAAGCCGGA-------------------------------------------
>OTU_134
GTAGTCCACGCTGTAAACGATGGGTGCTCGGTGTCGCGGGTATCGACCCCTGCGGTGCCTTAGCTAACGCGTTAAGCACCCCGCCTGGGGAGTACGGTCGCAAGGCTGAAACTCAAAGGAATTGACGGgggCCCGCACAAGCGGTGGAGCATGTGGTTTAATTCGATGCAACGCGAAGAACCTTACCTGGGCTTGAACTGTGGTGGACCGGTCTGGAAACAGTCCTTCTCCTTCGGGAGCCGCCATAGAGGTGCTGCATGGCTGTCGTCAGCTCGTGTCGTGAGATGTTGGGTTAAGTCCCGCAACGAGCGCAACCCCTATCCCTAGTTGCCAGCGGTTCGGCCGGGAACTCTAGGGAGACTGCCCCGGAAATCGGGGA--------------------------------------------
>OTU_135
GTAGTCCATGCCGTAAACGGTGGGCGCTAGGTGTGGgggTTTTATTTACGATTCCCGTGCCGTAGCTAACGCATTAAGCGCCCCGCCTGGGGAGTACGGCCGCAAGGCTAAAACTCAAAGGAATTGACGGgggCCCGCACAAGCGGCGGAGCATGTGGATTAATTCGATGCAACGCGAAGAACCTTACCTGGGCTTGACATACACCGGATCGCTGCAGAGATGTAGTTTCCCTTGTGGCTGGTGTACAGGTGGTGCATGGTTGTCGTCAGCTCGTGTCGTGAGATGTTGGGTTAAGTCCCGCAACGAGCGCAACCCTTGTCTTGTGTTGCCAGCACGTTATGGTGGGGACTCGCGAgagaCTGCCGGGGTTAACTCGGA--------------------------------------------
>OTU_136
GTAGTCCACGCCGTAAACGATGGGTGCTAGGTGTGGggggTGTCGACTCCccccGTGCCGAAGCTAACGCATTAAGCACCCCGCCTGGGGAGTACGGCCGCAAGGCTAAAACTCAAAGGAATTGACGGgggCCCGCACAAGCAGCGGAGCATGTGGTTTAATTCGACGCAACGCGAAGAACCTTACCAAGGCTTGACATGGTCGGGAAAGCCGTAGAAATACGGCCCTCCTTCGGGACTCGATCACAGGTGGTGCATGGCTGTCGTCAGCTCGTGTCGTGAGATGTTGGGTTAAGTCCCGCAACGAGCGCAACCCCTGTCCTATGTTGCCAGCGAGTTATGTCGGGGACTCATAGGAGACTGCCGGTGACAAATCGGA---------------------------------------------
>OTU_137
GTAGTCCACGCCGTAAACGTTGGGCGCTAGATGTAGGGACCTTTCCACGGTTTCTGTGTCGTAGCTAACGCATTAAGCGCCCCGCCTGGGGAGTACGGCCGCAAGGCTAAAACTCAAAGGAATTGACGGgggCCCGCACAAGCGGCGGAGCATGCGGATTAATTCGATGCAACGCGAAGAACCTTACCAAGGCTTGACATACACCGGAAACGGCCAGAGATGGTCGCCcccTTGTGGTCGGTGTACAGGTGGTGCATGGTTGTCGTCAGCTCGTGTCGTGAGATGTTGGGTTAAGTCCCGCAACGAGCGCAACCCTCGTTCTATGTTGCCAGCGCGTTATGGCGGGGACTCATAGGAGACTGCCGGGGTCAACTCGGA---------------------------------------------
>OTU_138
GTAGTCCACGCCGTAAACGATGTCGATTTGGAGGTTGTGCCCTTGAGGCGTGGCTTCCGGAGCTAACGCGTTAAATCGACCGCCTGGGGAGTACGGCCGCAAGGTTAAAACTCAAATGAATTGACGGgggCCCGCACAAGCGGTGGAGCATGTGGTTTAATTCGATGCAACGCGAAGAACCTTACCTGGTCTTGACATCCACAGAACTTTCCAGAGATGGATTGGTGCCTTCGGGAACTGTGAGACAGGTGCTGCATGGCTGTCGTCAGCTCGTGTTGTGAAATGTTGGGTTAAGTCCCGCAACGAGCGCAACCCTTATCCTTTGTTGCCAGCGGTTAGGCCGGGAACTCAAAGGAGACTGCCAGTGATAAACTGGA----------------------------------------------
>OTU_139
GTAGTCCACGCCCTAAACGATGCGAACTGGACGTTGGGCTCAATTGAGAGCTCAGTGTCGAAGCTAACGCGTTAAGTTCGCCGCCTGGGGAGTACGGTCGCAAGACTGAAACTCAAAGGAATTGACGGgggCCCGCACAAGCGGTGGAGTATGTGGTTTAATTCGATGCAACGCGAAGAACCTTACCTGGTCTTGACATCCACGGAACCCTTGAgagaTCGAGGGGTGCCTTCGGGAACCGTGAGACAGGTGCTGCATGGCTGTCGTCAGCTCGTGTCGTGAGATGTTGGGTTAAGTCCCGCAACGAGCGCAACCCTTGTCCTTAGTTGCCAGCGAGTAATGTCGGGAACTCTAAGGAGACTGCCGGTGACAAACCGGA--------------------------------------------
>OTU_140
GTAGTCCTAGCTGTAAACGATGGATACTTGCTGTGGggggTGTTAAATCCcccTGTGGCGGAGCTAACGCATTAAGTATCCCGCCTGGGGAGTACGGTCGCAAGGCTGAAACTCAAAGGAATTGACGGgggCCCGCACAAGCGGTGGAGCATGTGGTTCAATTCGACGCAACGCGAAGAACCTTACCTGGGCTTGAACTGGAGTGGAAGTTGGCAGAGATGTCAATGTCCTTTACCGGACTGCTCTAGAGGTGCTGCATGGCTGTCGTCAGCTCGTGTCGTGAGATGTTGGGTTAAGTCCCGCAACGAGCGCAACCCTTGTCCTTAGTTGCTAACGAGTCAAGTCGAGAACCCTAAGGAAACTGTCGGTGATAAACCGGA-------------------------------------------
>OTU_141
GTAGTCCATGCCGTAAACGTTGGGAACTAGGTGTGGGTCTCATTCCACGAGATCCGTGCCGCAGCTAACGCATTAAGTTCCCCGCCTGGGGAGTACGGCCGCAAGGCTAAAACTCAAAGGAATTGACGGgggCCCGCACAAGCGGCGGAGCATGCGGATTAATTCGATGCAACGCGAAGAACCTTACCAAGGCTTGACATACACCGGAATCACTCAGAGATGGGTGCGTCTTCGGACTGGTGTACAGGTGGTGCATGGTTGTCGTCAGCTCGTGTCGTGAGATGTTGGGTTAAGTCCCGCAACGAGCGCAACCCTCGTTCTATGTTGCCAGCACGTCATGGTGGGGACTCATAGGAGACTGCCGGGGTCAACTCGGA----------------------------------------------
>OTU_142
GTAGTCCTAGCCCTAAACGATCAGGACTTGGGGTGCCGCCCGTTCGGGCGTCGTCCCGGAGCTAACGCGTTAAGTCCTGCACCTGGGGAGTACGGTCGCAAGACTGAAACTCAAAGGAATTGACGGgggCCCGCACAAGCGGTGGAACATGTGGTTCAATTCGACGCTACGCGAGGAACCTTACCTGGGCTCGAAATGCCAGTGACCAGCTGTAGAAATACGGCCTTCCCGCAAGGGACACTAGTATAGGCGCTGCATGGCTGTCGTCAGCTCGTGCCGTGAGGTGTTGGGTTAAGTCCCGCAACGAGCGCAACCCCTGCAcacaGTTACTACTCGCAAGagagGACTCTGtgtgGACTGCTCCGGATAACGGAGA-----------------------------------------------
>OTU_143
GTAGTCCACGCCCTAAACGATGATCACTAGTTGTTCGGAAAGGTGACTTTCTGAGTAACGTAGCTAACGCGTGAAGTGATCCGCCTGGGGAGTACGGTCGCAAGATTAAAACTCAAAGGAATTGACGGGGACCCGCACAAGCGGTGGATGATGTGGATTAATTCGATGCAACGCGAAaaaCCTTACCTACCCTTGACATGCCTGGAAGATCGCAGAGATGTGATTGTGCCTTCGGGAACCAGGACACAGGTGCTGCATGGCTGTCGTCAGCTCGTGTCGTGAGATGTTGGGTTAAGTCCCGCAACGAGCGCAACCCTTGTCTCTAGTTGCTACGCAAGGGCACTCTAGagagaCTGCCGGTGACAAACCGGA---------------------------------------------------
>OTU_144
GTAGTCCACGCCGTAAACGATGGGCACTAGGCGTCGGggggAGCGACCCTCCCGGTGCCGTCGCTAACGCAGTAAGTGCCCCGCCTGGGGAGTACGGCCGCAAGGCTGAAACTCAAAGGAATTGACGGgggCCCGCACAAGCGGTGGAGCATGTGGTTTAATTCGAAGCAACGCGAAGAACCTTACCTGGGCTTGACATGCACGGGAAAGCCGGTGGAAACATCGGTTCCTCTTCGGAGTCCGTGCACAGGTGCTGCATGGCTGTCGTCAGCTCGTGTCGTGAGATGTTGGGTTAAGTCCCGCAACGAGCGCAACCCTCGTCCCTAGTTACCAGCGGGTTATGCCGGGCACTCTAGGGAGACTGCCGGTGTCAAACCGGAG------------------------------------------
>OTU_145
GTAGTCCACGCCGTAAACGATGCTAACTCGTTtttGGGGTTTCGGCTTCAGAGACTAAGCGAAAGTGATAAGTTAGCCACCTGGGGAGTACGTTCGCAAGAATGAAACTCAAAGGAATTGACGGgggCCCGCACAAGCGGTGGATTATGTGGTTTAATTCGATGATACGCGAGGAACCTTACCAAGACTTAAATGGGAAATGACAGATTTAGAAATAGATCCTTCTTCGGACATTtttCAAGGTGCTGCATGGTTGTCGTCAGCTCGTGCCGTGAGGTGTTAGGTTAAGTCCTGCAACGAGCGCAACCCCTGTCACTAGTTGCTACCATTAAGTTGAGGACTCTAGTGAGACTGCCTACGCAAGTAGAGA-----------------------------------------------------
>OTU_146
GTAGTCCACGCCGTAAACGATGAGTGCTTGGTGTAGCGGGTATCGACCCCTGCTGTGCCGAAGTCAACACATTAAGCACTCCGCCTGGGGAGTACGGTCGCAAGACTGAAACTCAAAGGAATTGACGGgggCCCGCACAAGCGGTGGAGCATGTGGTTTAATTCGAAGCAACGCGCAGAACCTTACCTGGGTTTGAACTGTACAGGCAAGTCTCAGAGATGAGAGCCCCTCTTCGGAGGACTGTACAGAGGTGCTGCATGGCTGTCGTCAGCTCGTGTCGTGAGATGTTGGGTTAAGTCCCGCAACGAGCGCAACCCTTGTTCACAGTTACTAACGGGTCAAGCCGAGGACTCTGTGGAGACTGCCGGTGATAAACCGGA-------------------------------------------
>OTU_147
GTAGTCCACGCCGTAAACGATGCTAACTCGTTtttGGGTCTTCGGATTCAGAGACTAAGCGAAAGTGATAAGTTAGCCACCTGGGGAGTACGAACGCAAGTTTGAAACTCAAAGGAATTGACGGgggCCCGCACAAGCGGTGGATTATGTGGTTTAATTCGATGATACGCGAGGAACCTTACCAAGGCTTAAATGGGAATTGACCGGTTTAGAAATAGACCTTCCTTCGGGCAATTTTCAAGGTGCTGCATGGTTGTCGTCAGCTCGTGCCGTGAGGTGTTAGGTTAAGTCCTGCAACGAGCGCAACCCCTGTCACTAGTTGCTAACATTCAGTTGAGGACTCTAGTGAGACTGCCTACGCAAGTAGAGA-----------------------------------------------------
>OTU_148
GTAGTCCATGCCGTAAACGTTGGGCGCTAGGTGTGGGGCTCATTCCACGAGTTCTGTGCCGCAGCTAACGCATTAAGCGCCCCGCCTGGGGAGTACGGCCGCAAGGCTAAAACTCAAAGGAATTGACGGgggCCCGCACAAGCGGCGGAGCATGCGGATTAATTCGATGCAACGCGAAGAACCTTACCAAGGCTTGACATACACCGGAAAAGTGCAGAGATGTGCTCCCCGCAAGGTCGGTGTACAGGTGGTGCATGGTTGTCGTCAGCTCGTGTCGTGAGATGTTGGGTTAAGTCCCGCAACGAGCGCAACCCTCGTTCCATGTTGCCAGCAATTCGGTTGGGGACTCATGGGAGACTGCCGGGGTCAACTCGGA-----------------------------------------------
>OTU_149
GTAGTCCACGCCGTAAACGATGAGTGCTAGGTGTTGGAGGGTTTCCGCCCTTCAGTGCCGCAGTTAACGCATTAAGCACTCCGCCTGGGGAGTACGACCGCAAGGTTGAAACTCAAAGGAATTGACGGGGACCCGCACAAGCGGTGGAGCATGTGGTTTAATTCGAAGCAACGCGAAGAACCTTACCAAGTCTTGACATCCTTTGACCACCCTAGAGATAGGGCTTTCCCTTCGGGGACAAAGTGACAGGTGGTGCATGGTTGTCGTCAGCTCGTGTCGTGAGATGTTGGGTTAAGTCCCGCAACGAGCGCAACCCCTATTATTAGTTGCCAGCATTTAGTTGGGCACTCTAATGAGACTGCCGGTGACAAACCGGA----------------------------------------------
>OTU_150
GTAGTCCACGCCGTAAACGATGAATGTTAGCCGTCGGCATGCATGCATGTCGGTGGCGCAGCTAACGCATTAAACATTCCGCCTGGGGAGTACGGTCGCAAGATTAAAACTCAAAGGAATTGACGGgggCCCGCACAAGCGGTGGAGCATGTGGTTTAATTCGAAGCAACGCGCAGAACCTTACCAGCCCTTGACATGCCGGTCGCGGACAGTGGAGACATTGTCCTTCAGTTAGGCTGGACCGGACACAGGTGCTGCATGGCTGTCGTCAGCTCGTGTCGTGAGATGTTGGGTTAAGTCCCGCAACGAGCGCAACCCTCGCCTCTAGTTGCCATCATTCAGTTGGGCACTCTAGAGGGACTGCCGGTGATAAGCCGAGA-------------------------------------------
>OTU_151
GTAGTCCACGCCGTAAACGATGGGCACTAGGCGCTTGGgggAGCGACCccccGAGGGCCGGCGCTAACGCATTAAGTGCCCCGCCTGGGGAGTACGGCCGCAAGGCTGAAACTCAAAGGAATTGACGGgggCCCGCACAAGCGGTGGAGCATGTGGTTTAATTCGACGCAACGCGAAGAACCTTACCTAGGCTTGACATACACGGGAAACCCTCGAGAAACCGGgggCCCTCTTCGGAGCCCGTGCACAGGTGCTGCATGGCTGTCGTCAGCTCGTGTCGTGAGATGTTGGGTTAAGTCCCGCAACGAGCGCAACCCCTGTCTCTAGTTGCCAGCGCGTCATGGCGGGGACTCTAGagagaCTGCCGGTGCCAAACCGGA-------------------------------------------
>OTU_152
GTAGTCCACGCCGTAAACGATGAGCACTAGTTATTGGgggTATTGACTCCCTCAGTGACGCAGCTAACGCATTAAGTGCTCCGCCTGGGGAGTACGGTCGCAAGACTAAAACTCAAACAAATTGACGGgggCCCGCACAAGCGGTGGATTATGTGGTTTAATTCGAAGCAACGCGCAGAACCTTACCTAGGCTTGAACTCCTACGAACCCGTTGTAATGGACGGGGTGTCCGCAAGGAAATGTAGTGAGAGGTGCTGCATGGCTGTCGTCAGCTCGTGTTGTGAAATGTTGGGTTAAGTCTCGCAACGAGCGCAACCCCTATCGTCTGTTGCCAGCATTAAGTTGGGCACTCTGACGAGACTGCCTGGGTTAACCAGGA--------------------------------------------
>OTU_153
GTAGTCCACGCCGTAAACGATGGATACTAGGTGTAGGAGGTATCGACCCCTTCTGTGCCGGAGTTAACACAATAAGTATCCCACCTGGGGAGTACGGCCGCAAGGTTGAAACTCAAAGGAATTGACGGgggCCCGCACAAGCAGTGGAGTATGTGGTTTAATTCGAAGCAACGCGAAGAACCTTACCAGGGCTTGACATCCCTCGAATACTCTAGAGATAGAGTAGTCCTTCGGGACGAGGAGACAGGTGGTGCATGGTTGTCGTCAGCTCGTGTCGTGAGATGTTGGGTTAAGTCCCGCAACGAGCGCAACCCCTGTTGTTAGTTGCCATCATTAAGTTGGGCACTCTAACGAGACTGCCGGTGACAAATCGGA------------------------------------------------
>OTU_154
GTAGTCCACGCCGTAAACGATGAATGTTAGCCGTCGGGGTGTTTACACTTCGGTGGCGCAGCTAACACATTAAACATTCCGCCTGGGGAGTACGGTCGCAAGATTAAAACTCAAAGGAATTGACGGgggCCCGCACAAGCGGTGGAGCATGTGGTTTAATTCGAAGCAACGCGCAGAACCTTACCAGCCCTTGACATACCGGTCGCGGACACAGAGATGTGTCTTTCAGTTCGGCTGGACCGGATACAGGTGCTGCATGGCTGTCGTCAGCTCGTGTCGTGAGATGTTTGGTTAAGTCCCGCAACGAGCGCAACCCTCGCCTTTAGTTGCCATCATTTAGTTGGGCACTCTAAAGGGACTGCCAGTGATAAGCTGGA----------------------------------------------
>OTU_155
GTAGTCCACGCCGTAAACGATGAGTGCTAGGTGTTGGATCCTTTCCGGGATTCAGTGCCGCAGCTAACGCATTAAGCACTCCGCCTGGGGAGTACGACCGCAAGGTTGAAACTCAAAGGAATTGACGGgggCCCGCACAAGCGGTGGAGCATGTGGTTTAATTCGAAGCAACGCGAAGAACCTTACCAGGTCTTGACATCCCGATGCTATTTCTAGAGATAGAAAGTTACTTCGGTACATCGGTGACAGGTGGTGCATGGTTGTCGTCAGCTCGTGTCGTGAGATGTTGGGTTAAGTCCCGCAACGAGCGCAACCCCTATTGTTAGTTGCCATCATTCAGTTGGGCACTCTAGCGAGACTGCCGGTAATAAACCGGA----------------------------------------------
>OTU_156
GTAGTCCACACCGTAAACGTTGGGCGCTAGGTGTGGGACTCATTCCACGAGTTCCGTGCCGCAGCTAACGCATTAAGCGCCCCGCCTGGGGAGTACGGCCGCAAGGCTAAAACTCAAAGGAATTGACGGgggCCCGCACAAGCGGCGGAGCATGCGGATTAATTCGATGCAACGCGAAGAACCTTACCTGGGTTTGACATATACCGGAAAGCCATAGAGATATGGCCCCTTTTAGTCGGTATACAGGTGGTGCATGGCTGTCGTCAGCTCGTGTCGTGAGATGTTGGGTTAAGTCCCGCAACGAGCGCAACCCTCGTCTTATGTTGCCAGCACGTAATGGTGGGGACTCATAAGAGACTGCCGGGGTCAACTCGGA-----------------------------------------------
>OTU_157
GTAGTCCACGCCGTAAACGATGATAACTAGCTGTCGGGGTTCATAGAACTTCGGTGGCGCAGCTAACGCATTAAGTTATCCGCCTGGGGAGTACGGCCGCAAGGTTAAAACTCAAATGAATTGACGGgggCCTGCACAAGCGGTGGAGCATGTGGTTTAATTCGAAGCAACGCGCAGAACCTTACCAGCGTTTGACATGCCTAGTATATTTTCCAGAGATGGATTATTTCAGTTCGGCTGGCTAGTGCACAGGTGCTGCATGGCTGTCGTCAGCTCGTGTCGTGAGATGTTGGGTTAAGTCCCGCAACGAGCGCAACCCTCGTCTTTAGTTGCCATCATTTAGTTGGGCACTCTAAAGAAACCGCCGGTGATAAGCCGGA-------------------------------------------
>OTU_158
GTAGTCCACGCTGTAAACGATGTGCGCTGGATGTTGGGAAGCTTAGCTTTTCAGTGTCGTAGCTAACGCGATAAGCGCACCGCCTGGGGAGTACGGCCGCAAGGTTGAAACTCAAAGGAATTGACGGgggCCCGCACAAGCGGTGGAGCATGTGGTTTAATTCGACGCAACGCGCAGAACCTTACCAGCTCTTGACATCTGTCGGACCCCGGGGAGACCTGGgggTGCCCGCAAGGGAACGGCGAGACAGGTGCTGCATGGCTGTCGTCAGCTCGTGTCGTGAGATGTTGGGTTAAGTCCCGCAACGAGCGCAACCCTCGCCTTTAGTTGCCAGCACGTTTGGGTGGGCACTCTAGAGGAACTGCCGGTGACAAGCCGGA-------------------------------------------
>OTU_159
GTAGTCCACGCTGTAAACGATGAGTGCTAGGTGTTGTGGGTATTGACCcccGCGGTGCCGTAGCTAACGCGTTAAGCACTCCGCCTGGGGAGTACGGCCGCAAGGCTAAAACTCAAAGGAATTGACGGgggCCCGCACAAGCGGTGGAGCATGTGGTTTAATTCGACGCAACGCGCAGAACCTTACCAGGGCTAGAAAAGGTAGGAACCCGGATGAAAGTCTGGGGTGCCCGCAAGGGAATCTACATCCAGGTGCTGCATGGCTGTCGTCAGCTCGTGTCGTGAGATGTTGGGTTAAGTCCCGCAACGAGCGCAACCCCTGTTCTTAGTTGCCATCATTAAGTTGGGCACTCTAAGGAGACTGCCGGCGTCAAGCCGGAG-------------------------------------------
>OTU_160
GTAGTCCACGCCGTAAACGATGATAACTAGCTGTTCGGGCTCTACGAGCTTGAGTGGCGCAGCTAACGCATTAAGTTATCCGCCTGGGGAGTACGGTCGCAAGATTAAAACTCAAAGGAATTGACGGgggCCTGCACAAGCGGTGGAGCATGTGGTTTAATTCGAAGCAACGCGCAGAACCTTACCAGCGTTTGACATCCCTATCGCGGATTCCAGAGATGGATTCCTTCAGCTCGGCTGGATAGGTGACAGGTGCTGCATGGCTGTCGTCAGCTCGTGTCGTGAGATGTTGGGTTAAGTCCCGCAACGAGCGCAACCCTCGTCCTTAGTTGCCATCATTTAGTTGGGCACTCTAAGGAAACTGCCGGTGATAAGCCGGA-------------------------------------------
>OTU_161
GTAGTCCACGCCCTAAACGATGCGAACTGGATGTTGGGAGCAATTAGGCTCTCAGTATCGAAGCTAACGCGTTAAGTTCGCCGCCTGGGGAGTACGGTCGCAAGACTGAAACTCAAAGGAATTGACGGgggCCCGCACAAGCGGTGGAGTATGTGGTTTAATTCGATGCAACGCGAAGAACCTTACCTGGCCTTGACATCCACGGAATCCTTCAGAGATGAGGGAGTGCCTTCGGGAACCGTGAGACAGGTGCTGCATGGCTGTCGTCAGCTCGTGTCGTGAGATGTTGGGTTAAGTCCCGCAACGAGCGCAACCCTTGTCCTTAGTTGCCAGCACGTAATGGTGGGAACTCTAAGGAGACCGCCGGTGACAAACCGGA--------------------------------------------
>OTU_162
GTAGTCCACGCTGTAAACGATGAGTGCTAGTTGTCGGCAGGCATGCCTGTCGGTGACGCAGCTAACGCATTAAGCACTCCGCCTGGGGAGTACGGTCGCAAGATTAAAACTCAAAGGAATTGACGGgggCCCGCACAAGCGGTGGAGCATGTGGTTTAATTCGAAGCAACGCGCAGAACCTTACCACCTTTTGACATGCCCGGACCGCCGCAGAGATGCGGCTTTCCCTTCGGGGACTGGGACACAGGTGCTGCATGGCTGTCGTCAGCTCGTGTCGTGAGATGTTGGGTTAAGTCCCGCAACGAGCGCAACCCTCGCTATTAGTTGCCATCAGGTTTGGCTGGGCACTCTAATAGTACTGCCGAAGTTAATTCGGA----------------------------------------------
>OTU_163
GTAGTCCACGCTGTAAACGATGAGTACTAGGTGTCGGgggTTACCccccTCGGTGCCGCAGCTAACGCATTAAGTACTCCGCCTGGGGAGTACGCTCGCAAGAGTGAAACTCAAAGGAATTGACGGGGACCCGCACAAGTAGCGGAGCATGTGGTTTAATTCGAAGCAACGCGAAGAACCTTACCTAAGCTTGACATCCTTTTGACCGATGCCTAATCGCATCTTTCCCTTCGGGGACAGAAGTGACAGGTGGTGCATGGTTGTCGTCAGCTCGTGTCGTGAGATGTTGGGTTAAGTCCCGCAACGAGCGCAACCCTTGCCTTTAGTTGCCAGCATTAAGTTGGGCACTCTAGAGGGACTGCCAGGGATAACCTGGA----------------------------------------------
>OTU_164
GTAGTCCACGCCGTAAACGTTGGGCGCTAGATGTGGGGACCTTTCCACGGTTTCCGTGTCGTAGCTAACGCATTAAGCGCCCCGCCTGGGGAGTACGGCCGCAAGGCTAAAACTCAAAGGAATTGACGGgggCCCGCACAAGCGGCGGAGCATGCGGATTAATTCGATGCAACGCGAAGAACCTTACCAAGGCTTGACATAACCGAGAACGCCGCAGAAATGTGGAACTCTTTGGACACTCGGTTACAGGTGGTGCATGGTTGTCGTCAGCTCGTGTCGTGAGATGTTGGGTTAAGTCCCGCAACGAGCGCAACCCTCGTCGCATGTTGCCAGCACGTAATGGTGGGAACTCATGTGAGACTGCCGGGGTCAACTCGGA--------------------------------------------
>OTU_165
GTAGTCCACGCCCTAAACGATGCGAACTGGATGTTGGGCTCAACTCGGAGCTCAGTGTCGAAGCTAACGCGTTAAGTTCGCCGCCTGGGGAGTACGGTCGCAAGACTGAAACTCAAAGGAATTGACGGgggCCCGCACAAGCGGTGGAGTATGTGGTTTAATTCGATGCAACGCGAAGAACCTTACCTGGCCTTGACATGTCCGGAATCCTGCAGAGATGCGGGAGTGCCTTCGGGAATCGGAACACAGGTGCTGCATGGCTGTCGTCAGCTCGTGTCGTGAGATGTTGGGTTAAGTCCCGCAACGAGCGCAACCCTTGTCCTTAGTTGCCAGCACGTAATGGTGGGAACTCTAAGGAGACTGCCGGTGACAAACCGGA--------------------------------------------
>OTU_166
GTAGTCCACGCCGTAAACGATGGGCACTAGGTGCTTGGgggAGCGACCCTCTGAGTGCCGTCGCTAACGCAGTAAGTGCCCCGCCTGGGGAGTACGGCCGCAAGGCTGAAACTCAAAGGAATTGACGGgggCCCGCACAAGCGGTGGAGCATGTGGTTTAATTCGACGCAACGCGAAGAACCTTACCTGGGCTTGACATGCATGGGAAGCCTTTGAgagaTCAGAGGTGCTCTTCGGAGCTCATGCACAGATGCTGCATGGCTGTCGTCAGCTCGTGTCGTGAGATGTTGGGTTAAGTCCCGCAACGAGCGCAACCCCTTTCTTTAGTTACTAACGGGTAAAGCCGAGGACTCTAGAGGGACTGCCGGTGCCAAACCGGA-------------------------------------------
>OTU_167
GTAGTCCACGCCCTAAACGATGATCACTGGGTGTTCGGGGAGCGATCTCTGAGTACCGTAGCTAACGCGTGAAGTGATCCGCCTGGGGAGTACGGTCGCAAGATTAAAACTCAAAGGAATTGACGGGGACCCGCACAAGCGGTGGATGATGTGGATTAATTCGATGCAACGCGAACAACCTTACCTACCCTTGACATGTCTGGAAGGCCGCCGAGAGGTGGTTGTGCCCGAAAGGGAACCGGAACACAGGTGCTGCATGGCTGTCGTCAGCTCGTGTCGTGAGATGTTGGGTTAAGTCCCGCAACGAGCGCAACCCTTGTCCCTAGTTGCTACGCAAGGGCACTCTAGGGAGACTGCCGGTGACAAACCGGA---------------------------------------------------
>OTU_168
GTAGTCCACGCCGTAAACGATGAATGCCAGTCGTCGGCAGGCATGCCTGTCGGTGACacacCTAACGGATTAAGCATTCCGCCTGGGGAGTACGGCCGCAAGGTTAAAACTCAAAGGAATTGACGGgggCCCGCACAAGCGGTGGAGCATGTGGTTTAATTCGAAGCAACGCGCAGAACCTTACCAACCCTTGACATGGGCGTCGCGGACTCAGAGATGGGTCTTTCAGTTCGGCTGGACGCCAcacaGGTGCTGCATGGCTGTCGTCAGCTCGTGTCGTGAGATGTTCGGTTAAGTCCGGCAACGAGCGCAACCCACACTCTTAGTTGCCAGCATTCAGTTGGGCACTCTAGGAGAACTGCCGGTGATAAGCCGGA----------------------------------------------
>OTU_169
GTAGTCCTAGCCCTAAACGATGACTGCTTGGTGTGACGGGTACCCAATCCCGCCGTGCCGTAGCTAACGCGTTAAGCAGTCCGCCTGGGGAGTACGGTCGCAAGGCTGAAACTCAAAGGAATTGACGGgggCCCGCACAAGCGGTGGAGCATGTGGTTTAATTCGACGCAACGCGAAGAACCTTACCTGGGCTCGAAATGTTATGGACCGGGGTAGAAATATCCCTTCCCAGCAATGGGCCGTAATATAGGTGCTGCATGGCTGTCGTCAGCTCGTGTCGTGAGATGTTGGGTTAAGTCCCGCAACGAGCGCAACCCTTATCCCCAGTTGCCATCATTCAGTTGGGCACTCTGGTGAAACCGCCTCGGATAACGGGGA---------------------------------------------
>OTU_170
GTAGTCCATGCTGTAAACGGTGGGCGTTAGGTGTGGGGACCGGTTTGGTTTCTGTGCCGTAGCTAACGCATTAAGCGCCCCGCCTGGGGAGTACGGCCGCAAGGCTAAAACTCAAAGGAATTGACGGgggCCCGCACAAGCGGCGGAGCATGTGGATTAATTCGATGCAACGCGAAGAACCTTACCTGGGTTTGACATGCACCAGACGGTTGTAGAGATACGTACCTCCCTTTGTGGTTGGTGTGCAGGTGGTGCATGGTTGTCGTCAGCTCGTGTCGTGAGATGTTGGGTTAAGTCCCGCAACGAGCGCAACCCTTGTCTTATGTTGCCAGCACTTTGGGTGGGGACTCATGAgagaCTGCCGGGGTTAACTCGGA----------------------------------------------
>OTU_171
GTAGTCCACGCCGTAAACGTTGGGCACTAGGTGTGGggggCCTTTTCCGGGTCTTCCGCGCCGTAGCTAACGCATTAAGTGCCCCGCCTGGGGAGTACGGCCGCAAGGCTAAAACTCAAAGGAATTGACGGgggCCCGCACAAGCGGCGGAGCATGCGGATTAATTCGATGCAACGCGAAGAACCTTACCAAGGCTTGACATGTGCCGGTCGGCTCCGGAGACGGGGTTTCCTCCTTGTGGGGCCGGTTCACAGGTGGTGCATGGTTGTCGTCAGCTCGTGTCGTGAGATGTTGGGTTAAGTCCCGCAACGAGCGCAACCCTTGTCCCGTGTTGCCAGCACGTTGTGGTGGGGACTCGCGGGAGACTGCCGGGGTCAACTCGGA---------------------------------------
>OTU_172
GTAGTCCACGCCCTAAACGATGTCGACTAGGTGTTGGGGAAGGAGACTTCCTTAGTACCGCAGCTAACGCGTGAAGTCGACCGCCTGGGGAGTACGGTCGCAAGATTAAAACTCAAAGGAATTGACGGGGACCCGCACAAGCGGTGGATGATGTGGATTAATTCGATGCAACGCGAAaaaCCTTACCTACCCTTGACATGTACGGAAGCCCGATGAGAGTTGGGTGTGCCCGAAAGGGAGCCGTAACACAGGTGCTGCATGGCTGTCGTCAGCTCGTGTCGTGAGATGTTGGGTTAAGTCCCGCAACGAGCGCAACCCTTGTCATTAGTTGCTACATTCAGTTGGGCACTCTAATGAGACTGCCGGTGACAAACCGGA---------------------------------------------
>OTU_173
GTAGTCCACGCCTTAAACGATGAGAGCTAGTTGTCAGTAAGCATGCTTATTGGTGACGCAGCTAACGCATTAAGCTCTCCGCCTGGGGAGTACGGCCGCAAGGTTAAAACTCAAAGAAATTGACGGgggCCCGCACAAGCGGTGGAGCATGTGGTTTAATTCGAAGCAACGCGCAGAACCTTACCCACCTTTGACATCCCGTGCTATCTAGagagaTCTAGAGTCCCTTCGGGGCGCGGAGACAGGTGCTGCATGGCTGTCGTCAGCTCGTGTCGTGAGATGTTGGGTTAAGTCCCGCAACGAGCGCAACCCTCGCTTCTAGTTGCCAGCATTTAGTTGGGCACTCTAGAGGAACTGCCTGCGCCAAGCAGGA--------------------------------------------------
>OTU_174
GTAGTCCACGCCGTAAACGATGAGTGCTTGGTGTAGCGGGTATCGACCCCTGCTGTGCCGAAGTCAACACATTAAGCACTCCGCCTGGGGAGTACGGTCGCAAGACTGAAACTCAAAGGAATTGACGGgggCCCGCACAAGCGGTGGAGCATGTGGTTTAATTCGAAGCAACGCGCAGAACCTTACCTGGGTTTGAACTTCAGAGGAAAGGCTCAGAGATGAGTCCCTCCCTTCGGGGATCTCTGGAGAGGTGCTGCATGGCTGTCGTCAGCTCGTGTCGTGAGATGTTGGGTTAAGTCCCGCAACGAGCGCAACCCTTGTTCACAGTTACTAACGGGTCAAGCCGAGGACTCTGTGGAGACTGCCGGTGATAAACCGGAG------------------------------------------
>OTU_175
GTAGTCCATGCCGTAAACGTTGGGCGCTAGGTGTGGGGCTCATTCCACGAGTTCCGTGCCGCAGCTAACGCATTAAGCGCCCCGCCTGGGGAGTACGGCCGCAAGGCTAAAACTCAAAGGAATTGACGGgggCCCGCACAAGCGGCGGAGCATGCGGATTAATTCGATGCAACGCGAAGAACCTTACCAAGGCTTGACATGGGGTGAAAACTCGCAGAGATGCGGGGTCCGCAAGGGCGCCTCACAGGTGGTGCATGGTTGTCGTCAGCTCGTGTCGTGAGATGTTGGGTTAAGTCCCGCAACGAGCGCAACCCTCGTTCTATGTTGCCAGCACGTGATGGTGGGGACTCATAGGAGACTGCCGGGGTCAACTCGGA----------------------------------------------
>OTU_176
GTAGTCCAcacaGTAAACGATGTATACTCGCGGTTTGCGATAGACAGTAAGCCGCCAAGCGAAAGCATTAAGTATACCACCTGGGGAGTACGCCGGCAACGGTGAAACTCAAAGGAATTGACGGgggCCCGCACAAGCGGAGGAACATGTGGTTTAATTCGATGATACGCGAGGAACCTTACCCGGGCTTGAACTAACGGTGACAGATCTAGAGATAGATTtttCTTCGGACACCGTTGGAGGTGCTGCATGGTTGTCGTCAGCTCGTGCCGTGAGGTGTCGGCTTAAGTGCCATAACGAGCGCAACCCTTCTCCTCGGTTGCCATCGGGTAATGCCGGGCACTCCGTGGACACTGCCATCGTAAGATGTGA---------------------------------------------------
>OTU_177
GTAGTCCACGCCCTAAACGATGAGAACTAGTTGTTGGAAGGGTCTGCCTTTCAGTGACGCAGCTAACGCGTTAAGTTCTCCGCCTGGGGAGTACGGCCGCAAGGTTGAAACTCAAAGGAATTGACGGgggCCCGCACAAGCGGTGGAGCATGTGGTTTAATTCGATGCAACGCGAAGAACCTTACCTGCCCTTGACATGCCAAGAATCCCGCAGAGATGTGGGAGTGCCTTCGGGAGCTTGGACACAGGTGCTGCATGGCTGTCGTCAGCTCGTGTCGTGAGATGTTGGGTTAAGTCCCGCAACGAGCGCAACCCTTGTCTCTAGTTACTAACAGTTCGGCTGAGCACTCTAGagagaCTGCCGGTGATAAACCGGA----------------------------------------------
>OTU_178
GTAGTCCACGCCCTAAACGATGTCGACTAGTTGTTGGGCCTTCAGTGGCTCGGTAACGCAGCTAACGCGTGAAGTCGACCGCCTGGGGAGTACGGTCGCAAGATTAAAACTCAAAGGAATTGACGGGGACCCGCACAAGCGGTGGATGATGTGGATTAATTCGATGCAACGCGAAaaaCCTTACCTACCCTTGACATGCCAGGAATGCTTCTGAGAGGGAGCGGTGCCCGCAAGGGAGCCTGGACACAGGTGCTGCATGGCTGTCGTCAGCTCGTGTCGTGAGATGTTGGGTTAAGTCCCGCAACGAGCGCAACCCTTGTCCCTAGTTGCCAGTCCGAAAGGGCGCACTCTAGGGAGACTGCCGGTGACAAACCGGA----------------------------------------------
>OTU_179
GTAGTCCACGCCGTAAACGATGAATGCTAGCCGTTGGGTAGCTTGCTATTCAGTGGCGCAGCTAACGCATTAAGCATTCCGCCTGGGGAGTACGGCCGCAAGGTTGAAACTCAAAGGAATTGACGGgggCCCGCACAAGCGGTGGAGCATGTGGTTTAATTCGACGCAACGCGCAGAACCTTACCAGGGTTTGACATCCTGCGACCGCCCTCTAATAGGGGTTTTCCCGCAAGGGACGCAGAGACAGGTGCTGCATGGCTGTCGTCAGCTCGTGTCGTGAGATGTTGGGTTAAGTCCCGCAACGAGCGCAACCCTCGCCTTTAGTTGCCATCATTCAGTTGGGCACTCTAGAGGGACCGCCGGCGACAAGCCGGA------------------------------------------------
>OTU_180
GTAGTCCACGCCGTAAACGGTGGGAACTAGGTGTTGGCGACATTCCACGTCGTCGGTGCCGCAGCTAACGCATTAAGTTCCCCGCCTGGGGAGTACGGCCGCAAGGCTAAAACTCAAAGGAATTGACGGgggCCCGCACAAGCAGCGGAGCATGTGGCTTAATTCGACGCAACGCGAAGAACCTTACCAAGGCTTGACATACGCCGGAAAGCATCAGAGATGGTGCCccccTTGTGGTCGGTGTACAGGTGGTGCATGGCTGTCGTCAGCTCGTGTCGTGAGATGTTGGGTTAAGTCCCGCAACGAGCGCAACCCTTGTTCTGTGTTGCCAGCATGCCCTTCGGGGTGATGGGGACTCACAGGAGACTGCCGGGGTCAACTCGGA--------------------------------------
>OTU_181
GTAGTCCACGCCGTAAACGATGGATGCTAGCCGTTGGCAGGCTTGCCTGTCAGTGGCGCAGCTAACGCATTAAGCATCCCGCCTGGGGAGTACGGTCGCAAGATTAAAACTCAAAGGAATTGACGGgggCCCGCACAAGCGGTGGAGCATGTGGTTCAATTCGAAGCAACGCGCAGAACCTTACCAACCTTTGACATGTCCCGTATGAGCAACAGAGATGTAGCTCTTCAGTTCGGCTGGCGGGAACACAGGTGCTGCATGGCTGTCGTCAGCTCGTGTCGTGAGATGTTGGGTTAAGTCCCGCAACGAGCGCAACCCTCGCCCTTAGTTGCCATCATTCAGTTGGGCACTCTAAGGGGACTGCCGGTGATAAGCCGCGA-------------------------------------------
>OTU_183
GTAGTCCACGCCCTAAACGATGTCAACTAGGTGTTGGGAGGGTAAAACCTTTTAGTACCGTAGCTAACGCGAGAAGTTGACCGCCTGGGGAGTACGGCCGCAAGGTTAAAACTCAAAGGAATTGACGGGGACCCGCACAAGCGGTGGATGATGTGGATTAATTCGATGCAACGCGAAaaaCCTTACCTACCCTTGACATGTCAGGAACTTGCCAGAGATGGCTTGGTGCCCGAAAGGGAACCTGAACACAGGTGCTGCATGGCTGTCGTCAGCTCGTGTCGTGAGATGTTGGGTTAAGTCCCGCAACGAGCGCAACCCTTGTCGTTAATTGCCATCATTCAGTTGGGCACTTTAACGAGACTGCCGGTGACAAACCGGA--------------------------------------------
>OTU_184
GTAGTCCACGCCGTAAACGATGAGTGCTAGATGTAGGGAGCTATAAGTTCTCTGTATCGCAGCTAACGCAATAAGCACTCCGCCTGGGGAGTACGACCGCAAGGTTGAAACTCAAAGGAATTGACGGgggCCCGCACAAGCGGTGGAGCATGTGGTTTAATTCGAAGCAACGCGAAGAACCTTACCAGGTCTTGACATACTCGTGCTATTCCTAGAGATAGGAAGTTCCTTCGGGACACGGGATACAGGTGGTGCATGGTTGTCGTCAGCTCGTGTCGTGAGATGTTGGGTTAAGTCCCGCAACGAGCGCAACCCCTATTGTTAGTTGCCATCATTAAGTTGGGCACTCTAACGAGACTGCCGGTGATAAACCGGA-----------------------------------------------
>OTU_185
GTAGTCCACGCTGTAAACGATGAGTGCTGGACGTTGGCGGGTTTACCTGCCGGTGTCGCAGCTAACGCGTTAAGCACTCCGCCTGGGGAGTACGGCCGCAAGGTTAAAACTCAAAGGAATTGACGGgggCCCGCACAAGCGGTGGAGCATGTGGTTTAATTCGACGCAACGCGAAGAACCTTACCAGCCCTTGACATGGGAAGTATGGGCCGCAGAGACGCGGTCCTTCAGTTCGGCTGGCTTCCAcacaGGTGCTGCATGGCTGTCGTCAGCTCGTGTCGTGAGATGTTGGGTTAAGTCCCGCAACGAGCGCAACCCTCGTCTCCAGTTGCCATCGGGTAGAGCCGGGCACTTTGGAGAAACTGCCGGTGACAAGCCGGA------------------------------------------
>OTU_186
GTAGTCCACGCCGTAAACGATGATGACTAGCTGTCGGGGCGCTTAGCGTTCCGGTGGCGCAGCTAACGCGTTAAGTCATCCGCCTGGGGAGTACGGCCGCAAGGTTAAAACTCAAAGAAATTGACGGgggCCTGCACAAGCGGTGGAGCATGTGGTTTAATTCGAAGCAACGCGCAGAACCTTACCAGCGTTTGACATGCCAGGACGGTTTCCAGAGATGGATTCCTTCCCTTACGGGACCTGGACACAGGTGCTGCATGGCTGTCGTCAGCTCGTGTCGTGAGATGTTGGGTTAAGTCCCGCAACGAGCGCAACCCTCGTCTTTAGTTGCCACCATTTAGTTGGGCACTCTAAAGAAACTGCCGGTGATAAGCCGGA---------------------------------------------
>OTU_187
GTAGTCCATGCCGTAAACGGTGGGCGCTAGGTGTGGGGTCCTTCCACGGACTCCGTGCCGTAGCTAACGCATTAAGCGCCCCGCCTGGGGAGTACGGCCGCAAGGCTAAAACTCAAAGGAATTGACGGgggCCCGCACAAGCGGCGGAGCATGTGGATTAATTCGATGCAACGCGAAGAACCTTACCTAGGCTTGACATATACAGGACGACGGCAGAGATGTCGTTTCCCTTGTGGCTTGTATACAGGTGGTGCATGGTTGTCGTCAGCTCGTGTCGTGAGATGTTGGGTTAAGTCCCGCAACGAGCGCAACCCCTGTCTCATGTTGCCAGCACGTAATGGTGGGGACTCGTGAgagaCTGCCGGGGTCAACTCGGA----------------------------------------------
>OTU_188
GTAGTCTACGCCGTAAACGATGGTTACTAGCTGTTCGGTCGCAAGACTGAGTGGCTAAGCGAAAGTGATAAGTAACCCACCTGGGGAGTACGTTCGCAAGAATGAAACTCAAAGGAATTGACGGgggCCCGCACAAGCGGTGGAGCATGTGGTTTAATTCGATGATACGCGAGGAACCTTACCAGGGCTTAAATGTAGTCTGACAGGGCTGGAAACAGCTTTTCCTTCGGGCAGATTACAAGGTGCTGCATGGTTGTCGTCAGCTCGTGCCGTGAGGTGTCAGGTTAAGTCCTATAACGAGCGCAACCCCTGTTGTTAGTTGCCAGCGAGTAGTGTCGGGAACTCTAACAAGACTGCCAGTGCAAACTGTGA---------------------------------------------------
>OTU_189
GTAGTCCACGCCGTAAACGATGAATGTTAGCCGTCGGCAAGTTTACTTGTCGGTGGCGCAGCTAACGCATTAAACATTCCGCCTGGGGAGTACGGTCGCAAGATTAAAACTCAAAGGAATTGACGGgggCCCGCACAAGCGGTGGAGCATGTGGTTTAATTCGAAGCAACGCGCAGAACCTTACCAGCCCTTGACATGCCCGGCCAGCTACAGAGATGTAGTGTTCCCTTCGGGGACCGGGACACAGGTGCTGCATGGCTGTCGTCAGCTCGTGTCGTGAGATGTTGGGTTAAGTCCCGCAACGAGCGCAACCCTCGCCCTTAGTTGCCAGCATTCAGTTGGGCACTCTAAGGGGACTGCCGGTGATAAGCCGAGA-----------------------------------------------
>OTU_190
GTAGTCCATGCCATAAACGATGATCACTTGGTGTTGGAGGTATTGACCCCTTCAGTGCCGAAGCTAACGCGTTAAGTGATCCGCCTGGGGAGTACGGCCGCAAGGTTAAAACTCAAAGAAATTGACGGgggCCCGCACAAGCGGTGGAGCATGTGGTTTAATTCGATGCAACGCGAAGAACCTTACCCGGGTTTGACATGGTTTGGAAGGGTGGCAGAGATGTCCCCGCCCGCAAGGGCCGAATCACAGGTGCTGCATGGCTGTCGTCAGCTCGTGTCGTGAGATGTTGGGTTAAGTCCCGCAACGAGCGCAACCCCTATGTTTAGTTGCCAGCATTCAGTTGGGCACTCTAGACAGACTGCCGACGTTAAGTCGGA----------------------------------------------
>OTU_191
GTAGTCCACGCCCTAAACGATGTCGACTGGATGTTGGGCACACTTTGGTGCTCAGTATCGAAGCTAACGCGTTAAGTCGACCGCCTGGGGAGTATGCgcgcAAGCGTGAAACTCAAAGGAATTGACGGgggCCCGCACAAGCGGTGGAGTATGTGGTTTAATTCGATGCAACGCGAAGAACCTTACCTGGCCTTGACATGTCTGGAATCCTGCAGAGATGCGGGAGTGCCTTCGGGAATCAGAACACAGGTGCTGCATGGCTGTCGTCAGCTCGTGTCGTGAGATGTTGGGTTAAGTCCCGCAACGAGCGCAACCCTTGTCCTTAGTTGCCAGCGCGTAATGGCGGGAACTCTAAGGAGACTGCCGGTGACAAACCGGA--------------------------------------------
>OTU_192
GTAGTCCACGCCGTAAACGATGGGCACTAGGTGCTTCGGGGAGCGACCCTCGGAGTGCCGGCGCTAACGCATTAAGTGCCCCGCCTGGGGAGTACGGCCGCAAGGCTGAAACTCAAAGGAATTGACGGgggCCCGCACAAGCGGTGGAGCATGTGGTTTAATTCGACGCAACGCGAAGAACCTTACCTGGGCTTGACATGCAGGGGAACTCGGGCAGAGACGCCCGGGGTCCTTCGGGACCCCTGCACAGGTGCTGCATGGCTGTCGTCAGCTCGTGTCGTGAGATGTTGGGTTAAGTCCCGCAACGAGCGCAACCCCTGTTGCTAGTTACCAGCGCGTCATGGCGGGGACTCTAGCAAGACTGCCGGTGCCAAACCGGA-------------------------------------------
>OTU_193
GTAGTCCACGCTGTAAACGATGGGTGCTCGGTGTCGCGGGTATCGACCCCTGCGGTGCCTTAGCTAACGCGTTAAGCACCCCGCCTGGGGAGTACGGTCGCAAGGCTGAAACTCAAAGGAATTGACGGgggCCCGCACAAGCGGTGGAGCATGTGGTTTAATTCGATGCAACGCGAAGAACCTTACCTGGGCTTGAACTGTGGTGGACCGTCTTGGAAACAAGGCTTCCCCTTCGGgggCCGCCATAGAGGTGCTGCATGGCTGTCGTCAGCTCGTGTCGTGAGATGTTGGGTTAAGTCCCGCAACGAGCGCAACCCCTATCCTTAGTTGCCAACAGGTCAAGCTGGGAACTCTAAGGAGACTGCCCCGGAAATCGGGGA-------------------------------------------
>OTU_194
GTAGTCCACGCCGTAAACGATGGATGCTAGGTGTGGGCGGTGTCGACTCCGTCCGTGCCGAAGCTAACGCATTAAGCATCCCGCCTGGGGAGTACGGCCGCAAGGCTAAAACTCAAAGGAATTGACGGgggCCCGCACAAGCAGCGGAGCATGTGGTTTAATTCGACGCGACGCGAAGAACCTTACCTGGGCTTGACATGCACAGGAATGTCGTAGAAATACGGCAGCCCTTCGGGGCCTGTGCACAGGTGGTGCATGGCTGTCGTCAGCTCGTGCCGTGAGGTGTTGGGTTAAGTCCCGCAACGAGCGCAACCCCTGTCCCTAGTTGCCAGCGTGAAAGACGGGGACTCTAGGGAGACTGCCGGTGACAAATCGGA----------------------------------------------
>OTU_195
GTAGTCCACGCCCTAAACTATGTCAACTAGTTGTTGGgggAGTTAAATCCCTTAGTAACGCAGCTAACGCGTGAAGTTGACCGCCTGGGGAGTACGGTCGCAAGATTAAAACTCAAAGGAATTGACGGgggCCCGCACAAGCGGTGGATGATGTGGTTTAATTCGATGCAACGCGAAaaaCCTTACCTACCCTTGACATGCCAGGAACCTCGCAGAGATGTGAGGGTGCCCGAAAGGGAACCTGGACACAGGTGCTGCATGGCTGTCGTCAGCTCGTGTCGTGAGATGTTGGGTTAAGTCCCGCAACGAGCGCAACCCTTGCCATTAGTTGCTACATTCAGTTGAGCACTCTAATGGGACTGCCGGTGACAAACCGGA---------------------------------------------
>OTU_196
GTAGTCCACGCCCTAAACGATGTCGACTAGTTGTCGGAGGCTTGCGCCTTCGGTAACGCAGCTAACGCGTGAAGTCGACCGCCTGGGGAGTACGGTCGCAAGATTAAAACTCAAAGGAATTGACGGGGACCCGCACAAGCGGTGGATGATGTGGATTAATTCGATGCAACGCGAAaaaCCTTACCTACCCTTGACATGCCAGGAACTTGCCAGAGATGGCTTGGTGCTCGAAAGAGAACCTGGACACAGGTGCTGCATGGCTGTCGTCAGCTCGTGTCGTGAGATGTTGGGTTAAGTCCCGCAACGAGCGCAACCCTTGTCACTAGTTGCTACGAAAGGGCACTCTAGTGAGACTGCCGGTGACAAACCGGA---------------------------------------------------
>OTU_197
GTAGTCCACGCCGTAAACTATGGGTGCTAGCCGTCGGGGAGCATGCTCTTCGGTGGCGCAGCAAACGCATTAAGCACCCCGCCTGGGGAGTACGGTCGCAAGATTAAAACTCAAAGGAATTGACGGgggCCCGCACAAGCGGTGGAGCATGTGGTTTAATTCGAGGCAACGCGAAGAACCTTACCAGCCCTTGACTTCCCGATCGGgggACCAGAGATGGACCTCTTCAATTGGTCGGTGACAGGTGCTGCATGGCTGTCGTCAGCTCGTGTCGTGAGATGTTGGGTTAAGTCCCGCAACGAGCGCAACCCCTGCCATTAGTTGCCATCATTAAGTTGGGCACTCTAGTGGGACTGCCGGTGATAAGCCGGA---------------------------------------------------
>OTU_198
GTAGTCCACGCCGTAAACGATGGGCACTAGACGCGGGTGGGATCGACCCCTTCCGTGTCGCAGCTAACGCGATAAGTGCCCCGCCTGGGGAGTACGGCCGCAAGGCTGAAACTCAAAGGAATTGACGGgggCCCGCACAAGCGGTGGAGCATGTGGTTTAATTCGAAGCAACGCGAAGAACCTTACCTGGGCTTGACATGCTAGAGAAAGCTCCGTGAAAGCGGAGCCCCTCTTCGGAGCTCTAGCACAGGTGCTGCATGGCTGTCGTCAGCTCGTGTCGTGAGATGTTGGGTTAAGTCCCGCAACGAGCGCAACCCTTATCTGCTGTTGCTAACGGGTAAAGCCGAGGACTCTGCAGAGACTGCCGGTGACAAACCGGA-------------------------------------------
>OTU_199
GTAGTCCACGCTGTAAACGATGAGTGCTAGTTGTCGGCATGCATGCATGTCGGTGACGCAGCTAACGCATTAAGCACTCCGCCTGGGGAGTACGGTCGCAAGATTAAAACTCAAAGGAATTGACGGgggCCCGCACAAGCGGTGGAGCATGTGGTTTAATTCGAAGCAACGCGCAGAACCTTACCACCTTTTGACATGCCCTGATCGCTGGAgagaTCCAGTTTTCCCTTCGGGGACAGGGACACAGGTGCTGCATGGCTGTCGTCAGCTCGTGTCGTGAGATGTTGGGTTAAGTCCCGCAACGAGCGCAACCCTCGCCATTAGTTGCCATCATTAAGTTGGGCACTCTAATGGGACCGCCGGTGGTAAGCCGGA------------------------------------------------
>OTU_200
GTAGTCCACGCCGTAAACGATGTCTACTAGCTGTTCGTGGTCTTGTACTGTGAGTAGCGCAGCTAACGCACTAAGTAGACCGCCTGGGGAGTACGGTCGCAAGATTAAAACTCAAATGAATTGACGGgggCCCGCACAAGCGGTGGAGCATGTGGTTTAATTCGACGCAACGCGAAGAACCTTACCTACTCTTGACATCTACGGAAGACTGCAGAGATGCGGTTGTGCCTTCGGGAACCGTAAGACAGGTGCTGCATGGCTGTCGTCAGCTCGTGTTGTGAAATGTTGGGTTAAGTCCCGCAACGAGCGCAACCCCTATCCTTAGTTGCCAGCGAGTTAAGTCGGGAACTCTAGGGAGACTGCCGGTGATAAACCGGA---------------------------------------------
>OTU_201
GTAGTCCACGCCCTAAACGATGTCAACTGGTTGTTGGAAGGGTAACCTTTTAGTAACGAAGCTAACGCGTGAAGTTGACCGCCTGGGGAGTACGGTCGCAAGATTAAAACTCAAAGGAATTGACGGGGACCCGCACAAGCGGTGGATGATGTGGTTTAATTCGATGCAACGCGAAaaaCCTTACCTACACTTGACATGCCAGAAATCCTGCAGAGATGTGGGAGTGCCGCAAGGAATCTGGGCACAGGTGCTGCATGGCTGTCGTCAGCTCGTGTCGTGAGATGTTGGGTTAAGTCCCGCAACGAGCGCAACCCTTGTCACTAGTTGCTACATTTAGTTGGGCACTCTAGTGAGACTGCCGGTGACAAACCGGA-------------------------------------------------
>OTU_202
GTAGTCCACGCCGTAAACGATGAATGCTAGCCGTTGGTGGGTTTACCCTTCAGTGGCGCAGCTAACGCTTTAAGCATTCCGCCTGGGGAGTACGGTCGCAAGATTAAAACTCAAAGGAATTGACGGgggCCCGCACAAGCGGTGGAGCATGTGGTTTAATTCGACGCAACGCGCAGAACCTTACCAGCCCTTGACATGTCCAGGACCGGTCGCAGAGATGTGACCTTCTCTTCGGAGCCTGGAACACAGGTGCTGCATGGCTGTCGTCAGCTCGTGTCGTGAGATGTTGGGTTAAGTCCCGCAACGAGCGCAACCcccGTCCTTAGTTGCTACCATTTAGTTGAGCACTCTAAGGAGACTGCCGGTGATAAGCCGCGAG--------------------------------------------
>OTU_204
GTAGTCCTAGCCCTAAACGATGGATGCTTGGTGTGACCGGTACCCAATCCGGTTGTGCCGAAGCTAACGCGATAAGCATCCCGCCTGGGGAGTACGGTCGCAAGGCTGAAACTCAAAGGAATTGACGGgggCCCGCACAAGCGGTGGAGCATGTGGTTCAATTCGACGCAACGCGAAGAACCTTACCTGGGCTCGAAGCACAGTGGACCGGGGTAGAAATATCCCTTTTCGCAAGAACTGCTGTGGAGGTGCTGCATGGCTGTCGTCAGCTCGTGTCGTGAGATGTTGGGTTAAGTCCCGCAACGAGCGCAACCCTTATCGTTAGTTGCCAGCGGGTCAAGCCGGGCACTCTAGCGAAACCGCCTCGGATAACGGGGAG--------------------------------------------
>OTU_205
GTAGTCCACGCCGTAAACGATGGGCACTAGACGCTGGTGGGATCGACCCCTTCAGTGTCGAAGCTAACGCGATAAGTGCCCCGCCTGGGGAGTACGGCCGCAAGGCTGAAACTCAAAGGAATTGACGGgggCCCGCACAAGCGGTGGAGCATGTGGTTTAATTCGAAGCAACGCGAAGAACCTTACCTGGGCTTGACATGCATGTGAAATCCTCGTGAAAGCGGGGACCCTCTTCGGAGCGCATGCACAGGTGCTGCATGGCTGTCGTCAGCTCGTGTCGTGAGATGTTGGGTTAAGTCCCGCAACGAGCGCAACCCTTATCCTCTGTTACCAGCGAGTAAAGTCGGGGACTCTGAGGAGACTGCCGGTGACAAACCGGA-------------------------------------------
>OTU_206
GTAGTCCACGCCGTAAACGATGATAACTAGCTGTCCGGGCTCATGGAGCTTGGGTGGCGCAGCTAACGCATTAAGTTATCCGCCTGGGGAGTACGGTCGCAAGATTAAAACTCAAAGGAATTGACGGgggCCTGCACAAGCGGTGGAGCATGTGGTTTAATTCGAAGCAACGCGCAGAACCTTACCAGCCTTTGACATGCCTAGTATGGTTTCCAGAGATGGATTCCTTGTCTTCGGACGCTAGGACACAGGTGCTGCATGGCTGTCGTCAGCTCGTGTCGTGAGATGTTGGGTTAAGTCCCGCAACGAGCGCAACCCTCGTCCTTAGTTGCCATCATTAAGTTGGGCACTCTAAGGAAACCGCCGGTGATAAGCCGGA--------------------------------------------
>OTU_207
GTAGTCCACGCCCTAAACGATGGGTACTAGCCGTTTGGTGCGCGATAGCGCTGAGTGGCGAAGCTAACGCGTGAAGTACCCCGCCTGGGGAGTACGGCCGCAAGGTTGAAACTCAAAGGAATTGACGGGGACCCGCACAAGCGGTGGATGATGTGGATTAATTCGATGCAACGCGAAGAACCTTACCTACCCTTGACATGCCCCGAACCTGGGAgagaTCCTGGGGTGCCCGAAAGGGAACGGGGACACAGGTGCTGCATGGCTGTCGTCAGCTCGTGTCGTGAGATGTTGGGTTAAGTCCCGCAACGAGCGCAACCCCTGCCATTAGTTGCCAGCGGCTTGGCCGGGCACTCTAATGGGACTGCCGGTGACAAACCGGA-------------------------------------------
>OTU_208
GTAGTCCACGCCGTAAACGATGGGTGCTAGGTGTCGCGGGCTTTGACTCCTGCGGTGCCGTAGCTAACGCATTAAGCACCCCGCCTGGGAAGTACGGCCGCAAGGCTAAAACTCAAAGGAATTGACGGgggCCCGCACAAGCGGTGGAGCATGTGGTTTAATTCGACGCAACGCGAAGAACCTTACCTGGGCTAGAAAATGCAGGAACCTGGGAGAAGTCTCGGGGTGCTCTTCGGAGAGCCTGTAGTTAGGTGCTGCATGGCTGTCGTCAGCTCGTGTCGTGAGATGTTGGGTTAAGTCCCGCAACGAGCGCAACCCCTATCATTAGTTACCAGCGGGTCATGCCGGGAACTCTAATGAGACCGCCGATATTCAAATCGGA-----------------------------------------
>OTU_209
GTAGTCCACGCCGTAAACGATGGATACTAGCTGTTTGGTAGCAATACTGAGTGGCTAAGCGAAAGTGATAAGTATCCCACCTGGGGAGTACGAACGCAAGTTTGAAACTCAAAGGAATTGACGGgggCCCGCACAAGCGGTGGAGCATGTGGTTTAATTCGATGATACGCGAGGAACCTTACCAGGGCTTAAATGTAGGTTGACAGGCTTGGAAACAGGTTtttCTTCGGACAACTTACAAGGTGCTGCATGGTTGTCGTCAGCTCGTGCCGTGAGGTGTCAGGTTAAGTCCTATAACGAGCGCAACCCCTGTTGTTAGTTGCCAGCGAGTAATGTCGGGAACTCTAACAAGACTGCCGGTGCAAACCGTGA---------------------------------------------------
>OTU_210
GTAGTCCACGCCGTAAACGATGGGCACTAGGTGCTTGGgggAGCGACCccccGAGTGCCGGCGCTAACGCATTAAGTGCCCCGCCTGGGGAGTACGACCGCAAGGTTGAAACTCAAAGGAATTGACGGgggCCCGCACAAGCGGTGGAGCATGTGGTTTAATTCGACGCAACGCGAAGAACCTTACCCAGACTTGACATGTACGAGAAAGCCTCTGGAAACAGGGGCCCCTCTTCGGAGCTCGTGCACAGGTGCTGCATGGCTGTCGTCAGCTCGTGTCGTGAGATGTTGGGTTAAGTCCCGCAACGAGCGCAACCCTTGCCCTTAGTTACCAGCGAGTAAAGTCGGGGACTCTAGGgggACTGCCGGTGCCAAACCGGA-------------------------------------------
>OTU_211
GTAGTCCACGCCGTAAACGATGGGTGCTAGGTGTTGCGGGCTTTGACCCCTGCAGTGCCGTAGCTAACGCATTAAGCACCCCGCCTGGGGAGTACGGCCGCAAGGCTAAAACTCAAAGGAATTGACGGgggCCCGCACAAGCGGTGGAGCATGCGGTTCAATTCGACGCAACGCGCAGAACCTTACCTGGGCTAGAAAATGCAAGGACCTGGTCGAAAGATCGGGGTGCTCTTCGGAGAGCTTGTAGTTAGGTGCTGCATGGCTGTCGTCAGCTCGTGTCGTGAGATGTTGGGTTAAGTCCCGCAACGAGCGCAACCCCTGTCGTTAGTTGCCATCAGTTCGGCTGGGCACTCTAGCGAGACTGCCGATCTTTAAATCGGA------------------------------------------
>OTU_212
GTAGTCCACGCCGTAAACGATGTCGACTTGGAGGTTGTGCCCTTGAGGCGTGGCTTCCGGAGCTAACGCGTTAAGTCGACCGCCTGGGGAGTACGGCCGCAAGGTTAAAACTCAAATGAATTGACGGgggCCCGCACAAGCGGTGGAGCATGTGGTTTAATTCGATGCAACGCGAAGAACCTTACCTGGTCTTGACATCCACAGAACCTTGTAGAGATACGAGGGTGCCTTCGGGAACTGTGAGACAGGTGCTGCATGGCTGTCGTCAGCTCGTGTTGTGAAATGTTGGGTTAAGTCCCGCAACGAGCGCAACCCTTATCCTTTGTTGCCAGCGGTCCGGCCGGGAACTCAAAGGAGACTGCCAGTGATAAACTGGA----------------------------------------------
>OTU_213
GTAGTCCACGCCGTAAACGATGAATGCTAGGTGTTAGGGGTTTCGATACCCTTGGTGCCGAAGTTAACACATTAAGCATTCCGCCTGGGGAGTACGGTCGCAAGACTGAAACTCAAAGGAATTGACGGGGACCCGCACAAGCAGTGGAGTATGTGGTTTAATTCGAAGCAACGCGAAGAACCTTACCAAGTCTTGACATCCCTTTGACCGGACTAGAGATAGTCTTTTCCTTCGGGACAAAGGAGACAGGTGGTGCATGGTTGTCGTCAGCTCGTGTCGTGAGATGTTGGGTTAAGTCCCGCAACGAGCGCAACCCTTATGCTTAGTTGCCAGCACATCATGGTGGGCACTCTAAGCAGACTGCCGGTGACAAACCGGA--------------------------------------------
>OTU_214
GTAGTCCACGCCGTAAACGATGGAAGCTAGCCGTCGGGTGATTTATCACTCGGTGGCGCAGCCAACGCATTAAGCTTCCCGCCTGGGGAGTACGGTCGCAAGATTAAAACTCAAAGGAATTGACGGgggCCCGCACAAGCGGTGGAGCATGTGGTTTAATTCGAAGCAACGCGCAGAACCTTACCAGCTCTTGACATGCCACGACGGTTACCGGAGACGGTTTCCTTCCTTCGGGACGTGGACACAGGTGCTGCATGGCTGTCGTCAGCTCGTGTCGTGAGATGTTGGGTTAAGTCCCGCAACGAGCGCAACCCTCGCCCTTAGTTGCCAGCATTCAGTTGGGCACTCTAAGGGGACTGCCGGTGATAAGCCGAGA-----------------------------------------------
>OTU_215
GTAGTCCACGCCGTAAACGTTGGGCGCTAGGTGTGGGATCCCTTCCACGGGTTCCGTGCCGCAGCTAACGCATTAAGCGCCCCGCCTGGGGAGTACGGCCGCAAGGCTAAAACTCAAAGGAATTGACGGgggCCCGCACAAGCGGCGGAGCATGTGGATTAATTCGATGCAACGCGAAGAACCTTACCTGGGTTTGACATACACCGGACAGCCGTGGAGACACGGTTTCCGCAAGGTCGGTGTACAGGTGGTGCATGGCTGTCGTCAGCTCGTGTCGTGAGATGTTGGGTTAAGTCCCGCAACGAGCGCAACCCTCGTCCCATGTTGCCAGCGGGTTATGCCGGGGACTCATGGGAGACTGCCGGGGTCAACTCGGA----------------------------------------------
>OTU_216
GTAGTCCACGCCCTAAACGATGACAACTGGATGTCGGGAGGGTTTGCCTTCCGGTGTCGTAGCTAACGCGTTAAGTTGTCCGCCTGGGAAGTACGGCCGCAAGGTTGAAACTCAAAGGAATTGACGGGGACCCGCACAAGCGGTGGAGCATGTGGTTTAATTCGATGCAACGCGAAGAACCTTACCTGGTCTTGACATCCTAGGAATCCTGCAGAGATGCGGGAGTGCCTTCGGGAACCTGGAGACAGGTGCTGCATGGCTGTCGTCAGCTCGTGTCGTGAGATGTTGGGTTAAGTCCCGCAACGAGCGCAACCCTTGCCCTTAGTTGCCATCATTAAGTTGGGAACTCTAAGGGGACCGCCGGTGACAAACCGGA-----------------------------------------------
>OTU_217
GTAGTCCACGCCCTAAACGATGAACACTCGCTGTTGGCGATACACAGTCAGCGGCTAAGCGAAAGCGTTAAGTGTTCCACCTGGGGAGTACGGTCGCAAGATTGAAACTCAAAGGAATTGACGGgggCCCGCACAAGCGGAGGAGCATGTGGTTTAATTCGATGATACGCGAGGAACCTTACCCGGGCTTGAAAGTTAGTGAATCATTTAGAGATAAATGAGTGAGCAATCACACGAAACTAGGTGCTGCATGGCTGTCGTCAGCTCGTGCCGTGAGGTGTTGGGTTAAGTCCCGCAACGAGCGCAACCCCTATGTTTAGTTGCCAGCACGTTAAGGTGGGGACTCTAAACAGACTGCCTGTGCAAACAGAGA--------------------------------------------------
>OTU_218
GTAGTCCACGCTGTAAACGATGtgtgCTGGATGTTGGGTAACCTAGTTACTCAGTGTCGTAGCTAACGCGATAAGCACACCGCCTGGGGAGTACGGCCGCAAGGTTGAAACTCAAAGGAATTGACGGgggCCCGCACAAGCGGTGGAGCATGTGGTTTAATTCGAAGCAACGCGCAGAACCTTACCAGGGCTTGACATGGGAGGGCCGCGTCCAGAGATGGGCGTTTGCAGCAATGGACCCTCTGCACAGGTGCTGCATGGCTGTCGTCAGCTCGTGTCGTGAGATGTTGGGTTAAGTCCCGCAACGAGCGCAACCCTCGTCTTCAGTTGCCAGCATGTTTGGGTGGGCACTCTGAAGGAACTGCCGGTGACAAGCCGGA-------------------------------------------
>OTU_219
GTAGTCCACGCCCTAAACGATGCATACTTGGTGTGAGCCATTCAGTTGGTTCGTGCCGGAGCTAACGCGTTAAGTATGCCGCCTGGGGAGTACGGTCGCAAGGCTGAAACTCAAAGGAATTGACGGgggCCCGCACAAGCGGTGGAGCATGTGGTTCAATTCGACGCAACGCGAAGAACCTTACCTGGGCTCGAACGGCTTCTCAACGTTCGTGGAAACACGGATATCCCGCAAGGGAGTGGAGTCGAGGTGCTGCATGGCTGTCGTCAGCTCGTGTCGTGAGATGTTGGGTTAAGTCCCGCAACGAGCGCAACCCTTGCCCTGTTTTGCCATCATTAAGTTGGGAACTATCAGGGGACCGCCAGCGATAAGTTGGA----------------------------------------------
>OTU_220
GTAGTCCACGCCCTAAACGATGTATGCTTGGTGTCGGCTCTTTCGAGTCGGTGCCGTAGGTAACCTGATAAGCATACCACCTGGGGAGTACGCTCGCAAGGGTGAAACTCAAAGGAATTGACGGgggCCCGCACAAGCGGTGGAGCATGTGGTTTAATTCGAGGCTACGCGAAGAACCTTACCTGGGCTTGAACTGCCGGTAGTAGAACCCTGAAAGGGGAACGACCCGCAAGGGAGCCGGCGGAGGTGCTGCATGGCTGTCGTCAGCTCGTGCCGTGAGGTGTTGGGTTAAGTCCCGCAACGAGCGCAACCCCTACCCTTAGTTGCCATCAGGTTAAGCTGGGCACTCTAGGgggACTGCCTACGCAAGTAGTGA-----------------------------------------------
>OTU_221
GTAGTCCACGCCCTAAACGATGTCAACTGGTTGTTGGGGAATTCATTTCCTTAGTAACGAAGCTAACGCGTGAAGTTGACCGCCTGGGGAGTACGGTCGCAAGATTAAAACTCAAAGGAATTGACGGgggCCCGCACAAGCGGTGGATGATGTGGTTTAATTCGATGCAACGCGAAaaaCCTTACCTACCCTTGACATGTCCTGAACCCTGCTGAAAGGTGGgggTGCCCGAAAGGGAACGGGAACACAGGTGCTGCATGGCTGTCGTCAGCTCGTGTCGTGAGATGTTGGGTTAAGTCCCGCAACGAGCGCAACCCTTGCCATTAGTTGCTACATTTAGTTGGGCACTCTAATGGGACTGCCGGTGACAAACCGGA----------------------------------------------
>OTU_222
GTAGTCCATGCCGTAAACGTTGGGCACTAGGTGTGGGTCTCAACCAACGAGATCCGCGCCGTCGCTAACGCATTAAGTGCCCCGCCTGGGGAGTACGGTCGCAAGACTAAAACTCAAAGGAATTGACGGgggCCCGCACAAGCAGCGGAGCGTGTTGCTTAATTCGATGCAACGCGAAGAACCTTACCTGGGTTTGACATGTAGGGAAAAGCTCTAGAGATAGGGTGTCCTTCGGGGCCTTACACAGGTGGTGCATGGCTGTCGTCAGCTCGTGTCGTGAGATGTTGGGTTAAGTCCCGCAACGAGCGCAACCCTTATCCTATGTTGCCAGCACGTAATGGTGGGGACTCGTAGGAGACTGCCGGGGTCAACTCGGA----------------------------------------------
>OTU_223
GTAGTCCATGCCGTAAACGTTGGGCACTAGGTGTGGGTTCCAACCAACGGAATCCGCGCCGTCGCTAACGCATTAAGTGCCCCGCCTGGGGAGTACGGCCGCAAGGTTAAAACTCAAAGGAATTGACGGgggCCCGCACAAGCAGCGGAGCGTGTTGCTTAATTCGATGCTACGCGAAGAACCTTACCTGGGCTTGACATGTGGGGAAAAGCACTAGAGATAGTgtgtCCTTCGGGGCCTCAcacaGGTGGTGCATGGCTGTCGTCAGCTCGTGTCGTGAGATGTTGGGTTAAGTCCCGCAACGAGCGCAACCCTTATTCTATGTTGCCAGCGGATTATGCCGGGGACTCGTAGAAGACTGCCGGGGTCAACTCGGA----------------------------------------------
>OTU_224
GTAGTCCACGCCGTAAACGGTGGGCGCTAGGTGTGGGTTTCCTTCCACGGGATCCGTGCCGTAGCTAACGCATTAAGCGCCCCGCCTGGGGAGTACGGCCGCAAGGCTAAAACTCAAAGGAATTGACGGgggCCCGCACAAGCGGCGGAGCATGTGGATTAATTCGATGCAACGCGAAGAACCTTACCTGGGTTTGACATACACCGGAAAGCCGTAGAGATACGGCCccccTTGTGGTCGGTGTACAGGTGGTGCATGGCTGTCGTCAGCTCGTGTCGTGAGATGTTGGGTTAAGTCCCGCAACGAGCGCAACCCTTGTCCTGTGTTGCCAGCGGATTATGCCGGGGACTCGCAGGAGACTGCCGGGGTCAACTCGGA---------------------------------------------
>OTU_225
GTAGTCCACGCTGTAAACGATGAATACTAGGTGTGGGTGTGCACTGCACATCCGTGCCGCAGCTAACGCAGTAAGTATTCCACCTGGGGAGTACGTTCGCAAGAATGAAACTCAAAGGAATTGACGGGGACCCGCACAAGCGGTGGAGCATGTGGTTTAATTCGAAGCAACGCGAAGAACCTTACCAGGCCTTGACATCCCAAGGAAAGCTTCTTAACCGGAGCCCCTCTTCGGAGTCTTGGAGACAGGTGGTGCATGGTTGTCGTCAGCTCGTGTCGTGAGATGTTGGGTCAAGTCCCGCAACGAGCGCAACCCTTGTCCGTAGTAGCCAGCAGTAAGATGGGAACTCTACGGAGACTGCCGGGGATAACCCGGA-----------------------------------------------
>OTU_226
GTAGTCCACGCCGTAAACGGTGGGCACTAGGTGTGGGGAACATTCCACGTTCTCCGTGCCGAAGCTAACGCATTAAGTGCCCCGCCTGGGGAGTACGGCCGCAAGGCTAAAACTCAAAGGAATTGACGGgggCCCGCACAAGCGGCGGAGCATGCGGATTAATTCGATGCAACGCGAAGAACCTTACCTGGGTTTGACATATGCCGGAAAGCTGCAGAGATGTAGCCcccGCAAGGTCGGTATACAGGTGGTGCATGGCTGTCGTCAGCTCGTGTCGTGAGATGTTGGGTTAAGTCCCGCAACGAGCGCAACCCTCGTCCTATGTTGCCAGCGGATAATGCCGGGGACTCATAGGAGACTGCCGGGGTCAACTCGGA----------------------------------------------
>OTU_227
GTAGTCCACGCCGTAAACGATGTCAACTAGCCGTAGGGAGCATCTGGCTCTTTGTGGCGCAGCTAACGCGATAAGTTGACCGCCTGGGGAGTACGGCCGCAAGGCTAAAACTCAAATGAATTGACGGgggCCCGCACAAGCGGTGGAGCATGTGGTTTAATTCGATGCAACGCGAAaaaCCTTACCTGCCCTTGACATGTCAGGAATCTTTCAGAGATGAgagagTGCCTTCGGGAACCTGAACACAGGTGCTGCATGGCTGTCGTCAGCTCGTGTCGTGAGATGTTGGGTTAAGTCCCGTAACGAGCGCAACCCTTGTCCTTAGTTGCCAGCGGTTCGGCCGGGAACTCTAAGGAGACTGCCGGTGATAAACCGGA----------------------------------------------
>OTU_228
GTAGTCCACGCCGTAAACGATGAGAGCTAGTTGTCGGCACGCATGCGTGTCGGTGACGCAGCTAACGCATTAAGCTCTCCGCCTGGGGAGTACGGTCGCAAGATTAAAACTCAAAGGAATTGACGGgggCCCGCACAAGCGGTGGAGCATGTGGTTTAATTCGAAGCAACGCGCAGAACCTTACCACCTTTTGACATGCCCGGACCACTCCAGAGATGGAGCTTTCCCTTCGGGGACCGGTGCACAGGTGCTGCATGGCTGTCGTCAGCTCGTGTCGTGAGATGTTGGGTTAAGTCCCGCAACGAGCGCAACCCTCGCCTTTAGTTGCCACCATTTAGTTGGGAACTCTAAAGGGACTGCCGGTGCTAAGCCGGA------------------------------------------------
>OTU_229
GTAGTCCGCACCGTAAACGATGATTACTCGTTGTTGGCAATATGACCGTCAGCGACCAAGCGAAAGCGATAAGTAATCCACCTGGGGAGTACGCCGGCAACGGTGAAACTCAAAGGAATTGACGGgggCCCGCACAAGCGGAGGAGCATGTGGTTTAATTCGATGATACGCGAGGAACCTTACCTGGGCTTGAAAGTTAGCGACCGGTCCTGAAAGGGATCTTCCAGCAATGGCGCGAAACTAGGTGCTGCATGGCTGTCGTCAGCTCGTGCCGTGAGGTGTTGGGTTAAGTCCCGCAACGAGCGCAACCCCTATTGTTAGTTACCAGCGAGTAATGTCGGGAACTCTAACGAAACTGCCCGTGCAAACGGTGA-------------------------------------------------
>OTU_230
GTAGTCCACGCCCTAAACGATGCGGACTGGACGTTGGGCTCAACTAGGAGCTCAGTGTCGAAGCTAACGCGTTAAGTCCGCCGCCTGGGGAGTACGGTCGCAAGACTGAAACTCAAAGGAATTGACGGgggCCCGCACAAGCGGTGGAGTATGTGGTTTAATTCGATGCAACGCGCAGAACCTTACCTGGCCTTGACATCCACGGAAGCCTTCAGAGATGAGGGTGTGCCTTCGGGAACCGTGAGACAGGTGCTGCATGGCTGTCGTCAGCTCGTGTCGTGAGATGTTGGGTTAAGTCCCGCAACGAGCGCAACCCTTGTCCTTAGTTGCCAGCGAGTAATGTCGGGAACTCTAAGGAGACTGCCGGTGACAAACCGGA--------------------------------------------
>OTU_231
GTAGTCCACGCCGTAAACGATGGGCACTAGGTGCTTGGgggAGCGACCCTCCGGGTGCCGGCGCTAACGCATTAAGTGCCCCGCCTGGGGAGTACGGCCGCAAGGCTGAAACTCAAAGGAATTGACGGgggCCCGCACAAGCGGTGGAGCATGTGGTTTAATTCGACGCAACGCGAAGAACCTTACCTGGGCTTGACATGCACGGGAAACCTTCCAGAAACGGGAGGCCCTCTTCGGAGTCCGTGCACAGGTGCTGCATGGCTGTCGTCAGCTCGTGTCGTGAGATGTTGGGTTAAGTCCCGCAACGAGCGCAACCcccGTCCCTAGTTACCAGCGGGTAAAGCCGGGCACTCTAGGGAGACTGCCGGTGCCAAACCGGAG------------------------------------------
>OTU_232
GTAGTCCACGCCGTAAACGATGGGTGCTAGGTGTCGCGGGCTTTGACCCCTGCGGTGCCGCAGCTAACGCATTAAGCACCCCGCCTGGGAAGTACGGCCGCAAGGCTAAAACTCAAAGGAATTGACGGgggCCCGCACAAGCGGTGGAGCATGTGGTTTAATTCGACGCAACGCGAAGAACCTTACCTGGGCTAGAAAACACAAGAACCTGGTTGAAAAGTCGGGGTGCTCTTCGGAGAACTTGTGGTTAGGTGCTGCATGGCTGTCGTCAGCTCGTGTCGTGAGATGTTGGGTTAAGTCCCGCAACGAGCGCAACCCCTATCGTTAGTTGCCAGCGGTTCGGCCGGGCACTCTAACGAGACTGCCGATATTAAAATCGGA------------------------------------------
>OTU_233
GTAGTCCACGCCGTAAACGATGAATGCCAGCCGTTGGGGAGTTTACTCTTCAGTGGCGCAGCTAACGCTTTAAGCATTCCGCCTGGGGAGTACGGTCGCAAGATTAAAACTCAAAGGAATTGACGGgggCCCGCACAAGCGGTGGAGCATGTGGTTTAATTCGACGCAACGCGCAGAACCTTACCAGCCCTTGACATGTCTATGACCGGTACCAGAGATGGAACCTTCCCTTCGGGGCATAGAGCACAGGTGCTGCATGGCTGTCGTCAGCTCGTGTCGTGAGATGTTGGGTTAAGTCCCGCAACGAGCGCAACCcccGTCCTTAGTTGCTACCATTTAGTTGAGCACTCTAAGGAGACTGCCGGTGATAAGCCGCGA---------------------------------------------
>OTU_234
GTAGTCCACGCCGTAAACGATGATAACTAGCTGTCCGGGCACATGGTGCTTGGGTGGCGCAGCTAACGCATTAAGTTATCCGCCTGGGGAGTACGGTCGCAAGATTAAAACTCAAAGGAATTGACGGgggCCTGCACAAGCGGTGGAGCATGTGGTTTAATTCGAAGCAACGCGCAGAACCTTACCAGCCTTTGACATCCTGGTCGCGGATTAGagagaTCTTTTCCTTCAGTTCGGCTGGACCAGTGACAGGTGCTGCATGGCTGTCGTCAGCTCGTGTCGTGAGATGTTGGGTTAAGTCCCGCAACGAGCGCAACCCTCGTCCTTAGTTGCCATCATTTAGTTGGGAACTCTAAGGAAACCGCCGGTGATAAGCCGGA-------------------------------------------
>OTU_235
GTAGTCCACACTGTAAACGTTGATTACTCGCTGtgtgCGATATACAGTACGCGGCCAAGCGAAAGCGATAAGTAATCCACCTGGGGAGTACGCCGGCAACGGTGAAACTCAAAGGAATTGACGGgggTCCGCACAAGCGGTGGAGCATGTGGTTTAATTCGATGATACGCGAGGAACCTTACCTGGACTAGAATGCCCTTGACCGATCCAGAGATGGATTtttCAGCAATGACAAGGAGCAAGGTGCTGCATGGCCGTCGTCAGCTCGTGCCGTGAGGTGTTGGGTTAAGTCCCGCAACGAGCGCAACCCCTATTtttAGTTGCCAGCACGTAATGGTGGGGACTCTAAaaaGACTGCCTGCGCAAGCAGAGA--------------------------------------------------
>OTU_236
GTAATCCACGCCGTAAACGATGTCGACTTGGAGGTTGTTCCCTTGAGGAGTGGCTTCCGGAGCTAACGCGTTAAGTCGACCGCCTGGGGAGTACGGCCGCAAGGTTAAAACTCAAATGAATTGACGGTGGCCCGCACAAGCGGTGGAGCATGTGGTTTAATTCGATGCAACGCGAAGAACCTTACCTACTCTTGACATCCACGGAATTTAGCAGAGATGCTTTAGTGCCTTCGGGAACCGTGAGACAGGTGCTGCATGGCTGTCGTCAGCTCGTGTTGTGAAATGTTGGGTTAAGTCCCGCAACGAGCGCAACCCTTATCCTTTGTTGCCAGCGGGTTATGCCGGAACTCAAAGGAGACTGCCAGTGATAAACTGGA----------------------------------------------
>OTU_237
GTAGTCCACGCTGTAAACGATGGATACTAGGTGTGGggggTGTCAACTCCCTCCGTGCCGAAGCTAACGCATTAAGTATCCCGCCTGGGGAGTACGGCCGCAAGGCTAAAACTCAAAGGAATTGACGGgggCCCGCACAAGCAGCGGAGCATGTGGTTTAATTCGACGCAACGCGAAGAACCTTACCTGGGCTTGACATGTTCCTGATCGGCGTGGAAACACGTCTTCCTTCACGGGCAGGATCACAGGTGGTGCATGGCTGTCGTCAGCTCGTGTCGTGAGATGTTGGGTTAAGTCCCGCAACGAGCGCAACCcccGTCGTATGTTGCCAGCATTTAGTTGGGGACTCATGCGAGACTGCCGGTGGCAAACCGGA-----------------------------------------------
>OTU_238
GTAGTCCACGCTGTAAACGATGAACACTAGATATTGGAGGATTTGACCCCTTCAGTGTCGCAGCTAACGCGTTAAGTGTTCCGCCTGGGAAGTACGGTCGCAAGACTAAAACTCAAAGGAATTGACGGgggCCCGCACAAGCGGTGGATTATGTGGTTTAATTCGAAGCAACGCGCAGAACCTTACCTAGGCTTGAAATCCCATGAATCCCTTTTAAACGAGGGAGTGCTCTTCGGAGAATATGGTGACAGGCGCTGCATGGCTGTCGTCAGCTCGTGTCGTGAGATGTTGGGTTAAGTCTCGCAACGAGCGCAACCcccATCCTTAGTTGCCAGCATTAAGTTGGGCACTCTAGGGAGACTGCCTGGGCTAACCAGGA--------------------------------------------
>OTU_239
GTAGTCCACGCCGTAAACGATGAATGCTAGCCGTTGGCGAGCTTGCTCGTCAGTGGCGCAGCTAACGCTTTAAGCATTCCGCCTGGGGAGTACGGTCGCAAGATTAAAACTCAAAGGAATTGACGGgggCCCGCACAAGCGGTGGAGCATGTGGTTCAATTCGAAGCAACGCGCAGAACCTTACCAGCCCTTGACATCCCGGTCGCGGACGCCAGAGACGGTGTCCTTCAGTTCGGCTGGACCGGAGACAGGTGCTGCATGGCTGTCGTCAGCTCGTGTCGTGAGATGTTGGGTTAAGTCCCGCAACGAGCGCAACCCTCGCCCTTAGTTGCCATCATTTAGTTGGGCACTCTAAGGGGACTGCCGGTGATAAGCCGGA--------------------------------------------
>OTU_240
GTAGTCCACGCCGTAAACTATGGGTGCTAGCCGTCAGGAAGCTTGCTTtttGGTGGCGCAGCTAACGCATTAAGCACCCCGCCTGGGGAGTACGGTCGCAAGATTAAAACTCAAAGGAATTGACGGgggCCCGCACAAGCGGTGGAGCATGTGGTTTAATTCGAAGCAACGCGCAGAACCTTACCTACCCTTGACATGTCCAGTATGGGTTTCAGAGATGAGATCCTTCAGTTCGGCTGGCTGGAACACAGGTGCTGCATGGCTGTCGTCAGCTCGTGTCGTGAGATGTTGGGTTAAGTCCCGCAACGAGCGCAACCCTCGCCTTTAGTTGCCATCATTTAGTTGGGCACTCTAGAGGGACTGCCGGTGATAAGCCGGA--------------------------------------------
>OTU_241
GTAGTCCACGCCGTAAACGTTGGGCACTAGGTGTGGGTCTCAACCAACGAGATCCGCGCCGTCGCTAACGCATTAAGTGCCCCGCCTGGGGAGTACGGTCGCAAGACTAAAACTCAAAGGAATTGACGGgggCCCGCACAAGCAGCGGAGCGTGTTGCTTAATTCGATGCAACGCGAAGAACCTTACCTGGGTTTGACATGTCCGGAAAAGCTCTAGAGATAGGGTGTCCTTCGGGGCCGGACACAGGTGGTGCATGGCTGTCGTCAGCTCGTGTCGTGAGATGTTGGGTTAAGTCCCGCAACGAGCGCAACCCTTATCCTGTGTTGCCAGCATTTAGTTGGGGACTCGCAGGAGACTGCCGGGGTCAACTCGGA------------------------------------------------
>OTU_242
GTAGTCCACGCTGTAAACGATGAGTGCTAGCTGCTCGAAACGTCTACCGTTTGAGTGGCGTCGCTAACGCTTTAAGCACTCCGCCTGGGAAGTACGGTCGCAAGACTAAAACTCAAAGGAATTGACGGgggCCCGCACAAGCGGTGGAGCATGTGGTTTAATTCGAAGCAACGCGCAGAACCTTACCCAGGCTTGACATCCAGGGAACCTCGCTGAAAGGCGAGGGTGCCTTCGCAAGAAGGAGCCCTGAGACAGGTGCTGCATGGCTGTCGTCAGCTCGTGCTGTGAGGTGTTCGGTTAAGTCCGGCAACGAGCGCAACCCCTGTCGTTAGTTACCATTTATGGGACTCTAGCGAGACTGCTGGTGATAAACCGGA----------------------------------------------
>OTU_243
GTAGTCCTAGCTGTAAACGGTGCGCATTTGCTGTAAACGGAATCGACCCCGTTTGTGGCGAAGCTAACGCGATAAATGCGCCGCCTGGGAAGTACGGTCGCAAGATTAAAACTCAAAGAAATTGACGGgggCCTGCACAAGCGGTGGAGTATGTGGCTTAATTCGATGCAACGCGAAGAACCTTACCTGGCCTTGACATGCAAGTAGTAGAACCATGAAAGTGGGACGAGCCCGCAAGGGCAGCTTGCACAGGTGCTGCATGGCTGTCGTCAGCTCGTGTCGTGAGATGTTGGGTTAAGTCCCGCAACGAGCGCAACCCTTGTGTCCTGTTGCCACTCCTTCGAgagaAGGAAGCACTCTGGACAGACTGCCTCGCTTAAACGAGGA------------------------------------
>OTU_244
GTAGTCCACGCCGTAAACGATGGGCACTAGGTGCTTGGgggAGCGACCcccTGGGTGCCGGCGCTAACGCATGAAGTGCCCCGCCTGGGGAGTACGGCCGCAAGGCTGAAACTCAAAGGAATTGACGGgggCCCGCACAAGCGGTGGAGCATGTGGTTTAATTCGACGCAACGCGAAGAACCTTACCTAGGCTTGACATGCAGGAGCAAGCCGGCAGAAACGCCGGCCCCTCTTCGGAGTTCCTGCACAGGTGCTGCATGGCTGTCGTCAGCTCGTGTCGTGAGATGTTGGGTTAAGTCCCGCAACGAGCGCAACCCCTGTCTCTAGTTACCAGCGAGTCAAGTCGGGGACTCTAGagagaCTGCCGGTGCCAAACCGGAG------------------------------------------
>OTU_245
GTAGTCCACGCCGTAAACGATGAATGCTAGCCGTTGTCAGGCTTGCCTGTCAGTGGCGCAGCTAACGCATTAAGCATTCCGCCTGGGGAGTACGGTCGCAAGATTAAAACTCAAAGGAATTGACGGgggCCCGCACAAGCGGTGGAGCATGTGGTTCAATTCGAAGCAACGCGAAGAACCTTACCAGCCCTTGACATGTCCTCTATGGATTCCAGAGACGGAATCCTTCACTTCGGGTGGGAGGAACACAGGTGCTGCATGGCTGTCGTCAGCTCGTGTCGTGAGATGTTGGGTTAAGTCCCGCAACGAGCGCAACCCTCGGCCTTAGTTGCCATCATTTAGTTGGGCACTCTAAGGCGACTGCCGGTGATAAGCCGGA--------------------------------------------
>OTU_246
GTAGTCCACGCCGTAAACGATGGATACTAGCTGTTCGGATGCAAATCTGAGTGGCTAAGCGAAAGTGATAAGTATCCCACCTGGGGAGTACGAACGCAAGTTTGAAACTCAAAGGAATTGACGGgggCCCGCACAAGCGGTGGAGCATGTGGTTTAATTCGATGATACGCGAGGAACCTTACCAGGGCTTAAATGTAGAGTGACAGGACTGGAAACAGTTttttCTTCGGACACTTTACAAGGTGCTGCATGGTTGTCGTCAGCTCGTGCCGTGAGGTGTCAGGTTAAGTCCTATAACGAGCGCAACCCCTGTTGTTAGTTGCCAGCGAGTAATGTCGGGAACTCTAACAAGACTGCCGGTGCAAACCGTGA---------------------------------------------------
>OTU_247
GTAGTCCACGCCCTAAACGATGTATACTCGTTGTTTGCATCTTGAATGTGAGCAACCAAGCGAAAGCGTTAAGTATACCACCTGGGGAGTACGCCCGCAAGGGTGAAACTCAAAGGAATTGACGGgggTCCGCACAAGCGGTGGAGCATGTGGTTTAATTCGATGATACGCGAGGAACCTTACCTAGGCTAGAATGTGCGTGAAGTATCCGGAAACGGATGCGTCCTTCGGGACACAAAACAAGGTGCTGCATGGTTGTCGTCAGCTCGTGCCGTGAGGTGTTGGGTTAAGTCCCGCAACGAGCGCAACCCCTATTTTCAGTTGCCATCCTATAGTAATATAGAGGGACTCTGGAgagaCTGCCTACGTAAGTAGAGA---------------------------------------------
>OTU_248
GTAGTCCTAGCTGTAAACGGTGCATATTTGCTGTAAAAGGAATCGACCCCTTTTGTGGCGAAGCAAACGCGTTAAATATGCCGCCTGGGAAGTACGGTCGCAAGATTAAAACTCAAAGAAATTGACGGgggCCTGCACAAGCGGTGGAGTATGTGGCTTAATTCGATGCAACGCGAAGAACCTTACCTGGCCTTGACATGCACATAGTAGAAGCCTGAAAGGGTGACGAGGTAGCAATACCAGTGTGCACAGGTGCTGCATGGCTGTCGTCAGCTCGTGTCGTGAGATGTTGGGTTAAGTCCCGCAACGAGCGCAACCCCTGTGTCCTGTTGCCACCCCTTAATTGGGAGCACTCTGGACAGACTGCCTCGCTTAAACGAGGA----------------------------------------
>OTU_249
GTAGTCCACGCCGTAAACGATGAATGCCAGCTGTTGGGGTGCTTGCACCTCAGTAGCGCAGCTAACGCTTTGAGCATTCCGCCTGGGGAGTACGGTCGCAAGATTAAAACTCAAAGGAATTGACGGgggCCCGCACAAGCGGTGGAGCATGTGGTTTAATTCGAAGCAACGCGCAGAACCTTACCATCCTTTGACATGGCGTGTTATGGGGAgagaTTCCCAGTCCACTTCGGTGGCgcgcAcacaGGTGCTGCATGGCTGTCGTCAGCTCGTGTCGTGAGATGTTGGGTTAAGTCCCGCAACGAGCGCAACCCACGTCCTTAGTTGCCATCATTCAGTTGGGCACTCTAGGGAGACTGCCGGTGATAAGCCGCGAG----------------------------------------------
>OTU_250
GTAGTCCACGCCGTAAACTATGGATGCTAGCCGTCGGCAAGCTTGCTTGTCGGTGGCGCAGCTAACGCATTAAGCATCCCGCCTGGGGAGTACGGCCGCAAGGTTAAAACTCAAAGGAATTGACGGgggCCCGCACAAGCGGTGGAGCATGTGGTTTAATTCGACGCAACGCGAAGAACCTTACCAGCTCTTGACATGTCCGGACGGTTTCCAGAGATGGATTCCTCCTAGCAATAGGCCGGAACACAGGTGCTGCATGGCTGTCGTCAGCTCGTGTCGTGAGATGTTGGGTTAAGTCCCGCAACGAGCGCAACCCTCGCCATTAGTTGCCATCATTTAGTTGGGCACTCTAGTGGGACTGCCGGTGATAAGCCGGA----------------------------------------------
>OTU_251
GTAGTCCACGCCCTAAACGATGCTTACTCGACGTATGGCGCTAGTCGTTGTGCGTCCAAGGGAAACCGTTAAGTAAGCCACCTGGGGAGTACGACCGCAAGGTTGAAACTCAAAGGAATTGACGGgggTCCGCACAAGCGGTGGAGCATGTGGTTTAATTCGATGATACGCGAGGAACCTTACCTGGGCTAGAATGCGAGTGACCGGTCGCGAAAGCGATCTTTCCTTCGGGACACAAAGCAAGGTGCTGCATGGCTGTCGTCAGCTCGTGCCGTGAGGTGTTGGGTTAAGTCCCGCAACGAGCGCAACCCCTGTTCCTAGTTGCCATCTCTACCGTAAGGTAGAAGGGACTCTAGGGAGACTGCCGGCGTAAGCCGAGA-------------------------------------------
>OTU_252
GTAGTCCACGCTGTAAACGATGATTACTCGATGTTGGCGATAAACTGTCAGCGTCTTAGCGAAAGCGTTAAGTAATCCACCTGGGGAGTACGCCCGCAAGGGTGAAACTCAAAGGAATTGACGGgggCCCGCACAAGCGGTGGAGCATGTGGTTTAATTCGATGATACGCGAGGAACCTTACCTAGGCTAGAATGCGCGTGACCGATCCAGAGATGGATCTTTCCTTCGGGACACAAAGCAAGGTGCTGCATGGCCGTCGTCAGCTCGTGCCGTGAGGTGTTGGGTTAAGTCCCGCAACGAGCGCAACCCCTATCTTTAGTTGCCAGCACATTATGGTGGGGACTCTAAAGAGACTGCCTGCGCAAGCAGTGA--------------------------------------------------
>OTU_253
GTAGTCCACGCTGTAAACGATGAATGCCAGCCGTTGGGCGACGTGTCGTTCAGTGGCGCAGCTAACGCTTTAAGCATTCCGCCTGGGGAGTACGGTCGCAAGATTAAAACTCAAAGGAATTGACGGgggCCCGCACAAGCGGTGGAGCATGTGGTTTAATTCGAAGCAACGCGCAGAACCTTACCAGCCCTTGACATCCGTCGACCGGTGGAgagaTCCATTTTGCCCTTCGGGGCCGGCGAGACAGGTGCTGCATGGCTGTCGTCAGCTCGTGTCGTGAGATGTTGGGTTAAGTCCCGCAACGAGCGCAACCCTCGCCTTCAGTTGCCAGCATTAGGTTGGGCACTCTGGAGGGACTGCCGGTGATAAGCCGGA------------------------------------------------
>OTU_254
GTAGTCCACGCCGTAAACGATGCGGACTAGGTGTCGGgggTATCGACCcccTCGGCGCCGCAGCTAACGCACTAAGTCCGCCGCCTGGGGACTACGGCCGCAAGGCTAAAACTCAAAGGAATTGACGGgggCCCGCACAAGCAGCGGAGCGTGTGGTTTAATTCGATGCAACGCGCAGAACCTTACCTAGGCTTGACATGCACGTGGTACCTACCCGAAAGGGACGGGACCCGCAAGGGAGCGTGCACAGATGCTGCATGGCTGTCGTCAGCTCGTGCCGTGAGGTGTTTGGTTAAGTCCCGCAACGAGCGCAACCCTTGCTGCCAGTTACCTTTTCTGGCGGGACCGCCGGTACAAACCGGA------------------------------------------------------------
>OTU_255
GTAGTCCACGCCCTAAACGATGTCAACTAGTTGTCGGGTCTTAACGGACTTGGTAACGTAGCTAACGCGTGAAGTTGACCGCCTGGGGAGTACGGTCGCAAGATTAAAACTCAAAGGAATTGACGGGGACCCGCACAAGCGGTGGATTATGTGGATTAATTCGATGCAACGCGAAaaaCCTTACCTACCCTTGACATGTACCGAAGCCCGCCGAGAGGTGAGTGTGCCCGAAAGGGAACGGTAACACAGGTGCTGCATGGCTGTCGTCAGCTCGTGTCGTGAGATGTTGGGTTAAGTCCCGCAACGAGCGCAACCCTTGTCATTAATTGCCATCATTCAGTTGGGCACTTTAATGAAACTGCCGGTGACAAACCGGA----------------------------------------------
>OTU_256
GTAGTCCACGCCGTAAACGATGAGTATTAGGTATTGCGGGTATTGACCCCTGCAGTGCCGTCGCTAACGCATTAAATACTCCGCCTGGGAAGTACGGCCGCAAGGCTAAAACTCAAAGGAATTGACGGgggCCCGCACAAGCGGTGGAGCATGTGGTTTAATTCGACGCAACGCGAAGAACCTTACCCAGACTTGACATTGATAGAATCCGCTGGAAACAGTGGAGTGCCTTTCGGGGCCTTGAAAACAGGTGCTGCATGGCTGTCGTCAGCTCGTGTCGTGAGATGTTGGGTTAAGTCCCGCAACGAGCGCAACCCCTACTATTAGTTGCCATCAGGTAAAGCTGGGCACTCTAATGGGACTGCCGGTGTCAAACCGGAG------------------------------------------
>OTU_257
GTAGTCCACGCCGTAAACGATGATAACTAGCTGTCTGGGCACTTGGTGTTCAGGTGGCGCAGCTAACGCATTAAGTTATCCGCCTGGGGAGTACGGCCGCAAGGTTAAAACTCAAATGAATTGACGGgggCCTGCACAAGCGGTGGAGCATGTGGTTTAATTCGAAGCAACGCGCAGAACCTTACCAGCGTTTGACATGCCCGGACGACTTCCAGAGATGGATTTCTTCCCTTCGGGGACTGGGACACAGGTGCTGCATGGCTGTCGTCAGCTCGTGTCGTGAGATGTTGGGTTAAGTCCCGCAACGAGCGCAACCCTCGCCTCTAGTTACCATCATTTAGTTGGGTACTTTAGAGGAACCGCCGGTGATAAGCCGGA---------------------------------------------
>OTU_258
GTAGTCCTAGCCCTAAACGATCAGGACTTGGGGTGCCGCCCGTTCGGGCGTCGTCCCGGAGCTAACGCGTTAAGTCCTGCACCTGGGGAGTACGGTCGCAAGACTGAAACTCAAAGGAATTGACGGgggCCCGCACAAGCGGTGGAACATGTGGTTCAATTCGACGCTACGCGAGGAACCTTACCTGGGCTCGAAGCGCACCTGACCAGCTGTGGAAACACGGCCTTCCCGCAAGGGACAGGTGTGGAGGCGCTGCATGGCTGTCGTCAGCTCGTGCCGTGAGGTGTTGGGTTAAGTCCCGCAACGAGCGCAACCCCTGCACGTAGTTGCCACTCCGCAAGGAGGGAACTCTACGTGGACTGCTCCGGATAACGGAGA---------------------------------------------
>OTU_259
GTAGTCCACGCCGTAAACGATGAGTACTAGGTGTCGGGTGAAGAACTCGGTGCCGAAGTTAACACATTAAGTACTCCGCCTGGGGAGTACGCTCGCAAGAGTAAAACTCAAAGGAATTGACGGGGACCCGCACAAGCAGCGGAGCATGTGGTTTAATTCGAAGCAACGCGAAGAACCTTACCTAAACTTGACATACCAATGACAGCCTTTTAATCGAGGACTTTTACCTTCGGGTAGACAATGGATACAGGTGGTGCATGGTTGTCGTCAGCTCGTGTCGTGAGATGTTGGGTTAAGTCCCGCAACGAGCGCAACCCTTGTCGATAGTTACCAGCAGTAAGATGGGGACTCTATCGAGACAGCTAAGGACAACTTAGA---------------------------------------------
>OTU_260
GTAGTCCTAGCCCTAAACGATGAATGCTTGGTGTAACGGGTATCGATCCCTGTTGTGCCGAAGCTAACGCATTAAGCATTCCGCCTGGGGAGTACGGTCGCAAGGCTGAAACTCAAAGGAATTGACGGgggCCCGCACAAGCGGTGGAGCATGTGGTTCAATTCGACGCAACGCGAAGAACCTTACCCAGGCTCGAACGGTGATGGACATCCGGCGAAAGCCGGCTCCCGCAAGGGTCGTCACCGAGGTGCTGCATGGCTGTCGTCAGCTCGTGTCGTGAGATGTTGGGTTAAGTCCCGCAACGAGCGCAACCCTTGTCCGCTGTTGCCATCAGGTTAAGCTGGGCACTCTGCGGAGACTGCCGGTGATAAACCGGA----------------------------------------------
>OTU_261
GTAGTCCATGCCGTAAACGTTGGGCACTAGGTGTGGgggCCATTCCACGGTTTCCGCGCCGCAGCTAACGCATTAAGTGCCCCGCCTGGGGAGTACGGCCGCAAGGCTAAAACTCAAAGGAATTGACGGgggCCCGCACAAGCGGCGGAGCATGCGGATTAATTCGATGCAACGCGAAGAACCTTACCAAGGCTTGACATGTTCTCGTTCGCCGTAGAGATACGGTTTCCCCTTTGGGGCGGGTTCACAGGTGGTGCATGGTTGTCGTCAGCTCGTGTCGTGAGATGTTGGGTTAAGTCCCGCAACGAGCGCAACCCCTGTTCTATGTTGCCAGCACGTGATGGTGGGGACTCATGGGAGACTGCCGGGGTCAACTCGGA-------------------------------------------
>OTU_262
GTAGTCCACGCCGTAAACGATGAGCGCTAGACGTTGCTGGTATTAACCCTGGCAGTGTCGAAGCTAACGCGTTAAGCGCTCCGCCTGGGGAGTACGGCCGCAAGGCTAAAACTCAAAGGAATTGACGGgggCCCGCACAAGCGGTGGAGCATGTGGTTTAATTCGACGCAACGCGAAGAACCTTACCTAGGTTGGAAACCCTAAGAATCCCGCAGAGACGTGGGAGTGCCCTTCGGGGAGCTTGGTGTCCAGGTGCTGCATGGCTGTCGTCAGCTCGTGTCGTGAGATGTTGGGTTAAGTCCCGCAACGAGCGCAACCCCTGTCGTTAGTTGCTACCAGTTCGGCTGAGCACTCTAACGAGACTGCCGGTGTTAAACCGGA------------------------------------------
>OTU_263
GTAGTCCACGCCGTAAACTATGAGAGCTAGCCGTTGGACGGTTTACCGTTCAGTGGCGCAGCTAACGCATTAAGCTCTCCGCCTGGGGAGTACGGTCGCAAGATTAAAACTCAAAGGAATTGACGGgggCCCGCACAAGCGGTGGAGCATGTGGTTTAATTCGAAGCAACGCGAAGAACCTTACCAGCCCTTGACATGCCAAGACGACTTCTGGAGACAGATTTCTTCCCTTCGGGGACTTGGACACAGGTGCTGCATGGCTGTCGTCAGCTCGTGTCGTGAGATGTTGGGTTAAGTCCCGCAACGAGCGCAACCCTCGCCTTTAGTTGCCATCATTTAGTTGGGCACTCTAGAGGGACTGCCGGTGATAAGCCGGA----------------------------------------------
>OTU_264
GTAGTCCACGCAGTAAACGATGATAACTCGTTGTCGGCGATACAATGTCGGTGACTAAGCGAAAGCGATAAGTTATCCACCTGGGGAGTACGTTCGCAAGAATGAAACTCAAAGGAATTGACGGgggCCCGCACAAGCGGAGGAACATGTGGTTTAATTCGATGATACGCGAGGAACCTTACCCGGGCTTGAAAGTTAGTGACGGATCTTGAAAGAGGTCTTCCCTTCGGGGCACGAAACTAGGTGCTGCATGGTTGTCGTCAGCTCGTGCCGTGAGGTGTCGGGTTAAGTCCCATAACGAGCGCAACCCCTACCGTTAGTTGCCAGCAGGTCAAGCTGGGCACTCTGACGGGACTGCCGGTGTAAGCCGAGA--------------------------------------------------
>OTU_265
GTAGTCCACGCCGTAAACGTTGGGCACTAGGTGTGGGTCTCAACCAACGAGATCCGCGCCGTCGCTAACGCATTAAGTGCCCCGCCTGGGGAGTACGGTCGCAAGACTAAAACTCAAAGGAATTGACGGgggCCCGCACAAGCAGCGGAGCGTGTTGCTTAATTCGATGTTACGCGAAGAACCTTACCTGGGTTTGACATGTAGGGAAAAGCTCTGGAGACAGGGTGTCCTAACGGGCCCTACACAGGTGGTGCATGGCTGTCGTCAGCTCGTGTCGTGAGATGTTGGGTTAAGTCCCGCAACGAGCGCAACCCTTATCCTGTGTTGCCAGCAAGTCATGTTGGGGACTCGCAGGAGACTGCCGGGGTCAACTCGGA----------------------------------------------
>OTU_266
GTAGTCCACGCCGTAAACGATGGGCACTAGGCGCTTGGgggAGCGACCCTCCGAGGGCCGGCGCTAACGCATTAAGTGCCCCGCCTGGGGAGTACGGCCGCAAGGCTGAAACTCAAAGGAATTGACGGgggCCCGCACAAGCGGTGGAGCATGTGGTTTAATTCGACGCAACGCGAAGAACCTTACCTAGGCTTGACATACACGGGAAACCCCTCAGAAACGGggggCCCTCTTCGGAGCCCGTGCACAGGTGCTGCATGGCTGTCGTCAGCTCGTGTCGTGAGATGTTGGGTTAAGTCCCGCAACGAGCGCAACCCCTGTTCCTAGTTGCCAGCGGATAATGCCGGGGACTCTAGGGAGACTGCCGGTGCCAAACCGGA-------------------------------------------
>OTU_267
GTAGTCCACGCCGTAAACGATGGGCGCTAGGTGTGGGAGGTCATCGACTCCTTCCGTGCCGCAGCTAACGCATTAAGCGCCCCGCCTGGGGAGTACGGCCGCAAGGCTAAAACTCAAAGGAATTGACGGgggCCCGCACAAGCGGCGGAGCATGTTGCTTAATTCGACGCGACGCGAAGAACCTTACCAGGGCTTGACATGTAGGGAAAAGCCGTGGAGACACGGTGTCCGCAAGGGCCCTACACAGGTGTTGCATGGCTGTCGTCAGCTCGTGTCGTGAGATGTTGGGTTAAGTCCCGCAACGAGCGCAACCCTTGTCCTATGTTGCCAGCGGTTCAAGCCGGGGACTCATAGGAGACTGCCGGGGTCAACTCGGA----------------------------------------------
>OTU_268
GTAGTCCACGCCGTAAACGATGATAACTATCTGTTCGGGCTCATAGAGCTTGAGTGGAGCAGCTAACGCATTAAGTTATCCGCCTGGGGAGTACGGTCGCAAGATTAAAACTCAAAGGAATTGACGGgggCCTGCACAAGCGGTGGAGCATGTGGTTTAATTCGAAGCAACGCGCAGAACCTTACCAGCGTTTGACATCCTTGTCGCGGTTTCCAGAGATGGATTCCTTCAGTTCGGCTGGACAAGTGACAGGTGCTGCATGGCTGTCGTCAGCTCGTGTCGTGAGATGTTGGGTTAAGTCCCGCAACGAGCGCAACCCTCATCCCTAGTTGCCATCATTCAGTTGGGCACTCTAAGGAAACTGCCGGTGATAAGCCGGA-------------------------------------------
>OTU_269
GTAGTCCACGCCGTAAACGTTGGGTACTAGGTGTGGGGTCTTATCAACGGATTCCGTGCCGAAGCTAACGCATTAAGTACCCCGCCTGGGGAGTACGGCCGCAAGGCTAAAACTCAAAGGAATTGACGGgggCCCGCACAAGCAGCGGAGCATGTTGCTTAATTCGAGGCAACGCGAAGAACCTTACCTGGGTTTGACATGGTAGGAAAAGCCATAGAGATATGGTGTCCTTTTGGGCCTATCACAGGTGGTGCATGGCTGTCGTCAGCTCGTGTCGTGAGATGTTGGGTTAAGTCCCGCAACGAGCGCAACCCTTGTCCTATGTTGCCAGCACGTAATGGTGGGGACTCGTAGGAGACTGCCGGGGTCAACTCGGA----------------------------------------------
>OTU_270
GTAGTCCACGCCCTAAACGATGCATATTTGGTGTGGGTCATTCATTTGATCCGTGCCGGAGCTAACGCGTTAAATATGCCGCCTGGGGAGTACAGTCGCAAGGCTGAAACTCAAAGGAATTGACGGgggCCCGCACAAGCGGTGGAGCATGTGGTTCAATTCGACGCAACGCGAAGAACCTTACCTAGGCTCGAACGGCTTTAGACAATCCTCAGAAACGAGGACTTCCCGCAAGGGACTGGAGTCGAGGTGCTGCATGGCTGTCGTCAGCTCGTGTCGTGAGATGTTGGGTTAAGTCCCGCAACGAGCGCAACCCCTGTCCTGTGTTGCCATACCTTAATCGGTGGAACTCGCAGGAGACCGCCAGGGATAACCTGGA--------------------------------------------
>OTU_271
GTAGTCCATGCCGTAAACGTTGGGCGCTAGGTGTGGGGACCTTCCACGGTCTCCGTGCCGCAGCTAACGCATTAAGCGCCCCGCCTGGGGAGTACGGCCGCAAGGCTAAAACTCAAAGGAATTGACGGgggCCCGCACAAGCGGCGGAGCATGCTGATTAATTCGATGCAACGCGAAGAACCTTACCTGGGTTTGACATATACCGGAAAGCTGCAGAGATGTGGCCcccTTTTGGTCGGTATACAGGTGGTGCATGGCTGTCGTCAGCTCGTGTCGTGAGATGTTGGGTTAAGTCCCGCAACGAGCGCAACCCTCGTTCTATGTTGCCAGCACGTTATGGTGGGGACTCATAGGAGACTGCCGGGGTCAACTCGGA-----------------------------------------------
>OTU_272
GTAGTCCACGCCGTAAACGATGTCAACTAGCCGTTGGAGACCTTAGAGTCTTTAGTGGCGCAGCTAACGCACTAAGTTGACCGCCTGGGGAGTACGGCCGCAAGGTTAAAACTCAAATGAATTGACGGgggCCCGCACAAGCGGTGGAGCATGTGGTTTAATTCGATGCAACGCGAAGAACCTTACCGCCCCTTGACATCCTGGGAACTCGCTAGAGATAGCTTGGTGCCGAAAGGAACCCAGAGACAGGTGCTGCATGGCTGTCGTCAGCTCGTGTCGTGAGATGTTGGGTTAAGTCCCGTAACGAGCGCAACCCTTGTCCTTAGTTGCCAGCGCGTAATGGCGGGAACTCTAAGGAGACTGCCGGTGACAAACCGGA--------------------------------------------
>OTU_273
GTAGTCCACGCTGTAAACGATGTCAACTAGCTGCTTGTGTCTTCGTGACGTGGGTAGCGCAGCTAACGCACTAAGTTGACCGCCTGGGGAGTACGGCCGCAAGGTTAAAACTCAAATGAATTGACGGgggCCCGCACAAGCGGTGGAGCATGTGGTTTAATTCGACGCAACGCGAAGAACCTTACCAGGTCTTGACATCCAGTGAACTTTCCAGAGATGGATTGGTGCCTTCGGGAACACTGAGACAGGTGCTGCATGGCTGTCGTCAGCTCGTGTTGTGAAATGTTGGGTTAAGTCCCGCAACGAGCGCAACCCTTGTCCTTAGTTGCCAGCACGTAATGGTGGGAACTCTAAGGAGACTGCTGGTGATAAACCGGA---------------------------------------------
>OTU_274
GTAGTCCACGCCGTAAACGATGAATGCTAGGTGTTAGGGGTTTCGATACCCTTGGTGCCGAAGTTAACACATTAAGCATTCCGCCTGGGGAGTACGGTCGCAAGACTGAAACTCAAAGGAATTGACGGGGACCCGCACAAGCAGTGGAGTATGTGGTTTAATTCGAAGCAACGCGAAGAACCTTACCAGGTCTTGACATCTGAATGACCGGTGCAGAGATGTACCTTTTCTTCGGAACATTCAAGACAGGTGGTGCATGGTTGTCGTCAGCTCGTGTCGTGAGATGTTGGGTTAAGTCCCGCAACGAGCGCAACCCTTATGCTTAGTTGCCAGCATGTAATGATGGGCACTCTAAGCAGACTGCCGGTGACAAACCGGA--------------------------------------------
>OTU_276
GTAGTCCACGCAGTAAACGATGATTACTAGTTGTTTGCGATATGATAGCAAGTGACTAAGCGAAAGCGATAAGTAATCCACCTGGGGAGTACGCCGGCAACGGTGAAACTCAAAGGAATTGACGGgggCCCGCACAAGCGGAGGAACATGTGGTTTAATTCGATGATACGCGAGGAACCTTACCCGGGCTTGAAATGCATCTGACGTACGTGGAAACATGTATTCTAGCAATAGCAGATGTGTAGGTGCTGCATGGTTGTCGTCAGCTCGTGCCGTGAGGTGTCGGCTTAAGTGCCATAACGAGCGCAACCCACATTGTTAGTTACTAACAGGTCAAGCTGAGGACTCTAACAAGACTGCCAGCGTAAGCTGCGA------------------------------------------------
>OTU_277
GTAGTCCATGCCGTAAACGTTGGGCACTAGGTGTGGGGCTCATTCCACGAGTTCCGTGCCGCAGCAAACGCATTAAGTGCCCCGCCTGGGGAGTACGGCCGCAAGGCTAAAACTCAAAGAAATTGACGGgggCCCGCACAAGCGGCGGAGCATGCGGATTAATTCGATGCAACGCGAAGAACCTTACCAAGGCTTGACATACACCGGAAACTTCCAGAGATGGTTGCCCCGCAAGGTCGGTGTACAGGTGGTGCATGGTTGTCGTCAGCTCGTGTCGTGAGATGTTGGGTTAAGTCCCGCAACGAGCGCAACCCTCGTCCTATGTTGCCAGCGGGTCATGCCGGGGACTCATAGGAGACTGCCGGGGTCAACTCGGA----------------------------------------------
>OTU_278
GTAGTCCACGCCGTAAACGATGCTAACTCGTTtttGGGTCTTCGGATTCAGAGACTAAGCGAAAGTGATAAGTTAGCCACCTGGGGAGTACGTTCGCAAGAATGAAACTCAAAGGAATTGACGGgggCCCGCACAAGCGGTGGAGCATGTGGTTTAATTCGATGATACGCGAGGAACCTTACCAAGACTTAAATGGGAAATGACAGGTTTAGAAATAGATCCTTCTTCGGACATTtttCAAGGTGCTGCATGGTTGTCGTCAGCTCGTGCCGTGAGGTGTTAGGTTAAGTCCTGCAACGAGCGCAACCCCTGTCACTAGTTGCTAACATTCAGTTGAGGACTCTAGTGAGACTGCCTACGCAAGTAGAGA-----------------------------------------------------
>OTU_279
GTAGTCCATGCTGTAAACGGTGGGCGCTAGGTGTGGGCTGtgtgtTTGCAGTCTGTGCCGTAGCTAACGCATTAAGCGCCCCGCCTGGGGAGTACGGCCGCAAGGCTAAAACTCAAAGGAATTGACGGgggCCCGCACAAGCGGCGGAGCATGTGGATTAATTCGATGCAACGCGAAGAACCTTACCTGGGTTTGACATGCACCAGATCGGCGTAGAGATACGTTTTCCCTTGTGGTTGGTGCACAGGTGGTGCATGGTTGTCGTCAGCTCGTGTCGTGAGATGTTGGGTTAAGTCCCGCAACGAGCGCAACCCTTGTCTTATGTTGCCAGCACATTtttGGTGGGGACTCATGAGAAACTGCCGGGGTCAACTCGGA---------------------------------------------
>OTU_280
GTAGTCCACGCCGTAAACGGTGGGTGCTAGGTGTGGggggCTTCCACGCCCTCTGTGCCGCAGCTAACGCATTAAGCACCCCGCCTGGGGAGTACGGCCGCAAGGCTAAAACTCAAAGGAATTGACGGgggCCCGCACAAGCGGCGGAGCATGTGGATTAATTCGATGCAACGCGAAGAACCTTACCTGGGCTTGACATGGACTAGAAAGCTCTAGAGATAGAGCCTCCCTTGTGGCTGGTTCACAGGTGGTGCATGGCTGTCGTCAGCTCGTGTCGTGAGATGTTGGGTTAAGTCCCGCAACGAGCGCAACCCTCGTTCCATGTTGCCAGCACGTAATGGTGGGGACTCATGGGAGACTGCCGGGGTCAACTCGGA----------------------------------------------
>OTU_281
GTAGTCCACGCCGTAAACGATGGGTGCTAGGTGTGGggggTGTCGACTCCCTCCGTGCCGCAGCTAACGCATTAAGCACCCCGCCTGGGGAGTACGGCCGCAAGGCTAAAACTCAAAGGAATTGACGGgggCCCGCACAAGCAGCGGAGCATGTTGTTTAATTCGACGCAACGCGAAGAACCTTACCTAGGCTTGACATGCACGGGAATGTCGTGGAAACACGGCAGCCCTTCGGGGCTCGTGCACAGGTGTTGCATGGCTGTCGTCAGCTCGTGTCGTGAGATGTTGGGTTAAGTCCCGCAACGAGCGCAACCCCTGTCCCATGTTGCCAGCGTGAAAGACGGGGACTCATGGGAGACTGCCGGTGACAAATCGGAG---------------------------------------------
>OTU_282
GTAGTCCACGCCGTAAACGATGGGTGCTAGACGTTGGCGGGCTTGCCCGTCAGTGTCGCAGCTAACGCGTTAAGCACCCCGCCTGGGGAGTACGGCCGCAAGGTTGAAACTCAAAGGAATTGACGGgggCCCGCACAAGCGGTGGAGCATGTGGTTCAATTCGACGCAACGCGAAGAACCTTACCAGCCCTTGACTTGTGGCTCGCCGGCTCCAGAGACGGAGCCTTCGGTTCGGCCGGAGCCAACACAGGTGCTGCATGGCTGTCGTCAGCTCGTGTCGTGAGATGTTGGGTTAAGTCCCGCAACGAGCGCAACCCTCGTCTCCAGTTGCCATCAGGTAAAGCTGGGCACTTTGGAGAAACTGCCGGTGACAAGCCGGA-------------------------------------------
>OTU_283
GTAGTCCACGCTGTAAACGATGAATGTTAAATATGGGGAGTTTACTTTCTGTATTACAGCTAACGCGTTAAACATTCCGCCTGGGGACTACGGTCGCAAGATTAAAACTCAAAGGAATTGACGGGGACCCGCACAAGCGGTGGAGCATGTGGTTTAATTCGATGCAACGCGAAaaaCCTTACCACTTCTTGACATGAAAATCATACCTATTCGAAGGGATAGGGTCGGTTCGGCCGGATTTTACACAAGTGTTGCATGGCTGTCGTCAGCTCGTGTCGTGAGATGTTGGGTTAAGTCCCGCAACGAGCGCAACCCTCATCCTTAGTTGCCATCAGGTAATGCTGAGTACTTTAAGGAAACTGCCAGTGATAAGCTGGAG--------------------------------------------
>OTU_284
GTAGTCCACGCCGTAAACGTTGGGAACTAGGTGTGGGTCTCATTCCACGAGATCCGTGCCGCAGCTAACGCATTAAGTTCCCCGCCTGGGGAGTACGGCCGCAAGGCTAAAACTCAAAGGAATTGACGGgggCCCGCACAAGCGGCGGAGCATGTGGATTAATTCGATGCAACGCGAAGAACCTTACCAAGGCTTGACATACACCGGAAACATTCAGAGATGGGTGCCCCGCAAGGTCGGTGTACAGGTGGTGCATGGTTGTCGTCAGCTCGTGTCGTGAGATGTTGGGTTAAGTCCCGCAACGAGCGCAACCCTCGTTCCATGTTGCCAGCAGCACTTTCGGGTGGCTGGGGACTCATGGGAGACTGCCGGGGTCAACTCGGA---------------------------------------
>OTU_285
GTAGTCCACGCCGTAAACGATGGACACTAGGTGTCGCGGGTTTTGACCcccGCGGTGCCGTAGCTAACGCGTTAAGTGTCCCGCCTGGGGAGTACGGCCGCAAGGCTAAAACTCAAAGGAATTGACGGgggCCCGCACAAGCGGTGGAGCATGTGGTTTAATTCGACGCAACGCGCAGAACCTTACCCGGGCTAGAAaaaCTAGGAATCCTTCAGAGATGAGGGAGTGCCCGCAAGGGAACCTAGGTCCAGGTGCTGCATGGCTGTCGTCAGCTCGTGTCGTGAGATGTTGGGTTAAGTCCCGCAACGAGCGCAACCCCTGTCCTTAGTTGCCATCATTTAGTTGGGCACTCTAGGGAGACTGCCAGCGTCAAGCTGGA--------------------------------------------
>OTU_287
GTAGTCCACGCCGTAAACGTTGAATACTCGATCTTAGCGATACACAGTTAGGATCCAAGCGAAAGCGTTAAGTATTCCACCTGGGAAGTACGTTCGCAAGAATGAAACTCAAAGGAATTGACGGgggCCCGCACAAGCGGAGGAGCATGTGGTTTAATTCGATGATACGCGAGGAACCTTACCTGGGCTTGAATGTGAGTGACCGATGCCGAAAGGTGTCTTCCCTTCGGGGCACAAAACAAGGTGCTGCATGGCTGTCGTCAGCTCGTGCCGTGAGGTGTTGGGTTAAGTCCCGCAACGAGCGCAACCCCTATCTTTAGTTGCCATCAGGTTAAGCTGGGGACTCTAAAGAGACTGCCTACGTAAGTAGTGA--------------------------------------------------
>OTU_288
GTAGTCCACGCCGTAAACGATGATAACTAGCTGTCTGGGCTCTTGGAGCTTAGGTGGCGCAGCTAACGCATTAAGTTATCCGCCTGGGGAGTACGGCCGCAAGGTTAAAACTCAAAGAAATTGACGGgggCCTGCACAAGCGGTGGAGCATGTGGTTTAATTCGAAGCAACGCGCAGAACCTTACCAACGTTTGACATGTCTAGTATGATCGCAGGAGACTGCTTTCTTCAGTTCGGCTGGCTAGAACACAGGTGCTGCATGGCTGTCGTCAGCTCGTGTCGTGAGATGTTGGGTTAAGTCCCGCAACGAGCGCAACCCTCGCCTTTAGTTGCCATCATTTAGTTGGGCACTCTAGAGGAACCGCCGGTGATAAGCCGGA-------------------------------------------
>OTU_289
GTAGTCCACGCCCTAAACGATGAATACTTGGTGTTGGACCGTAAGGTTCAGTGCCGTAGGTAACCTGTTAAGTATTCCACCTGGGGAGTACGCCCGCAAGGGTGAAACTCAAAGGAATTGACGGgggCCCGCACAAGCGGTGGAGCATGTGGTTTAATTCGATGCAACGCGAAGAACCTTACCTGGGCTTGAACTGTTAGTGGTAGGACCCTGAAAGGGGAACGACCCGAAAGGGAGCTAGCAGAGGTGCTGCATGGCTGTCGTCAGCTCGTGCCGTGAGGTGTTGGGTTAAGTCCCGCAACGAGCGCAACCCCTGTCTCTAGTTGCCATCAGGTTAAGCTGGGCACTCTAGagagaCTGCCTACGCAAGTAGTGA-----------------------------------------------
>OTU_290
GTAGTCCACGCCGTAAACGATGAATGCCAGCCGTTGGGCAGCTTGCTGCTCAGTGGCGCAGCTAACGCTTTAAGCATTCCGCCTGGGGAGTACGGTCGCAAGATTAAAACTCAAAGGAATTGACGGgggCCCGCACAAGCGGTGGAGCATGTGGTTTAATTCGAAGCAACGCGCAGAACCTTACCAGCCCTTGACATGGCAGGACGGTGTCCGGAGACGGGCTCCTTCCCTTCGGGGACCTGCAcacaGGTGCTGCATGGCTGTCGTCAGCTCGTGTCGTGAGATGTTGGGTTAAGTCCCGCAACGAGCGCAACCCTCGCCCCTAGTTGCCATCATTCAGTTGGGCACTCTAGGgggACTGCCGGTGATAAGCCGAGA---------------------------------------------
>OTU_291
GTAGTCCACACCGTAAACGTTGGGCGCTAGGTGTGGGACTCATTCCACGAGTTCCGTGCCGCAGCTAACGCATTAAGCGCCCCGCCTGGGGAGTACGGCCGCAAGGCTAAAACTCAAAGGAATTGACGGgggCCCGCACAAGCGGCGGAGCATGCGGATTAATTCGATGCAACGCGAAGAACCTTACCTAGGTTTGACATACACCAGAAGCCCCTGGAGACAGGGGTCTCTTTGGACACTGGTGTACAGGTGGTGCATGGCTGTCGTCAGCTCGTGTCGTGAGATGTTGGGTTAAGTCCCGCAACGAGCGCAACCCTCGTCTTATGTTGCCAGCACGTCATGGTGGGGACTCATAAGAGACTGCCGGGGTCAACTCGGA--------------------------------------------
>OTU_292
GTAGTCCACGCCGTAAACGATGAATGCCAGCCGTCGGggggCTTGCCCTTCGGTGGCGCACCTAACGGAGTAAGCATTCCGCCTGGGGAGTACGGCCGCAAGGTTAAAACTCAAAGGAATTGACGGgggCCCGCACAAGCGGTGGAGCATGTGGTTTAATTCGAAGCAACGCGCAGAACCTTACCAACCCTTGACATGCCCTGACCGCCGGAgagaTCCGGTTTCCCCGCAAGGGGCAGGTGCACAGGTGCTGCATGGCTGTCGTCAGCTCGTGTCGTGAGATGTTCGGTTAAGTCCGGCAACGAGCGCAACCCACACCCTCGGTTGCCAGCAGGTCAAGCTGGGCACTTTGGgggAACTGCCCGTGATAAGCGGGA----------------------------------------------
>OTU_293
GTAGTCCACGCCGTAAACGATGTGCGCTGGATGTTGGGTGACCTAGTCACTCAGTGTCGTAGCCAACGCGGTAAGCGCACCGCCTGGGGAGTACGGCCGCAAGGTTGAAACTCAAAGGAATTGACGGgggCCCGCACAAGCGGTGGAGCATGTGGTTTAATTCGAAGCAACGCGCAGAACCTTACCAGCTCTTGACATGGTCACGCTCGGTACGGAGACGTACTTTTCCCGCAAGGGACGTGATGCACAGGTGCTGCATGGCTGTCGTCAGCTCGTGTCGTGAGATGTTGGGTTAAGTCCCGCAACGAGCGCAACCCTCGCCACTAGTTGCCAGCATGTTTGGGTGGGCACTCTAGTGGAACTGCCGGTGACAAGCCGGA-------------------------------------------
>OTU_294
GTAGTCCTGGCCCTAAACGATGAATACTTGGTGTCTGGAGTTTTAATGCTCCGGGTGCCGTCGCTAACGTTtttAGTATTCCGCCTGGGGAGTACGCTCGCAAGAGTGAAACTCAAAGGAATTGACGGGGACCCGCACAAGCGGTGGAGCATGTGGTTTAATTCGACGCAACGCGAAGAACCTTACCTGGACTAGAATGTGAGGGAATGTCGGGTAATGCCGGCAGTCCGGGAAACCGGACCCAAAACAAGGTGCTGCATGGCTGTCGTCAGCTCGTGTCGTGAGATGTTGGGTTAAGTCCCGCAACGAGCGCAACCCTTATCAACAGTTGCCATCATTAAGTTGGGAACTCTGTTGAGACTGCCGTTGATAAAACGGA--------------------------------------------
>OTU_295
GTAGTCCACGCCCTAAACGATGAATACTAGACGTTGGATGTAAaaaTTCAGTGTCGCAGCTAACGCATTAAGTATTCCACCTGGGGAGTACGATCGCAAGGTTGAAACTCAAAGGAATTGACGGgggCCCGCACAAGCAGTGGAGCATGTGGTTCAATTCGATGCAACGCGAAGAACCTTACCTGGGCTTGAAACGCAGATTAAGGGGAATGAAAGTTCCCGTGCCGCAAGGCGAATCTGTACAGGTGCTGCATGGCTGTCGTCAGCTCGTGCCGTGAGGTGTTGGGTTAAGTCCCGCAACGAGCGCAACCCTTGTTTCTAGTTGCTACCGGATAATGCCGGGCACTCTAGAAAGACTGCCTACGCAAGTAGTGA------------------------------------------------
>OTU_296
GTAGTCCACACCGTAAACGATGAGTGCTAGATGTTCGAGGGTTTCCGCCCTTGAGTGTCGCAGCTAACGCATTAAGCACTCCGCCTGGGGAGTACGACCGCAAGGTTGAAACTCAAAGGAATTGACGGGGACCCGCACAAGCGGTGGAGCATGTGGTTTAATTCGAAGCAACGCGAAGAACCTTACCAGGTCTTGACATCCCTTGCCAATCCTAGAAATAGGATGTTCCCTTCGGGGACAAGGTGACAGGTGGTGCATGGTTGTCGTCAGCTCGTGTCGTGAGATGTTGGGTTAAGTCCCGCAACGAGCGCAACCCTTATTATTAGTTGCCAGCATTCAGTTGGGCACTCTAGTGAGACTGCCGGTGACAAACCGGA----------------------------------------------
>OTU_297
GTAGTCCACGCCGTAAACGATGAGTGCTAGGTGTCGGgggTCAAACCTCGGTGCCGGAGCTAACGCATTAAGCACTCCGCCTGGGGAGTACGTACGCAAGTATGAAACTCAAAGGAATTGACGGGGACCCGCACAAGCAGCGGAGCATGTGGTTTAATTCGAAGCAACGCGAAGAACCTTACCAGGACTTGACATCCCTTTGGCCGGTCTAGAGATAGATCTTTCTCTTCGGAGACAAAGGTGACAGGTGGTGCATGGTTGTCGTCAGCTCGTGTCGTGAGATGTTGGGTTAAGTCCCGCAACGAGCGCAACCCTTGTCTTTAGTTGCTAACAGGTTATGCTGAGCACTCTAGagagaCTGCCGATGACAAATCGGA----------------------------------------------
>OTU_298
GTAGTCATAGCTATAAACGATGTTCACTAGATGTCGGGGCTTCGCCTCGGTGTCGCAGCTAACGCATTAAGTGAACCGCCTGGGAACTACGGCCGCAAGGTTGAAACTCAAAGGAATTGGCGGgggCCCGCACAAGCGGTGGAGCATATGGCTTAATTCGATGCAACGCGAAGAACCTTACCAAGGTTTGACATGGATCTGCAAGCGGTAGAAATATCGTCGCCTTCGAGGGTGATCCACAGGTGGTGCATGGCTGTCGTCAGCTCGTGTTGTGAAATGTTGGGTTAAGTCCCGCAACGAGCGCAACCCTCATGTTCTGTTGCCAGCGTGTAATGACGGGAACTCGGAACAAACTGCCTCTGTAAAGAGGA----------------------------------------------------
>OTU_299
GTAGTCCACGCCCTAAACGATGTCAACTGGTTGTTGGGAGAGTGAAATCTCTTAGTAACGAAGCTAACGCGTGAAGTTGACCGCCTGGGGAGTACGGTCGCAAGATTAAAACTCAAAGGAATTGACGGGGACCCGCACAAGCGGTGGATGATGTGGATTAATTCGATGCAACGCGAAaaaCCTTACCTACCCTTGACATGTCCAGAATCCTGCAGAGATGCGGGAGTGCCCGAAAGGGAATTGGAACACAGGTGCTGCATGGCTGTCGTCAGCTCGTGTCGTGAGATGTTGGGTTAAGTCCCGCAACGAGCGCAACCCTTATCATTAGTTGCTACGCAAGGGCACTCTAATGAGACTGCCGGTGACAAACCGGA-------------------------------------------------
>OTU_300
GTAGTCCACGCCGTAAACGATGATTGCTAGTTGTCAGCCGGCATGCCGGTTGGTGACGCAGCTAACGCATTAAGCAATCCGCCTGGGGAGTACGGTCGCAAGATTAAAACTCAAAGGAATTGACGGgggCCCGCACAAGCGGTGGAGCATGTGGTTTAATTCGAAGCAACGCGCAGAACCTTACCACCTTTTGACATGCCTGGACATCCCGAgagaTCGGGCTTTCCCTTCGGGGACTGGGACACAGGTGCTGCATGGCTGTCGTCAGCTCGTGTCGTGAGATGTTGGGTTAAGTCCCGCAACGAGCGCAACCCTCGCTGTTAGTTGCCATCATTTAGTTGGGAACTCTAACAGGACTGCCGGTGCTAAGCCGGA------------------------------------------------
>OTU_301
GTAGTCCACGCCGTAAACTATGGGTGCTAGCCGTCAGGGAGCTTGCTCTTTGGTGGCGCAGCTAACGCATTAAGCACCCCGCCTGGGGAGTACGGTCGCAAGATTAAAACTCAAAGGAATTGACGGgggCCCGCACAAGCGGTGGAGCATGTGGTTTAATTCGAAGCAACGCGCAGAACCTTACCTACCCTTGACATGTCGGTCGCAGGAACCAGAGATGGATCCTTCGGGTTAAGCCGGACCGAACACAGGTGCTGCATGGCTGTCGTCAGCTCGTGTCGTGAGATGTTGGGTTAAGTCCCGCAACGAGCGCAACCCTCGCCTTTAGTTGCCATCATTCAGTTGGGCACTCTAGAGGGACTGCCGGTGATAAGCCGGA--------------------------------------------
>OTU_302
GTAGTCCACGCCGTAAACGATGAATGCCAGACGTCGGCAAGCATGCTTGTCGGTGTCACACCTAACGGATTAAGCATTCCGCCTGGGGAGTACGGCCGCAAGGTTAAAACTCAAAGGAATTGACGGgggCCCGCACAAGCGGTGGAGCATGTGGTTTAATTCGAAGCAACGCGCAGAACCTTACCAACCCTTGACATGGGTATCGCGGGACCGGAGACGGTCCTTTCAGTTCGGCTGGATACCAcacaGGTGCTGCATGGCTGTCGTCAGCTCGTGTCGTGAGATGTTCGGTTAAGTCCGGCAACGAGCGCAACCCACACTTTCAGTTGCCATCATTCAGTTGGGCACTCTGGAAGAACTGCCGGTGATAAGCCGGA----------------------------------------------
>OTU_303
GTAGTCCACGCCGTAAACGATGAATACTAGGTGTCGGGTCCCACAGGGTCCCGGTGCCGCAGCAAACGCATTAAGTATTCCACCTGGGGAGTACGTTCGCAAGAATGAAACTCAAAGGAATTGACGGGGACCCGCACAAGCGGTGGAGCATGTGGTTTAATTCGAAGCAACGCGAAGAACCTTACCAGGTCTTGACATCCcccTGACCGCTCTTTAACAGGAGCTTTCCTACGGGACAGGGGAGACAGGTGGTGCATGGTTGTCGTCAGCTCGTGTCGTGAGATGTTGGGTTAAGTCCCGCAACGAGCGCAACCCCTACTTTCAGTAGCCAGCGGATAGAGCCGGGCACTCTGGAAGGACTGCCAGGGATAACCTGGA---------------------------------------------
>OTU_304
GTAGTCCACGCCGTAAACGATGAGTGCTAGGTGTTGGGGACTCCAATCCTCAGTGCCGCAGCTAACGCAATAAGCACTCCGCCTGGGGAGTACGGCCGCAAGGCTGAAACTCAAAGGAATTGACGGGGACCCGCACAAGCGGTGGAGCATGTGGTTTAATTCGAAGCAACGCGAAGAACCTTACCAGGGCTTGACATCCCTCTGAAATCTCTAGAGATAGAGGCTCCCTTCGGGGCAGAGGTGACAGGTGGTGCATGGTTGTCGTCAGCTCGTGTCGTGAGATGTTGGGTTAAGTCCCGCAACGAGCGCAACCCTTGTCCTTAGTTGCCAGCATTTAGTTGGGCACTCTAGGGAGACTGCCGTCGACAAGACGGAG-----------------------------------------------
>OTU_305
GTAGTCCACGCCGTAAACGATGAGAACTAGGTGTCGTGGGAGTTGACCcccGCGGTGCCGTAGCTAACGCATTAAGTTCTCCGCCTGGGAAGTACGGTCGCAAGACTAAAACTCAAAGGAATTGACGGgggCCCGCACAAGCGGTGGAGCATGTGGTTTAATTCGACGCAACGCGCAGAACCTTACCTGGTCTTGACATCCTTGGAATCCTTCAGAGATGAGGGAGTGCCCGCAAGGGAACCAAGAGACAGGTGCTGCATGGCTGTCGTCAGCTCGTGTCGTGAGATGTTGGGTTAAGTCCCGCAACGAGCGCAACCCTCGCCTTTAGTTGCTCCGCAAGGAGATCTCTAGAGGGACTGCCGGTGTTAAACCGGA------------------------------------------------
>OTU_306
GTAGTCCACGCCGTAAACGATGAATGCTAGGTGTCGGgggTCGAACCTCGGTGCCGGCGCTAACGCATTAAGCATTCCACCTGGGGAGTACGGCCGCAAGGTTGAAACTCAAAGGAATTGACGGgggCCCGCACAAGCAGCGGAGCATGTGGTTTAATTCGAAGCAACGCGAAGAACCTTACCAAAACTTGACATCGTGCGCATTACTCGTAATGGAGGAAATCTCTTCGGAGACGCATAGACAGGTGGTGCATGGTTGTCGTCAGCTCGTGTCGTGAGATGTTGGGTTAAGTCCCGCAACGAGCGCAACCCTTATCCTTAGTTGCCAGCAGTAAGATGGGCACTCTAGGGAGACTGCCGTGGACAACACGGA--------------------------------------------------
>OTU_307
GTAGTCCACGCCGTAAACGATGGGCACTAGGTGCCTGGgggAGCGACCcccTGGGTGCCGTCGCTAACGCATTAAGTGCCCCGCCTGGGGAGTACGGCCGCAAGGCTGAAACTCAAAGGAATTGACGGgggCCCGCACAAGCGGTGGAGCATGTGGTTTAATTCGACGCAACGCGAAGAACCTTACCTAGGCTTGACATGCACGGGAAAGCCCTCAGAAACGAGGGCCCCTCTTCGGAGTCCGTGCACAGGTGCTGCATGGCTGTCGTCAGCTCGTGTCGTGAGATGTTGGGTTAAGTCCCGCAACGAGCGCAACCCCTGTCCTTAGTTGCCAGCGAGTAATGTCGGGGACTCTAGGGAGACTGCCGGTGCCAAACCGGA-------------------------------------------
>OTU_308
GTAGTCCACGCCGTAAACGATGAATGCTAGGTGTTAGGGGTTTCAATACCCTTGGTGCCGAAGTTAACACATTAAGCATTCCGCCTGGGGAGTACGCCCGCAAGGGTGAAACTCAAAGGAATTGACGGGGACCCGCACAAGCAGTGGAGTATGTGGTTTAATTCGAAGCAACGCGAAGAACCTTACCAGGCCTTGACATCCcccTGAATGGGTTAGAGATAATCCAGGCTTTCGGGACAGGGGAGACAGGTGGTGCATGGTTGTCGTCAGCTCGTGTCGTGAGATGTTGGGTTAAGTCCCGCAACGAGCGCAACCCTTGATTTTAGTTGCCAGCATTGAGTTGGGCACTCTAGAATGACTGCCGGTGACAAACCGGA----------------------------------------------
>OTU_309
GTAGTCCACGCCGTAAACGTTGGGCACTAGGTGTGGGGATCTATCGACGGTTTCCGTGCCGAAGCTAACGCATTAAGTGCCCCGCCTGGGGAGTACGGCCGCAAGGCTAAAACTCAAAGGAATTGACGGgggCCCGCACAAGCGGCGGAGCATGTGGCTTAATTCGATGCAACGCGAAGAACCTTACCAAGGCTTGACATTCTGGGTAATCCGTGGAAACACGGTGATCCTTCGGGATCCAGAACAGGTGGTGCATGGCTGTCGTCAGCTCGTGTCGTGAGATGTTGGGTTAAGTCCCGCAACGAGCGCAACCCCTATCCGATGTTGCCACTGGGTAATGCCAAGCACTCTTCGGAGACTGCCGGTGCCAAACCGGA----------------------------------------------
>OTU_310
GTAGTCCACGCCGTAAACGATGAGTGCTAGTTGTCGGCATGCATGCATGTCGGTGACGCAGCTAACGCATTAAGCACTCCGCCTGGGGAGTACGGTCGCAAGATTAAAACTCAAAGGAATTGACGGgggCCCGCACAAGCGGTGGAGCATGTGGTTTAATTCGAAGCAACGCGCAGAACCTTACCACCTTTTGACATGCCCGGACCACCAGagagaTCTGGCTTTCCCTTCGGGGACTGGGACACAGGTGCTGCATGGCTGTCGTCAGCTCGTGTCGTGAGATGTTGGGTTAAGTCCCGCAACGAGCGCAACCCTCGCGATTAGTTGCCATCAGGTTTGGCTGGGCACTCTAATCGTACTGCCGGAGTTAATCCGGA----------------------------------------------
>OTU_311
GTAGTCCACGCCCTAAACGATGTCAACTAGGTGTTGGAGGAGCAATCCTTTGGTACCGCAGCTAACGCGTGAAGTTGACCGCCTGGGGAGTACGGTCGCAAGATTAAAACTCAAAGGAATTGACGGGGACCCGCACAAGCGGTGGATGATGTGGATTAATTCGATGCAACGCGAACAACCTTACCTACCCTTGACATGTCTGGAATCCTGCTGAAAGGCGGGAGTGCCCGAAAGGGAACCGGAACACAGGTGCTGCATGGCTGTCGTCAGCTCGTGTCGTGAGATGTTGGGTTAAGTCCCGCAACGAGCGCAACCCTTGTCCTTAGTTGCTACGCAAGGGCACTCTAAGGAGACTGCCGGTGACAAACCGGA---------------------------------------------------
>OTU_312
GTAGTCCACGCCGTAAACGATGAGTGCTAAGTGTTGGgggTCGAACCTCAGTGCTGAAGTTAACGCATTAAGCACTCCGCCTGGGGAGTACGGTCGCAAGACTGAAACTCAAAGGAATTGACGGGGACCCGCACAAGCGGTGGAGCATGTGGTTTAATTCGAAGCAACGCGAAGAACCTTACCAGGTCTTGACATACCAGTGACCGTCCTAGAGATAGGATTTTCCCTTCGGGGACAATGGATACAGGTGGTGCATGGTTGTCGTCAGCTCGTGTCGTGAGATGTTGGGTTAAGTCCCGCAACGAGCGCAACCCCTGTCGTTAGTTGCCAGCATTCAGTTGGGGACTCTAACGAGACTGCCAGTGACAAACTGGA------------------------------------------------
>OTU_313
GTAGTCCACGCCGTAAACGATGAGTGCTAGATGTTTCTGGTATTGACCCCGGAGGCGTCGTAGCTAACGCGTTAAGCACTCCGCCTGGGGAGTACGGCCGCAAGGCTAAAACTCAAAGGAATTGACGGgggCCCGCACAAGCGGTGGAGCATGTGGTTCAATTCGACGCAACGCGAAGAACCTTACCTGGGTTGGAACCCTCCAGAAGTCCGCAGAGATGTGGATGTGCCCGCAAGGGAATTGGATGTCCAGGTGCTGCATGGCTGTCGTCAGCTCGTGTCGTGAGATGTTGGGTTAAGTCCCGCAACGAGCGCAACCCTTGTCGTTAGTTGCCAGCGGTTCGGCCGGGCACTCTAACGAGACTGCCGGTGTTAAACCGGA------------------------------------------
>OTU_314
GTAGTCCACGCCGTAAACGATGTGCGCTGGATGTTGGGTGACCTAGTCACTCAGTGTCGTAGCTAACGCGATAAGCGCACCGCCTGGGGAGTACGGCCGCAAGGTTGAAACTCAAAGGAATTGACGGgggCCCGCACAAGCGGTGGAGCATGTGGTTTAATTCGAAGCAACGCGCAGAACCTTACCAGCCCTTGACATGGTCACGACCGGCGCAGAGATGCGCTTTTCCCGCAAGGGACGTGATGCACAGGTGCTGCATGGCTGTCGTCAGCTCGTGTCGTGAGATGTTGGGTTAAGTCCCGCAACGAGCGCAACCCTCGCCTTTAGTTGCCAGCACGTTTGGGTGGGCACTCTAAAGGAACTGCCGGTGACAAGCCGGA-------------------------------------------
>OTU_315
GTAGTCCATGCCGTAAACGTTGGGCGCTAGGTGTGGGGTCCATTCCACGGATTCCGTGCCGCAGCTAACGCATTAAGCGCCCCGCCTGGGGAGTACGGCCGCAAGGCTAAAACTCAAAGGAATTGACGGgggCCCGCACAAGCGGCGGAGCATGCGGATTAATTCGATGCAACGCGAAGAACCTTACCAAGGCTTGACATGCGCGGTGGAATCCCAGAGATGGGGTGTCATTTAGTTGGTCGCGTACAGGTGGTGCATGGTTGTCGTCAGCTCGTGTCGTGAGATGTTGGGTTAAGTCCCGCAACGAGCGCAACCCTCGTTCCATGTTGCCAGCACGTTATGGTGGGGACTCATGGGAGACTGCCGGGGTCAACTCGGA--------------------------------------------
>OTU_316
GTAGTCCACGCCCTAAACGATGTCAACTGGTTGTTGGAAGGGTTCCCTTTCAGTAACGAAGCTAACGCGTGAAGTTGACCGCCTGGGGAGTACGGCCGCAAGGTTGAAACTCAAAGGAATTGACGGGGACCCGCACAAGCGGTGGATGATGTGGTTTAATTCGATGCAACGCGAAaaaCCTTACCTACCCTTGACATGTCTGGAATTCCGCAGAGATGTGGAAGTGCTCGAAAGAGAACCAGAACACAGGTGCTGCATGGCCGTCGTCAGCTCGTGTCGTGAGATGTTGGGTTAAGTCCCGCAACGAGCGCAACCCTTGTCATTAGTTGCTACGAAAGGGCACTCTAATGAGACTGCCGGTGACAAGCCGGA---------------------------------------------------
>OTU_317
GTAGTCCACGCCCTAAACGATGTCGATTAGCTGTTGGGCAGCTTGACTGCTTAGTAGCGTAGCTAACGCGTGAAATCGACCGCCTGGGGAGTACGGTCGCAAGATTAAAACTCAAAGGAATTGACGGGGACCCGCACAAGCGGTGGATGATGTGGATTAATTCGATGCAACGCGAAGAACCTTACCTGGTCTTGACATGTACGGAACCTTCCAGAGACGGAAGGGTGCCTTCGGGAACCGTAACACAGGTGCTGCATGGCTGTCGTCAGCTCGTGTCGTGAGATGTTGGGTTAAGTCCCGCAACGAGCGCAACCCTTGTCATTAGTTGCCATCATTCAGTTGGGCACTCTAATGAGACTGCCGGTGACAAACCGGA-----------------------------------------------
>OTU_318
GTAGTCCACGCCGTAAACGATGGATACTAGCTGTTCGGAGCAATCTGAGTGGCTAAGCGAAAGTGATAAGTATCCCACCTGGGGAGTACGTTCGCAAGAATGAAACTCAAAGGAATTGACGGgggCCCGCACAAGCGGAGGAGCATGTGGTTTAATTCGATGATACGCGAGGAACCTTACCAGGGCTTAAATGGGAGACGACAGGACTGGAAACAGTTttttCTTCGGACGTCTTTCAAGGTGCTGCATGGTTGTCGTCAGCTCGTGCCGTGAGGTGTCAGGTTAAGTCCTATAACGAGCGCAACCCCTATTGTTAGTTGCCAGCGGGTCATGCCGGGAACTCTAACAAGACTGCCGGTGCAAACCGTGAG----------------------------------------------------
>OTU_320
GTAGTCCACGCTGTAAACGATGAGCACTAGGTGTCGTGGGTATTGACCcccGCGGTGCCGACGCTAACGCATTAAGTGCTCCGCCTGGGGACTACGGCCGCAAGGTTAAAACTCAAAGGAATTGACGGgggCCCGCACAAGCGGTGGAGCATGTGGTTCAATTCGACGCAACGCGAAGAACCTTACCTGGGCTAGACAACGGAGGACCGCTCCAGAGATGGGGCTTTCCCTTCGGGGACCTCCGGTTCAGGTGCTGCATGGCTGTCGTCAGCTCGTGTCGTGAGATGTTGGGTTAAGTCCCGCAACGAGCGCAACCCCTGCCCTTAGTTGCCAGCATTTCGGATGGGCACTCTAAGGGGACTGCCCGCGTCAAGCGGGA--------------------------------------------
>OTU_321
GTAGTCCACGCCGTAAACGTTGGGCACTAGGTGTGGGGACTATTCAACGGTTTCCGTGCCGCAGCTAACGCATTAAGTGCCCCGCCTGGGGAGTACGGCCGCAAGGCTAAAACTCAAAGGAATTGACGGgggCCCGCACAAGCGGCGGAGCATGTGGCTTAATTCGAGGCAACGCGAAGAACCTTACCTGGGTTTGACATGTAGGGAAAAGCCGTAGAGATACGGTGTCCTTCGGGGCCTTACACAGGTGGTGCATGGCTGTCGTCAGCTCGTGTCGTGAGATGTTGGGTTAAGTCCCGCAACGAGCGCAACCCTTGTCCTATGTTGCCAGCGGGTAATGCCGGGGACTCGTAGGAGACTGCCGGGGTCAACTCGGA----------------------------------------------
>OTU_322
GTAGTCCACGCTGTAAACGATGATTGCTAGTTGTCGGGCGGCATGCCGTTCGGTGACGCAGCTAACGCATTAAGCAATCCGCCTGGGGAGTACGGTCGCAAGATTAAAACTCAAAGGAATTGACGGgggCCCGCACAAGCGGTGGAGCATGTGGTTTAATTCGAAGCAACGCGCAGAACCTTACCACCTTTTGACATGTCCGGCTAACCTCAGAGATGAGGCGTTCCTTTCGGGGACCGGAACACAGGTGCTGCATGGCTGTCGTCAGCTCGTGTCGTGAGATGTTGGGTTAAGTCCCGCAACGAGCGCAACCCTCGCTGTTAGTTGCCATCATTTAGTTGGGCACTCTAACAGGACTGCCGGTGCTAAGCCGGA------------------------------------------------
>OTU_323
GTAGTCCACGCCGTAAACGATGGGTGCTAGGTGTGGGAGGTGTCAACTCCTTCCGTGCCGTAGCTAACGCATTAAGCACCCCGCCTGGGGAGTACGGCCGCAAGGCTAAAACTCAAAGGAATTGACGGGGCCCCGCACAAGCAGCGGAGCATGTGGTTTAATTCGATGCAACGCGAAGAACCTTACCAGGGCTTGACATGCACTGGAAATCCGTAGAAATACGGCCCTCCTTCGGGACCAGTGCACAGGTGGTGCATGGCTGTCGTCAGCTCGTGTCGTGAGATGTTGGGTTAAGTCCCGCAACGAGCGCAACCCCTGTCCCATGTTGCCAGCGAGTAATGTCGGGGACTCATGGGAGACTGCCGGTGACAAATCGGA---------------------------------------------
>OTU_324
GTAGTCCGCGCCGTAAACGATGAATGCCAGACGTCGGggggCTTGCCCTTCGGTGTCACACCTAACGGATTAAGCATTCCGCCTGGGGAGTACGGCCGCAAGGTTAAAACTCAAAGGAATTGACGGgggCCCGCACAAGCGGTGGAGCATGTGGTTTAATTCGAAGCAACGCGCAGAACCTTACCAACCCTTGACATCGCCTGACCGGCCTGGAGACAGGTCTTCCCCGCAAGGGGCAGGTGGACAGGTGCTGCATGGCTGTCGTCAGCTCGTGTCGTGAGATGTTCGGTTAAGTCCGGCAACGAGCGCAACCCACACCCTTAGTTGCCATCAGGTTATGCTGGGCACTCCAAGGGAACTGCCCGTGATAAGCGGGA----------------------------------------------
>OTU_325
GTAGTCCACGCCCTAAACGATGCTAACTCGACGTGTGGAAGAGATTTTGCGCGTCCAAGCGAAAGCGATAAGTTAGCCACCTGGGGAGTACGTTCGCAAGAATGAAACTCAAAGGAATTGACGGgggTCCGCACAAGCGGTGGAGCATGTGGTTTAATTCGATGATACGCGAGGAACCTTACCTAGGCTAGAATGTGAGTGACTGTGCCAGAAACGGTACATTCCCGCAAGGGACACAAAACAAGGTGCTGCATGGCTGTCGTCAGCTCGTGCCGTGAGGTGTTGGGTTAAGTCCCGCAACGAGCGCAACCCCTATCTTCAGTTGCCAGCATGTAATGATGGGGACTCTGGAgagaCTGCCGGCGTAAGCCGCGA------------------------------------------------
>OTU_326
GTAGTCCTAGCCCTAAACGATGATTGCTTGGTGTAGCCGGTACCCAATCCGGCTGTGCCGAAGCTAACGCGATAAGCAATCCGCCTGGGGAGTACGGTCGCAAGGCTGAAACTCAAAGGAATTGACGGgggCCCGCACAAGCGGTGGAGCATGTGGTTCAATTCGACGCAACGCGAAGAACCTTACCTGGGCTCGAAATGCAGTGGACCGGGGTAGAAATATCCCTTTCCGCAAGGACTGCTGCATAGGTGCTGCATGGCTGTCGTCAGCTCGTGTCGTGAGATGTTGGGTTAAGTCCCGCAACGAGCGCAACCCTTATCCCTAGTTGCCATCGGGTCAAGCCGGGCACTCTAGTGAAACCGCCCCGGATAACGGGGA---------------------------------------------
>OTU_327
GTAGTCCTAGCCCTAAACGATGAATACTTGGTGTGGCGGGTATCGATCCCTGCCGTGCCGAAGCTAACGCATTAAGTATTCCGCCTGGGGAGTACGGTCGCAAGGCTGAAACTCAAAGGAATTGACGGgggCCCGCACAAGCGGTGGAGCATGTGGTTCAATTCGACGCAACGCGAAGAACCTTACCTGGGCTCGAAATGCAGATGACATCCGATGAAAGTCGGCTCCCGCAAGGGCATCTGTATAGGTGCTGCATGGCTGTCGTCAGCTCGTGTCGTGAGATGTTGGGTTAAGTCCCGCAACGAGCGCAACCCTCGTCCTCTGTTGCCATCAGGTCAAGCTGGGCACTCTGAGGAGACTGCCGGTGATAAACCGGA----------------------------------------------
>OTU_328
GTAGTCCACGCCGTAAACGATGAGTGCTAAGTGTTGGAGGGTTTCCGCCCTTCAGTGCTGGAGTTAACGCATTAAGCACTCCGCCTGGGGAGTACGGCCGCAAGGCTGAAACTCAAAGGAATTGACGGGGACCCGCACAAGCGGTGGAGCATGTGGTTTAATTCGAAGCAACGCGAAGAACCTTACCAGCTCTTGACATCTTCTGCCAACCCTAGAGATAGGGCGTTCCCTTCGGGGACAGAATGACAGGTGGTGCATGGTTGTCGTCAGCTCGTGTCGCGAGATGTTGGGTTAAGTCCCATAACGAGCGCAACCCTTATTGTTAGTTGCCAGCATTCAGTTGGGCACTCTAGCGAGACTGCCGGTGATAAACCGGA----------------------------------------------
>OTU_329
GTAGTCCACGCCCTAAACGATGCGAACTAGGTGTTGGGGAAGGAGACTTCCTTAGTACCGCAGCTAACGCGTGAAGTTCGCCGCCTGGGGAGTACGGTCGCAAGATTAAAACTCAAAGGAATTGACGGGGACCCGCACAAGCGGTGGATGATGTGGATTAATTCGATGCAACGCGAAaaaCCTTACCTACCCTTGACATGTACGGAAGCTTCTCGAGAGGGAGGCGTGCCCGAAAGGGAGCCGTAACACAGGTGCTGCATGGCTGTCGTCAGCTCGTGTCGTGAGATGTTGGGTTAAGTCCCGCAACGAGCGCAACCCTTGTCATTAGTTGCTACATTCAGTTGGGCACTCTAATGAGACTGCCGGTGACAAACCGGA---------------------------------------------
>OTU_330
GTAGTCCACGCTGTAAACGATGGGCACTAGGTGTGGggggTGTCGACTCCCTCCGTGCCGAAGCTAACGCATTAAGTGCCCCGCCTGGGGAGTACGGCCGCAAGGCTAAAACTCAAAGGAATTGACGGgggCCCGCACAAGCAGCGGAGCATGTGGTTTAATTCGACGCAACGCGAAGAACCTTACCTGGGCTTGACATGTGGATGACCGGCCTGGAAACAGGTCTTCCCTTCGGGGCATCTTCACAGGTGGTGCATGGCTGTCGTCAGCTCGTGTCGTGAGATGTTGGGTTAAGTCCCGCAACGAGCGCAACCcccGTCGCATGTTGCCAGCATTTAGTTGGGGACTCATGCGAGACTGCCGGTGACAAACCGGA-----------------------------------------------
>OTU_331
GTAGTCCACGCTGTAAACGATGTCGATTTGGAGGTTGTGGGCTTGACCCGTGGCTTCCGGAGCTAACGCGTTAAATCGACCGCCTGGGGAGTACGGCCGCAAGGTTAAAACTCAAATGAATTGACGGgggCCCGCACAAGCGGTGGAGCATGTGGTTTAATTCGATGCAACGCGAAGAACCTTACCTACTCTTGACATCCAGAGAATTCGCTAGAGATAGCTTAGTGCCTTCGGGAACTCTGAGACAGGTGCTGCATGGCTGTCGTCAGCTCGTGTTGTGAAATGTTGGGTTAAGTCCCGCAACGAGCGCAACCCTTATCCTTTGTTGCCAGCGAGTAATGTCGGGAACTCAAAGGAGACTGCCGGTGATAAACCGGA---------------------------------------------
>OTU_332
GTAGTCCATGCCGTAAACGATGAGTGCTAAGTGTTGGGAGGTTTCCGCCTCTCAGTGCTGCAGCTAACGCATTAAGCACTCCGCCTGGGGAGTACGACCGCAAGGTTGAAACTCAAAGGAATTGACGGgggCCCGCACAAGCGGTGGAGCATGTGGTTTAATTCGAAGCAACGCGAAGAACCTTACCAGGTCTTGACATCCATAGCCAGTCTAAGAGATTAGATGTTCCCTTCGGGGACTATGAGACAGGTGGTGCATGGCTGTCGTCAGCTCGTGTCGTGAGATGTTGGGTTAAGTCCCGCAACGAGCGCAACCCTTGTCATTAGTTGCCAGCATTAAGTTGGGCACTCTAATGAGACTGCCGGTGACAAACCGGA----------------------------------------------
>OTU_333
GTAGTCCACGCCGTAAACGATGGATACTAGCTGTTGGACTGCAAGGTTCAGTGGCTAAGCGAAAGTGATAAGTATCCCACCTGGGGAGTACGAACGCAAGTTTGAAACTCAAAGGAATTGACGGgggCCCGCACAAGCGGTGGAGCATGTGGTTTAATTCGATGATACGCGAGGAACCTTACCAAGGCTTAAATGTAGATTGACAGGTTTGGAAACAGACTTTTCTTCGGACAATTTACAAGGTGCTGCATGGTTGTCGTCAGCTCGTGCCGTGAGGTGTCAGGTTAAGTCCTATAACGAGCGCAACCCCTGTCGTTAGTTGCCAGCGAGTCATGTCGGGAACTCTAACGAGACTGCCAGTGCAAACTGTGA---------------------------------------------------
>OTU_334
GTAGTCCACGCCGTAAACGATGAGTGCTAGGTGTCACGGGCTTTGACCCTCGTGGTGCCGAAGCTAACGCGTTAAGCACTCCGCCTGGGGAGTACGGTCGCAAGACTAAAACTCAAAGGAATTGACGGgggCCCGCACAAGCGGTGGAGCATGTTGTTTAATTCGACGCAACGCGAAGAACCTTACCTGGGCTAGAAAGTACAGGAAGTCGGTCGAAAGGTCGATGTGCCCTTCGGGGAACCTGTGGTTAGGTGCTGCATGGCTGTCGTCAGCTCGTGTCGTGAGATGTTGGGTTAAGTCCCGCAACGAGCGCAACCCCTGTTGTTAGTTGCCAGCATTAAGTTGGGCACTCTAACAAGACTGCCGACCTTTAAGTCGGA-------------------------------------------
>OTU_335
GTAGTCCACGCCGTAAACTATGAGAGCTAGACGTCGGGCGGCTTGCCGTTCGGTGTCGCAGCTAACGCATTAAGCTCTCCGCCTGGGGAGTACGGCCGCAAGGTTAAAACTCAAAGGAATTGACGGgggCCCGCACAAGCGGTGGAGCATGTGGTTTAATTCGAAGCAACGCGCAGAACCTTACCATCCCTTGACTTGGACGTCGCGGGCCGGGAGACCGGTCTTTCAGTTCGGCTGGACGTCAcacaGGTGCTGCATGGCTGTCGTCAGCTCGTGTCGTGAGATGTTGGGTTAAGTCCCGCAACGAGCGCAACCCTCGCCTTTAGTTGCCAGCATTCAGTTGGGCACTCTAGAGGAACCGCCGGTGATAAGCCGGA----------------------------------------------
>OTU_336
GTAGTCCACGCCGTAAACGATGATGACTAGCTGTCGGgggCCATGGGCTTTCGGTGGCGCAGCTAACGCATTAAGTCATCCGCCTGGGGAGTACGGCCGCAAGGTTAAAACTCAAAGAAATTGACGGgggCCTGCACAAGCGGTGGAGCATGTGGTTTAATTCGAAGCAACGCGCAGAACCTTACCAGCGTTTGACATGCCTAGTATGGTTTCCAGAGATGGATTCCTTCAGTTCGGCTGGCTAGTGCACAGGTGCTGCATGGCTGTCGTCAGCTCGTGTCGTGAGATGTTGGGTTAAGTCCCGCAACGAGCGCAACCCTCGTCTTTAGTTGCCATCATTTAGTTGGGCACTCTAAAGAAACCGCCGGTGATAAGCCGGA-------------------------------------------
>OTU_337
GTAGTCCACGCCGTAAACTATGAGAGCTAGCCGTTGGAGAGTTTACTCTTCAGTGGCGCAGCTAACGCATTAAGCTCTCCGCCTGGGGAGTACGGTCGCAAGATTAAAACTCAAAGGAATTGACGGgggCCCGCACAAGCAGTGGAGCATGTGGTTTAATTCGAAGCAACGCGAAGAACCTTACCAGCCCTTGACATGGTCGGACGGTTTCCAGAGATGGATTCCTTCACTTCGGTGACTGACacacaGGTGCTGCATGGCTGTCGTCAGCTCGTGTCGTGAGATGTTGGGTTAAGTCCCGCAACGAGCGCAACCCTCGCCTTTAGTTGCCATCATTTAGTTGGGCACTCTAGAGGGACTGCCGGTGATAAGCCGGA----------------------------------------------
>OTU_338
GTAGTCCACGCCGTAAACGTTGGGCGCTAGGTGTGGgggTCCTTCCACGACCTCCGTGCCGCAGCTAACGCATTAAGCGCCCCGCCTGGGGAGTACGGCCGCAAGGCTAAAACTCAAAGGAATTGACGGgggCCCGCACAAGCGGCGGAGCATGCGGATTAATTCGATGCAACGCGAAGAACCTTACCAAGGCTTGACATGCACGGGAAAGTTCCAGAGATGGTTCCcccGCAAGGTCCGTGCACAGGTGGTGCATGGTTGTCGTCAGCTCGTGTCGTGAGATGTTGGGTTAAGTCCCGCAACGAGCGCAACCCTTGTCTTATGTTGCCAGCACGTGATGGTGGGGACTCATAAGAGACTGCCGGGGTCAACTCGGA----------------------------------------------
>OTU_339
GTAGTCCACGCCGTAAACGATGGGCACTAGATGCCGGAGGGAACGACCcccTCGGTGTCGAAGCTAACGCATTAAGTGCCCCGCCTGGGGAGTACGGCCGCAAGGCTGAAACTCAAAGGAATTGACGGgggCCCGCACAAGCGGTGGAGCATGTGGTTTAATTCGAAGCAACGCGAAGAACCTTACCTGGGCTTGACATGCATATGAAAGGGCAGTGAAAGCTGCTCCCTCCTTCGGGACATTTGCACAGGTGCTGCATGGCTGTCGTCAGCTCGTGTCGTGAGATGTTGGGTTAAGTCCCGCAACGAGCGCAACCCCTGCCTGCTGTTGCTAACAGGTTATGCTGAGGACTCTGCAGGGACTGCCGGTGATAAACCGGA-------------------------------------------
>OTU_340
GTAGTCCTAGCCGTAAACGTTGGGTGCTAGGTGTGGGCGGATATCGACCCCGTCCGTGCCGAAGCTAACGCATTAAGCACCCCGCCTGGGGAGTACGGCCGCAAGGCTAAAACTCAAAGGAATTGACGGGGCCCCGCACAAGCGGCGGAGCATGCGGCTTAATTCGATGCGACGCGAAGAACCTTACCTGGGTTTGACATGCAGGGTGAAACCCGTGAAAGCGGGCGCTCTTCGGAGCCTGCACAGGTGGTGCATGGCTGTCGTCAGCTCGTGCCGTGAGGTGTTGCCTTAAGTGGCGCAACGAGCGCAACCCCTGTCCTTAGTTGCCAGCGGATCATGCCGGGAACTCTAGGGAGACTGCCGGTGCCAAACCGGA-----------------------------------------------
>OTU_341
GTAGTCCACGCCGTAAACGATGATAACTAGCTGTCCGGGCACATGGTGCCTGGGTGGCGCAGCTAACGCATTAAGTTATCCGCCTGGGGAGTACGGTCGCAAGATTAAAACTCAAAGGAATTGACGGgggCCTGCACAAGCGGTGGAGCATGTGGTTTAATTCGAAGCAACGCGCAGAACCTTACCAGCCTTTGACATCCTGGTCGCGGGGAGAGGAGACTCACCCCTTCAGTTCGGCTGGACCAGTGACAGGTGCTGCATGGCTGTCGTCAGCTCGTGTCGTGAGATGTTGGGTTAAGTCCCGCAACGAGCGCAACCCTCGTCCTTAGTTGCCATCATTTAGTTGGGAACTCTAAGGAAACCGCCGGTGATAAGCCGGA-------------------------------------------
>OTU_342
GTAGTCCACGCCGTAAACGATGAGTGTTAGGTGTCTGGAGTCAAATCTGGGTGCCGCAGCAAACGCATTAAACACTCCGCCTGGGGAGTACGCACGCAAGTGTGAAACTCAAAGGAATTGACGGGGACCCGCACAAGCAGCGGAGCATGTGGTTTAATTCGACGCAACGCGAAGAACCTTACCAAGTCTTGACATATTTTAGAAGCAATTAGAGATAATTGCCTATATCTTCGGATAACTAAAATACAGGTGGTGCATGGTTGTCGTCAGCTCGTGTCGTGAGATGTTGGGTTAAGTCCCATAACGAGCGCAACCCCTATTGCTAGTTACCATCATTAAGTTGGGGACTCTAGTAATACTGCCGGTGACAAACCGGA----------------------------------------------
>OTU_343
GTAGTCCACGCTGTAAACGATGGGCACTAGGTGTCGCGGGTATTGACCCCTGCGGTGCCGCAGCTAACGCATTAAGTGCCCCGCCTGGGGACTACGGCCGCAAGGTTAAAACTCAAAGGAATTGACGGgggCCCGCACAAGCGGTGGAGCATGTGGTTCAATTCGACGCAACGCGAAGAACCTTACCCGGGCTAGACAACAGAGGACAGCCTTAGAAATAAGGTCTTCCCTTCGGGGACCTCTGGTTCAGGTGCTGCATGGCTGTCGTCAGCTCGTGTCGTGAGATGTTGGGTTAAGTCCCGCAACGAGCGCAACCCTTGCCTCTAGTTGCCATCATTTAGTTGGGCACTCTAGAGGGACTGCCCGTGTCAAACGGGA---------------------------------------------
>OTU_344
GTAGTCCACGCCGTAAACGATGGATGCTAGCCGTTGTCGGGTTTACTCGTCAGTGGCGCAGCTAACGCATTAAGCATCCCGCCTGGGGAGTACGGTCGCAAGATTAAAACTCAAAGGAATTGACGGgggCCCGCACAAGCGGTGGAGCATGTGGTTCAATTCGAAGCAACGCGAAGAACCTTACCAGCTTTTGACATGTCCGGTATGGTCGTCAGAGATGACTTCCTTCCCGCAAGGGGCCGGAACACAGGTGCTGCATGGCTGTCGTCAGCTCGTGTCGTGAGATGTTGGGTTAAGTCCCGCAACGAGCGCAACCCTCGCCCTTAGTTGCCATCATTAAGTTGGGCACTCTAAGGGGACTGCCGGTGATAAGCCGCGA--------------------------------------------
>OTU_345
GTAGTCCACGCCGTAAACGATGAGAGCTAGACGTCGGGCGGCTTGCCGTTCGGTGTCGCAGCAAACGCATTAAGCTCTCCGCCTGGGGAGTACGGCCGCAAGGTTAAAACTCAAAGGAATTGACGGgggCCCGCACAAGCGGTGGAGCATGTGGTTTAATTCGAAGCAACGCGCAGAACCTTACCATCCCTTGACATGGATATCGCGGCTCGAgagaTCGAGCTTTCAGTTCGGCTGGATATCAcacaGGTGCTGCATGGCTGTCGTCAGCTCGTGTCGTGAGATGTTGGGTTAAGTCCCGCAACGAGCGCAACCCTCGCCTTTAGTTGCCAGCATTCAGTTGGGCACTCTAGAGGAACCGCCGGTGATAAGCCGGA----------------------------------------------
>OTU_346
GTAGTCCACGCCCTAAACGATGTCAACTAGTTGTTCGTAGAGGTAACTCTGTGAGTAACGCAGCTAACGCGTGAAGTTGACCGCCTGGGGAGTACGGCCGCAAGGTTAAAACTCAAAGGAATTGACGGGGACCCGCACAAGCGGTGGATGATGTGGATTAATTCGATGCAACGCGAAaaaCCTTACCTACCCTTGACATGTCTGGAATCCTTGAgagaTCAGGGAGTGCCTTCGGGAACCAGAACACAGGTGCTGCATGGCTGTCGTCAGCTCGTGTCGTGAGATGTTGGGTTAAGTCCCGCAACGAGCGCAACCCTTGTCATTAGTTGCCATCATTTAGTTGGGCACTCTAATGAGACTGCCGGTGACAAACCGGA----------------------------------------------
>OTU_347
GTAGTCCACGCCGTAAACGTTGGGCGCTAGGTGTGGGGACCATTCCACGGTTTCTGTGCCGCAGCTAACGCATTAAGCGCCCCGCCTGGGGAGTACGGCCGCAAGGCTAAAACTCAAAGGAATTGACGGgggCCCGCACAAGCGGCGGAGCATGTGGATTAATTCGATGCAACGCGAAGAACCTTACCTGGGTTTGACATGCACAGGATCGCGGCAGAGATGTCGTTTCCCTTGTGGCCTGtgtgCAGGTGGTGCATGGCTGTCGTCAGCTCGTGTCGTGAGATGTTGGGTTAAGTCCCGCAACGAGCGCAACCCTTGTTCCATGTTGCCAGCGGGTGATGCCGGGGACTCATGGGAGACTGCCGGGGTCAACTCGGA---------------------------------------------
>OTU_348
GTAGTCCACGCCGTAAACGATGGGCACTAGGTGTGGGAGGTGTCGACTCCTCCCGTGCCGACGCTAACGCATTAAGTGCCCCGCCTGGGGAGTACGGCCGCAAGGCTAAAACTCAAAGGAATTGACGGGGACCCGCACAAGCAGCGGAGCATGTGGTTTAATTCGACGCAACGCGAAGAACCTTACCTGGGCTTGACATGTTGGTGACAGGTGTGGAAACacacTCTTCCTTCGGGACACCATCACAGGTGGTGCATGGCTGTCGTCAGCTCGTGTCGTGAGATGTTGGGTTAAGTCCCGCAACGAGCGCAACCCCTGTCCTATGTTGCCAGCATTTAGTTGGGGACTCATGGGAGACTGCCGGTGACAAACCGGA-----------------------------------------------
>OTU_349
GTAGTCCACGCCGTAAACGATGAGTACTAGGTGTAGGAGGTATCGACCCCTTCTGTGCCGCAGTAAACACAATAAGTACTCCGCCTGGGAAGTACGATCGCAAGATTAAAACTCAAAGGAATTGACGGgggCCCGCACAAGCAGCGGAGCATGTGGTTTAATTCGAAGCAACGCGAAGAACCTTACCTGGACTTGACATCCCCTGCATATCTTAGAGATAAGAGAAGCCCTTCGGGGCAGGGAGACAGGTGGTGCATGGTTGTCGTCAGCTCGTGTCGTGAGATGTTAGGTTAAGTCCTGCAACGAGCGCAACCCCTATTGTTAGTTGCTAGCAGTAAGATGAGCACTCTAACGAGACAGCCGCGGTTAACGCGGA-----------------------------------------------
>OTU_350
GTAGTCCACGCCGTAAACGATGAGAACTAGATGTCGGgggggATTAGCCCCTCGGTGTCGTAGCTAACGCGCTAAGTTCTCCGCCTGGGGAGTACGGCCGCAAGGTTGAAACTCAAAGGAATTGACGGGGACCCGCACAAGCGGTGGAGCATGTGGTTTAATTCGATGCAACGCGAAGAACCTTACCTGGTCTTGACATCCTCGGAACCCTGCAGCGATGCGGgggTGCCTTCGGGAGCCGAgagaCAGGTGCTGCATGGCTGTCGTCAGCTCGTGTCGTGAGATGTTGGGTTAAGTCCCGCAACGAGCGCAACCCTTGTCCCTAGTTGCCATCATTTAGTTGGGAACTCTAGGGAGACCGCCGGTGACAAACCGGA----------------------------------------------
>OTU_351
GTAGTCCACGCCCTAAACGATGTCAACTGGTTGTTGGGTCTTCACTGACTCAGTAACGAAGCTAACGCGTGAAGTTGACCGCCTGGGGAGTACGGCCGCAAGGTTGAAACTCAAAGGAATTGACGGGGACCCGCACAAGCGGTGGATGATGTGGTTTAATTCGATGCAACGCGAAaaaCCTTACCCACCTTTGACATGTACGGAATCCTTTAGAGATAGAGGAGTGCTCGAAAGAGAACCGTAACACAGGTGCTGCATGGCTGTCGTCAGCTCGTGTCGTGAGATGTTGGGTTAAGTCCCGCAACGAGCGCAACCCTTGCCATTAGTTGCTACATTCAGTTGGGCACTCTAATGGGACTGCCGGTGACAAACCGGA-----------------------------------------------
>OTU_352
GTAGTCCACGCCGTAAACGATGATAACTAGCTGTCCGGGCACTTGGTGCTTGGGTGGCGCAGCTAACGCATTAAGTTATCCGCCTGGGGAGTACGGTCGCAAGATTAAAACTCAAAGGAATTGACGGgggCCTGCACAAGCGGTGGAGCATGTGGTTTAATTCGAAGCAACGCGCAGAACCTTACCAGCGTTTGACATCCCGCGCTAACCAGagagaTCTGGGGTTCCCTTCGGGGACGCGGTGACAGGTGCTGCATGGCTGTCGTCAGCTCGTGTCGTGAGATGTTGGGTTAAGTCCCGCAACGAGCGCAACCCTCGTCCTTAGTTGCCATCATTTAGTTGGGCACTCTAAGGAAACCGCCGGTGATAAGCCGGA-----------------------------------------------
>OTU_353
GTAGTCCACGCCCTAAACGATGTCGACTAGTCGTTCGGAGCAGCAATGCACTGAGTGACGCAGCTAACGCGTGAAGTCGACCGCCTGGGGAGTACGGCCGCAAGGTTAAAACTCAAAGGAATTGACGGGGACCCGCACAAGCGGTGGATGATGTGGATTAATTCGATGCAACGCGAAaaaCCTTACCTACCCTTGACATGTCTGGAACCTTGGTGAGAGCCGAGGGTGCCTTCGGGAGCCAGAACACAGGTGCTGCATGGCTGTCGTCAGCTCGTGTCGTGAGATGTTGGGTTAAGTCCCGCAACGAGCGCAACCCTTGTCACTAGTTGCCATCATTTGGTTGGGCACTCTAGTGAGACTGCCGGTGACAAACCGGA----------------------------------------------
>OTU_354
GTAGTCCACGCCGTAAACGTTGGGCACTAGGTGTGGGTCCTTATCAACGGGATCCGTGCCGTAGCTAACGCATTAAGTGCCCCGCCTGGGGAGTACGGCCGCAAGGCTAAAACTCAAAGGAATTGACGGgggCCCGCACAAGCGGCGGAGCATGTTGCTTAATTCGAGGCAACGCGAAGAACCTTACCTGGGCTTGACATGTACCGAAAAGCCATAGAGATATGGTGTCCTTCGGGGCGGTACACAGGTGGTGCATGGCTGTCGTCAGCTCGTGTCGTGAGATGTTGGGTTAAGTCCCGCAACGAGCGCAACCCTTGTCCTATGTTGCCATCAGGTTATGCTGGGCACTCGTGGGAGACTGCCGGGGTCAACTCGGA----------------------------------------------
>OTU_355
GTAGTCCTAGCCCTAAACGGTGTGCGCTTGCTGTAAGAGGAATCGACCCCTCTTGTGGCGAAGCTAACGCGATAAGCGCACCGCCTGGGGAGTACGGTCGCAAGATTAAAACTCAAAGAAATTGACGGgggCCTGCACAAGCGGTGGAGTATGTGGCTTAATTCGATGCAACGCGAAGAACCTTACCTGGCCTTGACATGCATGTGGTAGAACCATGAAAGTGGGACGATCCCGCAAGGGAAGCATGCACAGGTGCTGCATGGCTGTCGTCAGCTCGTGTCGTGAGATGTTGGGTTAAGTCCCGCAACGAGCGCAACCCCTATGTCCTGTTGCCACTCAAACGAGAGTTTGGAGCACTCTGGACAGACTGCCTCGCTTAAACGGGGA------------------------------------
>OTU_356
GTAGTCCACGCCCTAAACTATGTCAACTGGTTGTCGGGGAAGCAATTCCTTGGTAACGAAGCTAACGCGTGAAGTTGACCGCCTGGGGAGTACGGCCGCAAGGTTAAAACTCAAAGGAATTGACGGGGACCCGCACAAGCGGTGGATTATGTGGATTAATTCGATGCAACGCGAAaaaCCTTACCTACCCTTGACATGTACGGAAGCCTCCAGAGATGGAGGGGTGCCCGAAAGGGAACCGTAACACAGGTGCTGCATGGCTGTCGTCAGCTCGTGTCGTGAGATGTTGGGTTAAGTCCCGCAACGAGCGCAACCCTTGCCATTAGTTGCCACATTCAGTTGGGCACTCTAATGGGACTGCCGGTGACAAACCGGA-----------------------------------------------
>OTU_357
GTAGTCCACGCCGTAAACGATGAGTGCTAGGTGTCGCGGGCTTTGACCCCTGCGGTGCCGCAGCTAACGCATTAAGCACTCCGCCTGGGGAGTACGGCCGCAAGGCTAAAACTCAAAGGAATTGACGGgggCCCGCACAAGCGGTGGAGCATGTGGTTCAATTCGACGCAACGCGCAGAACCTTACCTGGGCTAGAAAATGCAGGGACCTGGTTGAAAGATCGGGGTGCTCTTCGGAGAACCTGTAGTTAGGTGCTGCATGGCTGTCGTCAGCTCGTGTCGTGAGATGTTGGGTTAAGTCCCGCAACGAGCGCAACCCTTGTCGTTAGTTGCCAGCGGTTCGGCCGGGCACTCTAGCGAGACTGCCGATATTCAAATCGGA------------------------------------------
>OTU_358
GTAGTCCACGCCGTAAACGATGTGCGCTGGATGTTGGGACACCTAGTGTCTCAGTGTCGCAGCCAACGCGGTAAGCGCACCGCCTGGGGAGTACGGCCGCAAGGTTGAAACTCAAAGGAATTGACGGgggCCCGCACAAGCGGTGGAGCATGTGGTTTAATTCGAAGCAACGCGCAGAACCTTACCAGCCCTTGACATGGGCGCTATCGGTGCGGAGACGCACTTTCCCGCAAGGgggCGCTGCACAGGTGCTGCATGGCTGTCGTCAGCTCGTGTCGTGAGATGTTGGGTTAAGTCCCGCAACGAGCGCAACCCTCGCCcccAGTTGCCAGCGAGTAGGGTCGGGCACTCCGGgggAACTGCCGGTGACAAGCCGGA---------------------------------------------
>OTU_359
GTAGTCCTGGCCCTAAACGATGAATGCTTGGTGTAGCGGGTATCGATCCCTGCTGTGCCGAAGCTAACGCATTAAGCATTCCGCCTGGGGAGTACGGTCGCAAGGCTGAAACTCAAAGGAATTGACGGgggCCCGCACAAGCGGTGGAGCATGTGGTTCAATTCGACGCAACGCGAAGAACCTTACCCAGGCTTGAACTGCGAGTGACCACGCCCGAAAGGGCGCTTCCGCAAGGACACTCGTAGAGGTGCTGCATGGCTGTCGTCAGCTCGTGTCGTGAGATGTTGGGTTAAGTCCCGCAACGAGCGCAACCCTTGTCCTCTGTTGCCATCACGTTATGGTGGGCACTCTGAGGAGACTGCCGGTGATAAACCGGA----------------------------------------------
>OTU_360
GTAGTCCACGCCCTAAACTATGTCAACTGGTTGTCGGgggATTAACTCCCTTGGTAACGAAGCTAACGCGTGAAGTTGACCGCCTGGGGAGTACGGCCGCAAGGTTAAAACTCAAAGGAATTGACGGGGACCCGCACAAGCGGTGGATTATGTGGATTAATTCGATGCAACGCGAAaaaCCTTACCTACCCTTGACATGTACGGAATCTCCCAGAGATGGGAGAGTGCCCGAAAGGGAACCGTAACACAGGTGCTGCATGGCTGTCGTCAGCTCGTGTCGTGAGATGTTGGGTTAAGTCCCGCAACGAGCGCAACCCTTGTCGTTAATTGCCATCATTTAGTTGGGCACTTTAACGAGACTGCCGGTGACAAACCGGA---------------------------------------------
>OTU_361
GTAGTCCACGCCGTAAACGATGGGTGCTAGGTGTGGggggTGTCGACTCCCTCCGTGCCGAAGCTAACGCATTAAGCACCCCGCCTGGGGAGTACGGCCGCAAGGCTAAAACTCAAAGGAATTGACGGgggCCCGCACAAGCAGCGGAGCATGTGGTTTAATTCGACGCAACGCGAAGAACCTTACCAAGGCTTGACATGCATTTGAAaaaCGTGGAAACACGTTCCCTCTTCGGAGCAAATGCACAGGTGGTGCATGGCTGTCGTCAGCTCGTGTCGTGAGATGTTGGGTTAAGTCCCGCAACGAGCGCAACCCCTGTCCTATGTTGCCAGCGAGTAATGTCGGGGACTCATAGGAGACTGCCGGTGACAAATCGGA---------------------------------------------
>OTU_362
GTAGTCCACGCCGTAAACGATGATCACTCGTCATTGGCGATACACGGTCAGTGACCTAGCGAAAGCGTTAAGTGATCCACCTGGGGAGTACGATCGCAAGATTGAAACTCAAAGGAATTGACGGgggCCCGCACAAGCGGTGGAGCATGTGGTTTAATTCGATGATACGCGAGGAACCTTACCAGGGCTCGAACGCACGTAGACAGTCGCGGAAACGTGATCTTCTTCGGACTGCGTGCGAGGTGCTGCATGGCTGTCGTCAGCTCGTGCCGTGAGGTGTCGGGTTAAGTCCCATAACGAGCGCAACCcccATCTCTAGTTGCCAGCGGGTAATGCCGGGGACTCTAGAGAAACTGCCCGTGTAAACGGTGA---------------------------------------------------
>OTU_363
GTAGTCCACGCCCTAAACGATGACGACTAGATGTCGGAGGGGTCTGCCTTTCGGTGTCGCAGCTAACGCGTTAAGTCGTCCGCCTGGGGAGTACGGCCGCAAGGTTGAAACTCAAAGGAATTGACGGGGACCCGCACAAGCGGTGGAGCATGTGGTTCAATTCGATGCAACGCGAAGAACCTTACCTGGCCTTGACATCCGCGGAACTTGGCAGAAATGCCTTGGTGCCTTCGGGAATCGCGAGACAGGTGCTGCATGGCTGTCGTCAGCTCGTGTCGTGAGATGTTGGGTTAAGTCCCGCAACGAGCGCAACCCTTGTCCTTAGTTGCCATCATTAAGTTGGGAACTCTAAGGAGACCGCCGGTGACAAACCGGA-----------------------------------------------
>OTU_364
GTAGTCCACGCCCTAAACGATGTCAACTAGTTGTTGGGGATTCATTTCCTTAGTAACGAAGCTAACGCGTGAAGTTGACCGCCTGGGGAGTACGGTCGCAAGATTAAAACTCAAAGGAATTGACGGGGACCCGCACAAGCGGTGGATGATGTGGATTAATTCGATGCAACGCGAAaaaCCTTACCTACCCTTGACATGTACGGAAGTCTGCTGAGAGGTGGATGTGCTCGAAAGAGAACCGTAACACAGGTGCTGCATGGCTGTCGTCAGCTCGTGTCGTGAGATGTTGGGTTAAGTCCCGCAACGAGCGCAACCCTTGTCCTTAGTTGCTACGCAAGAGCACTCTAAGGAGACTGCCGGTGACAAACCGGA---------------------------------------------------
>OTU_365
GTAGTCCACGCTGTAAACGATGGGCACTGGATGCGGgggggATCGGCCCTCTCCGTGTCGCAGCTTACGCGTTAAGTGCCCCGCCTGGGGAGTACGGCCGCAAGGCTGAAACTCAAAGGAATTGACGGgggCCCGCACAAGCGGTGGAGCATGTGGTTTAATTCGAAGCAACGCGAAGAACCTTACCTGGGCTTGACATCTACGGGAAAGCCTCTGGAAACAGGGGCCccccTTCGGGGCTCGTAGACAGGTGCTGCATGGCTGTCGTCAGCTCGTGTCGTGAGATGTTGGGTTAAGTCCCGCAACGAGCGCAACCCTTGCCGACTGTTGCCAGCGCGGTCGAAAGACTGGCGGGGACTCTGTCGGGACTGCCGGTGACAAACCGGA------------------------------------
>OTU_366
GTAGTCCACGCCGTAAACGATGGGTACTAGGCGTCGGggggAGCGACCcccTCGGTGCCGTCGCTAACGCAGTAAGTACCCCGCCTGGGGAGTACGGCCGCAAGGCTGAAACTCAAAGGAATTGACGGgggCCCGCACAAGCGGTGGAGCATGTGGTTTAATTCGAAGCAACGCGAAGAACCTTACCTGGGCTTGACATGCACGAGAAACCCGGTGGAAACATCGGGCCCTCTTCGGAGTTCGTGCACAGGTGCTGCATGGCTGTCGTCAGCTCGTGTCGTGAGATGTTGGGTTAAGTCCCGCAACGAGCGCAACCCTCGTCCCTAGTTACCAGCGAGTAAAGTCGGGCACTCTAGGGAGACTGCCGGTGTCAAACCGGA-------------------------------------------
>OTU_367
GTAGTCCACGCCCTAAACGATGTCGACTAGTTGTTGGgggAGTCTGTCCCTCAGTAACGTAGCTAACGCGTGAAGTCGACCGCCTGGGGAGTACGGTCGCAAGATTAAAACTCAAAGGAATTGACGGGGACCCGCACAAGCGGTGGATTATGTGGATTAATTCGATGCAACGCGAAGAACCTTACCTACCCTTGACATGCCAGGAACCCTGCAGAGATGCAGGGGTGCCCGAAAGGGAACCTGGACACAGGTGCTGCATGGCTGTCGTCAGCTCGTGTCGTGAGATGTTGGGTTAAGTCCCGCAACGAGCGCAACCCTTACCATTAGTTGCTACATTCAGTTGGGCACTCTAATGGGACTGCCGGTGACAAACCGGA----------------------------------------------
>OTU_368
GTAGTCCACGCCCTAAACGATGTCGACTGGTTGTTGGgggTTTGACACTCTCAGTAACGAAGCTAACGCGTGAAGTCGACCGCCTGGGGAGTACGGCCGCAAGGTTAAAACTCAAAGGAATTGACGGGGACCCGCACAAGCGGTGGATTATGTGGATTAATTCGATGCAACGCGAAaaaCCTTACCTACCCTTGACATGTCCTGAATCCTGGAgagaTCCGGGAGTGCCCGAAAGGGAACGGGAACACAGGTGCTGCATGGCTGTCGTCAGCTCGTGTCGTGAGATGTTGGGTTAAGTCCCGCAACGAGCGCAACCCTTGTCATTAGTTGCTACATTTAGTTGGGCACTCTAATGAGACTGCCGGTGACAAACCGGA----------------------------------------------
>OTU_369
GTAGTCCACGCCGTAAACGATGAATGCCAGACGTCGGGCAGCATGCTGTTCGGTGTCACACCTAACGGATTAAGCATTCCGCCTGGGGAGTACGGTCGCAAGATTAAAACTCAAAGGAATTGACGGgggCCCGCACAAGCGGTGGAGCATGTGGTTTAATTCGAAGCAACGCGCAGAACCTTACCAACCCTTGACATCCCCGGACCGCTGGAgagaTCCAGCTTTCTCGTAAGAGACCGGGTGACAGGTGCTGCATGGCTGTCGTCAGCTCGTGTCGTGAGATGTTCGGTTAAGTCCGGCAACGAGCGCAACCCACGTCCCTAGTTGCCAGCATTCAGTTGGGCACTCTATGGAAACTGCCGATGATAAGTCGGA------------------------------------------------
>OTU_370
GTAGTCCACGCCGTAAACGATGGGCGCTAGGTGTGGGAGGTGTCGACTCCTTCCGTGCCGAAGCTAACGCATTAAGCGCCCCGCCTGGGGAGTACGGCCGCAAGGCTAAAACTCAAAGGAATTGACGGgggCCCGCACAAGCAGCGGAGCATGTGGTTTAATTGGATGCGACGCCAAGAACCTTACCAAGGCTTGACATGGTCGGGAAAGCTGGAGAAATTCAGCCCTCCTTCGGGACTCGATCACAGGTGGTGCATGGCTGTCGTCAGCTCGTGTCGTGAGATGTTGGGTTAAGTCCCGCAACGAGCGCAACCCCTGTCCCATGTTGCCAGCGAGTTATGTCGGGGACTCATGGGAGACTGCCGGTGACAAATCGGA---------------------------------------------
>OTU_371
GTAGTCCACGCCGTAAACGATGtgtgCTGGATGTTGGGGTTCATAGAACCTCAGTGTCGTAGCTAACGCGATAAGCACACCGCCTGGGGAGTACGGCCGCAAGGTTGAAACTCAAAGGAATTGACGGgggCCCGCACAAGCGGTGGAGCATGTGGTTTAATTCGACGCAACGCGCAGAACCTTACCAGGACTTGACATGGGCAGGACCGGTCCAGAGATGGATTTTCCCCGCAAGGGGCCTGCCGCACAGGTGCTGCATGGCTGTCGTCAGCTCGTGTCGTGAGATGTTGGGTTAAGTCCCGCAACGAGCGCAACCCTCTCCTTTAGTTGCCATCAGGTTTGGCTGGGCACTCTAAAGGTACTGCCGGTGACAAGCCGGA-------------------------------------------
>OTU_372
GTAGTCCACGCCCTAAACGATGTCGACTAGTTGTTGGGCCTTCAGTGGCTCGGTAACGCAGCTAACGCGTGAAGTCGACCGCCTGGGGAGTACGGTCGCAAGATTAAAACTCAAAGGAATTGACGGGGACCCGCACAAGCGGTGGATGATGTGGATTAATTCGATGCAACGCGAAaaaCCTTACCTACCCTTGACATGCCAGGAATGCTGCCGAGAGGTGGCAGTGCCCGCAAGGGAGCCTGGACACAGGTGCTGCATGGCTGTCGTCAGCTCGTGTCGTGAGATGTTGGGTTAAGTCCCGCAACGAGCGCAACCCTTGTCCCTAGTTGCCAGTGTCGCAAGACACGCACTCTAGGGAGACTGCCGGTGACAAACCGGA--------------------------------------------
>OTU_373
GTAGTCCACGCTGTAAACGGTGGGTACTAGGTGTGGGGTCCATTCCACGGATTCTGTGCCGTAGCTAACGCATTAAGTACCCCGCCTGGGGAGTACGGCCGCAAGGCTAAAACTCAAAGGAATTGACGGGGCCCCGCACAAGCGGCGGAGCATGCGGATTAATTCGATGCAACGCGAAGAACCTTACCTGGGTTTGACATGGATCGGGAGCTTCCAGAGATGGTTGTGCCTCTTTTGGGGTCGGTTCACAGGTGGTGCATGGCTGTCGTCAGCTCGTGTCGTGAGATGTTGGGTTAAGTCCCGCAACGAGCGCAACCCTCGTCCACTGTTGCCAGCAATTCGGTTGGGGACTCAGTGGAGACCGCCGGGGTCAACTCGGAG------------------------------------------
>OTU_374
GTAGTCCACGCCGTAAACGATGGGCACTAGGTGCCTGGgggAGCGACCcccTGGGTGCCGGCGCTAACGCATTAAGTGCCCCGCCTGGGGAGTACGGCCGCAAGGCTGAAACTCAAAGGAATTGACGGgggCCCGCACAAGCGGTGGAGCATGTGGTTTAATTCGACGCAACGCGAAGAACCTTACCTGGGCTTGACATCTTGGGGAAAGGTCTCAGAAACGAGATCCCCTCTTCGGAGTCCCAAGACAGGTGCTGCATGGCTGTCGTCAGCTCGTGTCGTGAGATGTTGGGTTAAGTCCCGCAACGAGCGCAACCcccGCTCCCAGTTGCTAGCGAGTCATGTCGAGGACTCTGGGAGGACTGCCGGTGCCAAACCGGA-------------------------------------------
>OTU_375
GTAGTCCACGCCCTAAACGATGTCAACTGGTTGTTGGGAAGGTTTCTTCTCAGTAACGTAGCTAACGCGTGAAGTTGACCGCCTGGGGAGTACGGCCGCAAGGTTGAAACTCAAAGGAATTGACGGGGACCCGCACAAGCGGTGGATGATGTGGTTTAATTCGATGCAACGCGAAaaaCCTTACCTACCCTTGACATGCCAGGAATTCCATAGAGATATGGAAGTGCTCGAAAGagagCCTGGGCACAGGTGCTGCATGGCCGTCGTCAGCTCGTGTCGTGAGATGTTGGGTTAAGTCCCGCAACGAGCGCAACCCTTGTCATTAGTTGCTACGAAAGGGCACTCTAATGAGACTGCCGGTGACAAACCGGA---------------------------------------------------
>OTU_376
GTAGTCCACGCCGTAAACGATGAGTGCTAGACGCTGGggggTTAACCCTTCGGTGTCGCAGCTAACGCATTAAGCACTCCGCCTGGGGAGTACGGCCGCAAGGTTGAAACTCAAAGGAATTGACGGgggCCCGCACAAGCGGTGGAGCATGTGGTTTAATTCGAAGCAACGCGAAGAACCTTACCAGCCCTTGACATGGGGAGTATGGGTCGCAGAGACGTGACCCTTCAGTTCGGCTGGCTCCCAcacaGGTGCTGCATGGCTGTCGTCAGCTCGTGTCGTGAGATGTTGGGTTAAGTCCCGCAACGAGCGCAACCCTCATCTTCAGTTGCCATCAGTTCGGCTGGGCACTCTGAAGAAACCGCCGGTGACAAGCCGGA-------------------------------------------
>OTU_377
GTAGTCCACGCCGTAAACGATGAATGTTAGCCGTCGGGCAGTTTACTGTTCGGTGGCGCAGCTAACGCATTAAACATTCCGCCTGGGGAGTACGGTCGCAAGATTAAAACTCAAAGGAATTGACGGgggCCCGCACAAGCGGTGGAGCATGTGGTTTAATTCGAAGCAACGCGCAGAACCTTACCAGCCCTTGACATGTCCGGCTATCCGCAGAGATGTGGAGTTCCCTTCGGGGACCGGAGCACAGGTGCTGCATGGCTGTCGTCAGCTCGTGTCGTGAGATGTTGGGTTAAGTCCCGCAACGAGCGCAACCCTCGCCCTTAGTTGCCAGCATTCAGTTGGGCACTCTAGGgggACTGCCGGTGATAAGCCGAGA-----------------------------------------------
>OTU_378
GTAGTCCACGCCGTAAACGATGTCAACTAGCCGTTGGGCACCTTAGTGTGCTTGGTGGCGCAGCTAACGCGATAAGTTGACCGCCTGGGGAGTACGGTCGCAAGATTAAAACTCAAATGAATTGACGGgggCCCGCACAAGCGGTGGAGCATGTGGTTTAATTCGACGCAACGCGAAGAACCTTACCAGGTCTTGACATCCAGAGAAGTCGCTAGAGATAGCTTCGTGCCTTCGGGAACTCTGAGACAGGTGCTGCATGGCTGTCGTCAGCTCGTGTCGTGAGATGTTGGGTTAAGTCCCGTAACGAGCGCAACCCTTATCCTTATTTGCCAGCGGGTCATGCCGGGAACTTTAAGGAGACTGCCGGTGACAAACCGGA--------------------------------------------
>OTU_379
GTAGTCCACGCCCTAAACGATGATAACTCGTTGTTGGCGATACACAGTCAGCGACTAAGCGAAAGCATTAAGTTATCCACCTGGGGAGTACGACCGCAAGGTTGAAACTCAAAGGAATTGACGGgggCCCGCACAAGCGGAGGAGCATGTGGTTTAATTCGATGATACGCGAGGAACCTTACCTGGGCTTGAAAGTTAGTGACATTCTGTGAAAGCAGAACTTCCGCAAGGACACGAAACTAGGTGCTGCATGGCTGTCGTCAGCTCGTGCCGTGAGGTGTTGGGTTAAGTCCCGTAACGAGCGCAACCCCTATCATTAGTTGCCATCAGGTCATGCTGGGGACTCTAATGAGACTGCCCGCGCAAGCGGTGA--------------------------------------------------
>OTU_380
GTAGTCCACGCCGTAAACGATGGAAGCTAGCCGTTGGAGAGCTTGCTCTTCAGTGGCGCAGCTAACGCATTAAGCTTCCCGCCTGGGGAGTACGGTCGCAAGATTAAAACTCAAAGGAATTGACGGgggCCCGCACAAGCGGTGGAGCATGTGGTTCAATTCGACGCAACGCGAAGAACCTTACCAGCTTTTGACATGTCCGGTATGATTTCCAGAGATGGATTTCTTCAGTTCGGCTGGCCGGAACACAGGTGCTGCATGGCTGTCGTCAGCTCGTGTCGTGAGATGTTGGGTTAAGTCCCGCAACGAGCGCAACCCTCGCCCTTAGTTGCCATCATTTAGTTGGGCACTCTAAGGGGACTGCCGGTGATAAGCCGCGA-------------------------------------------
>OTU_382
GTAGTCCACACTGTAAACGTTGATTACTCGCTGtgtgCGATATACAGTACGCGGCCAAGCGAAAGCGCTAAGTAATCCACCTGGGGAGTACGCCGGCAACGGTGAAACTCAAAGGAATTGACGGgggTCCGCACAAGCGGTGGAGCATGTGGTTTAATTCGATGATACGCGAGGAACCTTACCTGGGCTAGAATGCCCTTGACTGGTGCAGAGATGTATCGTTCCGCAAGGACAAGGAGCAAGGTGCTGCATGGCTGTCGTCAGCTCGTGCCGTGAGGTGTTGGGTTAAGTCCCGCAACGAGCGCAACCCCTATCTTTAGTTGCCAGCACGTCATGGTGGGGACTCTAAAGAGACTGCCTGCGCAAGCAGAGA--------------------------------------------------
>OTU_383
GTAGTCCACGCCCTAAACGATGCTTACTCGACGTATGGCGCTAGACGTTGTGCGTCCAAGGGAAACCGTTAAGTAAGCCACCTGGGGAGTACGACCGCAAGGTTGAAACTCAAAGGAATTGACGGgggTCCGCACAAGCGGTGGAGCATGTGGTTTAATTCGATGATACGCGAGGAACCTTACCTGGGCTAGAATGCGAGTGACGTCCTGTGAAAGCAGGATTCCCTTCGGGGCACAAAGCAAGGTGCTGCATGGCTGTCGTCAGCTCGTGCCGTGAGGTGTTGGGTTAAGTCCCGCAACGAGCGCAACCCCTGTCCTTAGTTGCCAAGTCACGCAGTAATGCGTGAAGGGACTCTAAGGAGACTGCCGGCGCAAGCCGAGA-----------------------------------------
>OTU_384
GTAGTCCACGCCGTAAACGATGGATGCTAGCCGTTGGTGGGTTTACCCTTCAGTGGCGCAGCTAACGCATTAAGCATCCCGCCTGGGGAGTACGGTCGCAAGATTAAAACTCAAAGGAATTGACGGgggCCCGCACAAGCGGTGGAGCATGTGGTTCAATTCGAAGCAACGCGAAGAACCTTACCAGCCTTTGACATCCCGGTCGCGAGCACCAGAGATGGAGCTCTTCAGTTCGGCTGGACCGGAGACAGGTGCTGCATGGCTGTCGTCAGCTCGTGTCGTGAGATGTTGGGTTAAGTCCCGCAACGAGCGCAACCCTCGCCCTTAGTTGCCATCATTCAGTTGGGCACTCTAAGGGGACTGCCGGTGATAAGCCGGA--------------------------------------------
>OTU_385
GTAGTCCACGCCCTAAACGATGATCACTCGATGtgtgCGATACACTGTACGCGTCTGAGCGAAAGCATTAAGTGATCCACCTGGGGAGTACGACCGCAAGGTTGAAACTCAAAGGAATTGACGGgggCCCGCACAAGCGGAGGAGCATGTGGTTTAATTCGATGATACGCGAGGAACCTTACCAGGGCTTGAAAGTTAGTGAAGGATGTGGAAACATGTCCGTCAGCAATGACACGAAACTAGGTGCTGCATGGCTGTCGTCAGCTCGTGCCGTGAGGTGTTGGGTTAAGTCCCGCAACGAGCGCAACCCCTATCATTAGTTGCCAACAGGTTAAGCTGGGGACTCTAATGAGACTGCCCGCGCAAGCGGTGA--------------------------------------------------
>OTU_386
GTAGTCCACACTGTAAACGATGAGCACTCGGTGTTGTGGGTGTCGACCCCTACAGTGCCTTAGGAAACCCGTTAAGTGCTCCGCCTGGGGAGTACGGTCGCAAGGCTGAAACTCAAAGGAATTGACGGgggCCCGCACAAGCGGTGGAGCATGTGGTTTAATTCGATGCAACGCGAAGAACCTTACCTGGGCTTGAACTGTAGTGGACCGTCCATGAAAGTGGATCTTCCCTTCGGGGACCGCTATAGAGGTGCTGCATGGCTGTCGTCAGCTCGTGTCGTGAGATGTTGGGTTAAGTCCCGCAACGAGCGCAACCCCTACTCTTAGTTGCCAGCGGTTAAAGCCGGGAACTCTAAGAGGACTGCCCCGGAAATCGGGGA-------------------------------------------
>OTU_387
GTAGTCCACGCCCTAAACGATGTGGGCTGGGCGTCGGggggCTTGCCCCTCGGTGCCGGAGCTAACGCGGTAAGCCCACCGCCTGGGGAGTACGGCCGCAAGGTTAAAACTCAAAGGAATTGACGGgggCCCGCACAAGCGGTGGAGCATGTGGTTTAATTCGACGCAACGCGCAGAACCTTACCAGCCCTTGACATGGCGGCTACGGCCTCGTGAGAGCGGGGCTTCCCTTCGGggggCCGTTACAGGTGCTGCATGGCTGTCGTCAGCTCGTGTCGTGAGATGTTGGGTTAAGTCCCGCAACGAGCGCAACCCTTATCTTCAGTTGCCATCGGGTAGGGCCGGGCACTCTGGAgagaCCGCCGGTGACAAGCCGGA---------------------------------------------
>OTU_388
GTAGTCCACGCCGTAAACGATGAATGCTAGGTGTTGGgggTCAAACCTCGGTGCCGAAGTTAACACATTAAGCATTCCGCCTGGGGAGTACGCACGCAAGTGTGAAACTCAAAGGAATTGACGGGGACCCGCACAAGCAGCGGAGCATGTGGTTTAATTCGATGCAACGCGAAGAACCTTACCAGGGCTTGACATGTGGGTGAAAGGTATAGAGATATACCCCTctctTTATGAGACATCCATACAGGTGGTGCATGGTTGTCGTCAGCTCGTGTCGTGAGATGTTGGGTTAAGTCCCGCAACGAGCGCAACCCCTATACTTAGTTACCAGCGAATAAAGTCGGGGACTCTAAGTAGACTGCCGATGACAAATCGGA----------------------------------------------
>OTU_389
GTAGTCCACGCCCTAAACGATGCGAACTGGATGTTGGGCTCAACTCGGAGCTCAGTGTCGAAGCTAACGCGTTAAGTTCGCCGCCTGGGGAGTACGCTCGCAAGAGTGAAACTCAAAGGAATTGACGGgggCCCGCACAAGCGGTGGAGTATGTGGTTTAATTCGATGCAACGCGAAGAACCTTACCTGGTCTTGACATGTCCGGAACCTCCGAgagaTTGGAGGGTGCCTTCGGGAACCGGAACACAGGTGCTGCATGGCTGTCGTCAGCTCGTGTCGTGAGATGTTGGGTTAAGTCCCGCAACGAGCGCAACCCTTGTCCTTAGTTGCCAGCGAGTAATGTCGGGAACTCTAAGGAGACTGCCGGTGACAAACCGGA--------------------------------------------
>OTU_390
GTAGTCCACGCCGTAAACGATGTCTACTAGCTGTTCGTGTCCTTGTGACGTGAGTAGCGCAGCTAACGCATTAAGTAGACCGCCTGGGGAGTACGGTCGCAAGATTAAAACTCAAATGAATTGACGGgggCCCGCACAAGCGGTGGAGCATGTGGTTTAATTCGACGCAACGCGAAGAACCTTACCTACTCTTGACATCTACAGAAGACTGCAGAGATGCGGTTGTGCCTTCGGGAACTGTAAGACAGGTGCTGCATGGCTGTCGTCAGCTCGTGTTGTGAAATGTTGGGTTAAGTCCCGCAACGAGCGCAACCCTTATCCTTAGTTGCCAGCACGTTATGGTGGGAACTCTAGGGAGACTGCCGGTGATAAACCGGA---------------------------------------------
>OTU_391
GTAGTCCACGCCCTAAACGATGTCGACTGGTTGTTGGGGAAGGCAACTTCCTTAGTAACGAAGCTAACGCGTGAAGTCGACCGCCTGGGGAGTACGGCCGCAAGGTTAAAACTCAAAGGAATTGACGGGGACCCGCACAAGCGGTGGATGATGTGGATTAATTCGATGCAACGCGAAGAACCTTACCTACCCTTGACATGCCAGGAACCCCGGTGAGAGCCGGgggTGCCCGAAAGGGAGCCTGGACACAGGTGCTGCATGGCTGTCGTCAGCTCGTGTCGTGAGATGTTGGGTTAAGTCCCGCAACGAGCGCAACCCTTGTCACTAGTTGCCACCGCAAGGGGCACTCTAGTGAGACTGCCGGTGACAAACCGGA-----------------------------------------------
>OTU_392
GTAGTCCACGCCGTAAACGATGCTAACTCGTTtttGGATTTTCGGATTCAGAGACCAAGCGAAAGTGATAAGTTAGCCACCTGGGGAGTACGTCCGCAAGGATGAAACTCAAAGGAATTGACGGgggCCCGCACAAGCGGTGGATTATGTGGTTTAATTCGATGATACGCGAGGAACCTTACCAAGACTTAAATGGGAATTGACAGATTTAGAAATAGATCCTCCTTCGGGCAATTTCCAAGGTGCTGCATGGTTGTCGTCAGCTCGTGCCGTGAGGTGTTAGGTTAAGTCCTGCAACGAGCGCAACCCCTGTCACTAGTTGCCATCATTCAGTTGGGGACTCTAGTGAGACTGCCTACGCAAGTAGAGA-----------------------------------------------------
>OTU_393
GTAGTCCACGCCGTAAACGATGGGCACTAGGCGCTGGTGGGAGCGACCCCTTCAGTGCCGTAGCTAACGCGATAAGTGCCCCGCCTGGGGAGTACGGCCGCAAGGCTGAAACTCAAAGGAATTGACGGgggCCCGCACAAGCGGTGGAGCATGTGGTTTAATTCGAAGCAACGCGAAGAACCTTACCCAGGTTTGACATGCACGGGAAACCCTCTTGAAAGAGGgggCCTCCTTCGGGACCCGTGGACAGGTGCTGCATGGCTGTCGTCAGCTCGTGTCGTGAGATGTTGGGTTAAGTCCCGCAACGAGCGCAACCCTTGCCCCGTGTTGCTAACAGGTAATGCTGAGGACTCTCGGgggACTGCCGGCGTCAAGCCGGA-------------------------------------------
>OTU_394
GTAGTCCACGCCGTAAACGATGGGCACTAGGTGTGGGAGGTGTCGACTCCTTCCGTGCCGAAGCTAACGCATTAAGTGCCCCGCCTGGGGAGTACGGCCGCAAGGCTAAAACTCAAAGGAATTGACGGgggCCCGCACAAGCAGCGGAGCATGTGGTTTAATTCGACGAAACGCGAAGAACCTTACCTGGGCTTGACATGTCTCTGACCGGTGTGGAAACACATCTTCCCTTTTAGGGCAGAGTCACAGGTGGTGCATGGCTGTCGTCAGCTCGTGTCGTGAGATGTTGGGTTAAGTCCCGCAACGAGCGCAACCcccGTTGTATGTTGCCAGCATTTAGTTGGGGACTCATACAAGACTGCCGGTGACAAACCGGA----------------------------------------------
>OTU_395
GTAGTCCATGCCGTAAACGATGGGTGCTAGGTGTGGGGATTGGTTCACGATCTCTGTGCCGAAGCTAACGCGTTAAGCACCCCGCCTGGGGACTACGGCCGCAAGGCTAAAACTCAAAGGAATTGACGGgggCCCGCACAAGCGGCGGAGCATGTGGCTTAATTCGAAGCAACGCGAAGAACCTTACCTGGGCTTGACATACACCGTTCAGATGCAGAGATGCATCGGGTTCGTCCGAGGTGTACAGGTGGTGCATGGCTGTCGTCAGCTCGTGTCGTGAGATGTTGGGTTAAGTCCCGCAACGAGCGCAACCCCTATCCTATGTTGCCAACAGTTCGGCTGGGGACTCATGGGAGACTGCCGGTGTCAAACCGGA-----------------------------------------------
>OTU_396
GTAGTCCACGCCGTAAACGATGAGTGCTAAGTGTTAGAGGGTTTCCGCCCTTTAGTGCTGCAGCTAACGCATTAAGCACTCCGCCTGGGGAGTACGGTCGCAAGACTGAAACTCAAAGGAATTGACGGgggCCCGCACAAGCGGTGGAGCATGTGGTTTAATTCGAAGCAACGCGAAGAACCTTACCAGGTCTTGACATCCTCTGCCACCTCTAGAGATAGAGCGTTCCCCTTCGGgggACAGAGTGACAGGTGGTGCATGGTTGTCGTCAGCTCGTGTCGTGAGATGTTGGGTTAAGTCCCGCAACGAGCGCAACCCTTGTTCTTAGTTGCCAGCATTCAGTTGGGCACTCTAAGGAGACTGCCGGTGACAAACCGGA--------------------------------------------
>OTU_397
GTAGTCCACGCCGTAAACGATGAATGCTAAGTGTTGGAGGGTTTCCGCCCTTCAGTGCTGCAGCTAACGCAATAAGCATTCCGCCTGGGGAGTACGACCGCAAGGTTGAAACTCAAAGGAATTGACGGgggCCCGCACAAGCGGTGGAGCATGTGGTTTAATTCGAAGCAACGCGAAGAACCTTACCAGGTCTTGACATCTTTTGACAATCCTAGAGATAGGACTTTCCCTTCGGGGACAAAATGACAGGTGGTGCATGGTTGTCGTCAGCTCGTGTCGTGAGATGTTGGGTTAAGTCCCGCAACGAGCGCAACCCTTATTGTTAGTTGCCAGCATTAAGTTGGGCACTCTAGCAAGACTGCCGGTGACAAACCGGA----------------------------------------------
>OTU_398
GTAGTCCACGCCCTAAACGATGCGAACTGGATGTTGGGCTCAACTCGGAGCTCAGTGTCGAAGCTAACGCGTTAAGTTCGCCGCCTGGGGAGTACGGTCGCAAGACTGAAACTCAAAGGAATTGACGGgggCCCGCACAAGCGGTGGAGTATGTGGTTTAATTCGATGCAACGCGCAGAACCTTACCTGGTCTTGACATGTCGAGAACCTTTCAGAGATGAGAGGGTGCCTTCGGGAACTCGAACACAGGTGCTGCATGGCTGTCGTCAGCTCGTGTCGTGAGATGTTGGGTTAAGTCCCGCAACGAGCGCAACCCTTGTCCTTAGTTGCCAGCACGTAATGGTGGGAACTCTAAGGAGACTGCCGGTGACAAACCGGA--------------------------------------------
>OTU_399
GTAGTCCACGCCCTAAACGATGAATACTTGGTGTTGGCCTTttttGGTCAGTGCCGAAGGTAACCTGATAAGTATTCCACCTGGGGAGTACGCTCGCAAGGGTGAAACTCAAAGGAATTGACGGgggCCCGCACAAGCGGTGGAGCATGTGGTTTAATTCGATGCAACGCGAAGAACCTTACCTAGGCTTGAACAGCTGGTAGTAGGACCCTGAAAGGGGAACGACCCGCAAGGGAGCCAGTAGAGGTGCTGCATGGCTGTCGTCAGCTCGTGCCGTGAGGTGTTGGGTTAAGTCCCGCAACGAGCGCAACCCCTGTCTCTAGTTGCCATCAGGTTAAGCTGGGCACTCTAGagagaCTGCCTACGCAAGTAGTGA-----------------------------------------------
>OTU_400
GTAGTCCACGCCGTAAACGATGGATGCTAGCCGTTGGGGAGCTTGCTCTTCAGTGGCGCAGCTAACGCATTAAGCATCCCGCCTGGGGAGTACGGTCGCAAGATTAAAACTCAAAGGAATTGACGGgggCCCGCACAAGCGGTGGAGCATGTGGTTCAATTCGAAGCAACGCGCAGAACCTTACCAACCTTTGACATGTCTCGTTTGGGCACCAGAGATGGAGTCCTTCAGTTCGGCTGGCGAGAACACAGGTGCTGCATGGCTGTCGTCAGCTCGTGTCGTGAGATGTTGGGTTAAGTCCCGCAACGAGCGCAACCCTCGCCCTTAGTTGCCATCATTCAGTTGGGCACTCTAAGGGGACTGCCGGTGATAAGCCGCGA-------------------------------------------
>OTU_401
GTAGTCCATGCCGTAAACGTTGGGCACTAGGTGTGGGGAACATTCCACGTTTTCCGCGCCGCAGCTAACGCATTAAGTGCCCCGCCTGGGGAGTACGGCCGCAAGGCTAAAACTCAAAGGAATTGACGGgggCCCGCACAAGCGGCGGAGCATGCGGATTAATTCGATGCAACGCGAAGAACCTTACCAAGGCTTGACATGCACTGGATCGCTGCAGAGATGTGGTTTTCTTTGGACTGGTGCACAGGTGGTGCATGGTTGTCGTCAGCTCGTGTCGTGAGATGTTGGGTTAAGTCCCGCAACGAGCGCAACCCTCGTTCCATGTTGCCAGCACTTCGGGTGGGGACTCATGGGAGACTGCCGGGGTCAACTCGGA-----------------------------------------------
>OTU_402
GTAGTCCTAGCTGTAAACGGTGCGCATTTGCTGTAAAAGGAATCGACCCCTTTTGTGGCGAAGCTAACGCGTTAAATGCGCCGCCTGGGAAGTACGGTCGCAAGATTAAAACTCAAAGAAATTGACGGgggCCTGCACAAGCGGTGGAGTATGTGGCTTAATTCGATGCAACGCGAAGAACCTTACCTGGCCTTGACATGTATCTAGTAGAAGGGTGAAAGCCTGACGAGGTAGCAATACCAGGATACACAGGTGCTGCATGGCTGTCGTCAGCTCGTGTCGTGAGATGTTGGGTTAAGTCCCGCAACGAGCGCAACCCCTGCGTCCAGTTGCCACCCCTTAATTGGGAGCACTTTGGACGGACTGCCTCATTTCAATGAGGA----------------------------------------
>OTU_403
GTAGTCCACGCCGTAAACTATGAGAGCTAGCCGTTGGggggTTTACCCTTCAGTGGCGCAGCTAACGCATTAAGCTCTCCGCCTGGGGAGTACGGTCGCAAGATTAAAACTCAAAGGAATTGACGGgggCCCGCACAAGCGGTGGAGCATGTGGTTTAATTCGAAGCAACGCGAAGAACCTTACCAACCCTTGACATGGCAGGACGGTTACCAGAGATGGTTTCCTTCACTTCGGTGACTTGCAcacaGGTGCTGCATGGCTGTCGTCAGCTCGTGTCGTGAGATGTTGGGTTAAGTCCCGCAACGAGCGCAACCCTCGCCCCTAGTTGCCATCATTTAGTTGGGCACTCTAAGGGGACTGCCGGTGATAAGCCGGA----------------------------------------------
>OTU_404
GTAGTCCACACCGTAAACGTTGGGCGCTAGGTGTGGGATCCATTCCACGGGTTCCGTGCCGTAGCTAACGCATTAAGCGCCCCGCCTGGGGAGTACGGCCGCAAGGCTAAAACTCAAAGGAATTGACGGgggCCCGCACAAGCGGCGGAGCATGCGGATTAATTCGATGCAACGCGAAGAACCTTACCTGGGTTTGACATACACCGGAAAGCTGCAGAGATGTGGCCCCTTTTGTCGGTGTACAGGTGGTGCATGGCTGTCGTCAGCTCGTGTCGTGAGATGTTGGGTTAAGTCCCGCAACGAGCGCAACCCTCGTCCTATGTTGCCAGCACGCCCTTCGGGGTGGTGGGGACTCATGGGAGACTGCCGGGGTCAACTCGGA-----------------------------------------
>OTU_405
GTAGTCCACGCTGTAAACGTTGGGCACTAGGTGTGGCGACCCGATCAACGGTTGCCGTGCCGAAGCTAACGCATTAAGTGCCCCGCCTGGGGAGTACGGCCGCAAGGCTAAAACTCAAAGGAATTGACGGGTCCCCGCACAAGCGGCGGAGCATGCGGCTTAATTCGATGCGACCCGAAGAACCTTACCTGGGTTTGACATCATGGGAAAAGCCGTAGAGATACGGTGTCCGAAAGGGCCCATGACAGGTGGTGCATGGCTGTCGTCAGCTCGTGTCGTGAGATGTTGGGTTAAGTCCCGCAACGAGCGCAACCCTTGTCTTATGTTACCAGCGGGTTATGCCGGGGACTCATAAGAGACTGCCGGGGACAACTCGGA---------------------------------------------
>OTU_406
GTAGTCCACGCCGTAAACGATGAGTGCTAGGTGTCAGAGGCTTTGACCCTTCTGGTGCCGAAGCTAACGCGTTAAGCACTCCGCCTGGGGAGTACGGTCGCAAGACTAAAACTCAAAGGAATTGACGGgggCCCGCACAAGCGGTGGAGCATGTGGTTTAATTCGACGCAACGCGCAGAACCTTACCTGGGCTAGAAAGTGTAGGAACCCGGCCGAAAGGTTGGGGTGCTCTTCGGAGAATCTACAGTTAGGTGCTGCATGGCTGTCGTCAGCTCGTGTCGTGAGATGTTGGGTTAAGTCCCGCAACGAGCGCAACCCCTGCCTATAGTTGCCAGCATTAAGTTGGGCACTCTATCGGGACTGCCGACCGTTAAGTCGGA-------------------------------------------
>OTU_407
GTAGTCCACGCCCTAAACGATGCATACTTGGTGTGGGTAGTTCATTCTATCCGTGCCGGAGCTAACGCGTTAAGTATGCCGCCTGGGGAGTACGGTCGCAAGGCTGAAACTCAAAGGAATTGACGGgggCCCGCACAAGCGGTGGAGCATGTGGTTTAATTCGACGCAACGCGAAGAACCTTACCTGGGCTCGAACGGCTTTGGCAAGCTTTTGGAAACAGAGGCCCTCCCGCAAGGGACTGAAGTCGAGGTGCTGCATGGCTGTCGTCAGCTCGTGTCGTGAGATGTTGGGTTAAGTCCCGCAACGAGCGCAACCCCTGTCCTGTGTTGCTAACCGAAAGGTGCACTCTCAGGAGACCGCCAGCGATAAGCTGGA-----------------------------------------------
>OTU_408
GTAGTCCACGCCGTAAACGATGGAAGCTAGCTGTCAGGTAGCATGCTATTTGGTGGCGCAGCTAACGCATTAAGCTTCCCGCCTGGGGAGTACGGTCGCAAGATTAAAACTCAAAGGAATTGACGGgggCCCGCACAAGCGGTGGAGCATGTGGTTTAATTCGAAGCAACGCGCAGAACCTTACCAGCCCTTGACATGTCCGGCACACTCCAGAGATGGGGTTTTCCCTTCGGGGACCGGAGCACAGGTGCTGCATGGCTGTCGTCAGCTCGTGTCGTGAGATGTTGGGTTAAGTCCCGCAACGAGCGCAACCCTCGCCCTTAGTTGCCAGCATTAAGTTGGGCACTCTAGGgggACTGCCGGTGATAAGCCGAGA-----------------------------------------------
>OTU_409
GTAGTCCACGCCGTAAACGATGGATGCCAGCCGTTGGACAGCTTGCTGTTCAGTGGCGCAGTTAACGCTTTAAGCATCCCGCCTGGGGAGTACGGTCGCAAGATTAAAACTCAAAGGAATTGACGGgggCCCGCACAAGCGGTGGAGCATGTGGTTTAATTCGAAGCAACGCGCAGAACCTTACCAGCCTTTGACATGTCGCGTCTGGTCGCCAGAGATGGCTTCCTTCAGTTCGGCTGGCGCGAACACAGGTGCTGCATGGCTGTCGTCAGCTCGTGTCGTGAGATGTTGGGTTAAGTCCCGCAACGAGCGCAACCCTCGTCCTTAGTTGCCATCATTCAGTTGGGCACTCTAGGGAGACTGCCGGTGATAAGCCGGA--------------------------------------------
>OTU_410
GTAGTCCATGCCGTAAACGTTGGGAACTAGATGTGGGGACCATTCCACGGTCTCCGTGTCGTAGCTAACGCATTAAGTTCCCCGCCTGGGGAGTACGGCCGCAAGGCTAAAACTCAAAGGAATTGACGGgggCCCGCACAAGCGGCGGAGCATGCGGATTAATTCGATGCAACGCGAAGAACCTTACCAAGGCTTGACATATACGAGAACGCACTGGAGACAGTGAACTCTTTGGACACTCGTATACAGGTGGTGCATGGTTGTCGTCAGCTCGTGTCGTGAGATGTTGGGTTAAGTCCCGCAACGAGCGCAACCCTCGTCCTATGTTGCCAGCACGTAATGGTGGGAACTCATGGGATACTGCCGGGGTCAACTCGGA--------------------------------------------
>OTU_411
GTAGTCCACGCCGTAAACGATGGGCACTAGGTGCTCCGGGGAGCGACCCTTGGAGTACCGGCGCTAACGCATGAAGTGCCCCGCCTGGGGAGTACGGCCGCAAGGCTGAAACTCAAAGGAATTGACGGgggCCCGCACAAGCGGTGGAGCATGTGGTTTAATTCGACGCAACGCGCAGAACCTTACCTAGGCTTGACATGCACGGGAAAGCTGCTGGAAACAGTGGCCCCTCTTCGGAGCTCGTGCACAGGTGCTGCATGGCTGTCGTCAGCTCGTGTCGTGAGATGTTGGGTTAAGTCCCGCAACGAGCGCAACCcccGCCCCGTGTTGCTAACAGGCCGCAAGGCGCTGAGGACTCTCGGgggACTGCCGGTGCCAAACCGGA--------------------------------------
>OTU_412
GTAGTCCACGCCGTAAACGATGAGTGCTAGGTGCTGAGGGTATTGACCCCTTCGGTGCCGCAGCTAACGCATTAAGCACTCCGCCTGGGGAGTACGGCCGCAAGGCTAAAACTCAAAGGAATTGACGGgggCCCGCACAAGCGGTGGAGCATGTGGTTTAATTCGACGCAACGCGCAGAACCTTACCTAGGTTAAATCCACTGGAATTCCGCAGAAACGTGGAAGTGCCCGCAAGGGAACCAGTGAGACGGTGCTGCATGGCTGTCGTCAGCTCGTGTCGTGAGATGTTGGGTTAAGTCCCGCAACGAGCGCAACCCCTGTCGTCAGTTGCCATCATTCAGTTGGGCACTCTGGCGAGACTGCCGACGTTAAGTCGGA---------------------------------------------
>OTU_413
GTAGTCCACGCTGTAAACGATGAGAGCTAGTTGTCGGCACGCATGCGTGTCGGTGACGCAGCTAACGCATTAAGCTCTCCGCCTGGGGAGTACGGTCGCAAGATTAAAACTCAAAGGAATTGACGGgggCCCGCACAAGCGGTGGAGCATGTGGTTTAATTCGACGCAACGCGAAGAACCTTACCACCTTTTGACATGCCCGGACCGCCACAGAGATGTGGTTTTCCCTTCGGGGACTGGGACACAGGTGCTGCATGGCTGTCGTCAGCTCGTGTCGTGAGATGTTGGGTTAAGTCCCGCAACGAGCGCAACCCTCGCCTCTAGTTGCCAACAGGTTTGGCTGGGCACTCTAGAGGGACTGCCGGTGCTAAGCCGGA----------------------------------------------
>OTU_414
GTAGTCCACGCCGTAAACGATGAGAGCTAGTTGTCGGCATGCATGCATGTCGGTGACGCAGCTAACGCATTAAGCTCTCCGCCTGGGGAGTACGGTCGCAAGATTAAAACTCAAAGGAATTGACGGgggCCCGCACAAGCGGTGGAGCATGTGGTTTAATTCGAAGCAACGCGCAGAACCTTACCACCTTTTGACATGCCCTGATCGCCACAGAGATGTGGTTTTCCCTTCGGGGACAGGGACACAGGTGCTGCATGGCTGTCGTCAGCTCGTGTCGTGAGATGTTGGGTTAAGTCCCGCAACGAGCGCAACCCTCATCTTTAGTTGCCACCATTTAGTTGGGAACTCTAAAGATACTGCCCGGGTTAACCGGGA------------------------------------------------
>OTU_415
GTAGTCCATGCCATAAACGATGAATACTAGGTTTTGGGCCCGTCAACGGTCCAGAGCCGCAGCTAACGCGTTAAGTATTCCGCCTGGGGAGTACGGTCGCAAGACTGAAACTCAAAGGAATTGACGGgggCCCGCACAAGCGGTGGAGCATGTGGTTTAATTCGACGCAACGCGAAGAACCTTACCAAGGCTTGACATGGGACAGACCGTACGAgagaTCGTGCTTCTCCAGCAATGGAGCTGTCCAcacaGGTGCTGCATGGCTGTCGTCAGCTCGTGTCGTGAGATGTTGGGTTAAGTCCCGCAACGAGCGCAACCcccGTTTCTAGTTGCCATCATTCAGTTGGGCCCTCTAGagagaCTGCCGCGAATAACGCGGA-------------------------------------------
>OTU_416
GTAGTCCACGCCGTAAACGATGGGTACTTGGTGTTGGAGGTATTGACCCCTTCAGTGCCGAAGCAAACGCGATAAGTACCCCGCCTGGGGAGTACGGCCGCAAGGTTAAAACTCAAAGAAATTGACGGgggCCCGCACAAGCGGTGGAGCATGTGGTTTAATTCGATGCAACGCGAAaaaCCTTACCTGGGCTCGAAATGTAACGGAAGTTAGCAGAAATGTTAACGCCTTCGGGCCGTTAtataGGTGCTGCATGGCTGTCGTCAGCTCGTGTCGTGAGATGTTGGGTTAAGTCCCGCAACGAGCGCAACCCCTGCCTTTAGTTGCCAGCATTTAGTTGGGCACTCTAGAGGGACTGCCGGTGTTAAACCGGA-------------------------------------------------
>OTU_417
GTAGTCCACGCCGTAAACGATGGATACTAGCTGTTCGGTTGTAAGACTGAGTGGCTAAGCGAAAGTGATAAGTATCCCACCTGGGGAGTACGGGCGCAAGCCTGAAACTCAAAGGAATTGACGGgggCCCGCACAAGCGGTGGAGCATGTGGTTTAATTCGATGATACGCGAGGAACCTTACCAGGGCTTAAATGTAGTTTGACCGCTTAGGAAACTAGGCTTTCGCAAGACAAATTACAAGGTGCTGCATGGTTGTCGTCAGCTCGTGCCGTGAGGTGTCAGGTTAAGTCCTATAACGAGCGCAACCCCTGTTGTTAGTTGCCAGCGAGTCATGTCGGGAACTCTAGCAAGACTGCCAGTGTAAACTGTGA---------------------------------------------------
>OTU_418
GTAGTCCACGCTGTAAACTATGAGTACTAGATGTTCGGGGTGTTGACCcccTGAGTGTCGCAGCTAACGCATTAAGTACTCCGCCTGGGGACTACGGCCGCAAGGTTAAAACTCAAAGGAATTGACGGgggCCCGCACAAGCGGTGGAGCATGCTGTTCAATTCGACGCAACGCGAAGAACCTTACCTGGGCTAGACAACAGTGGACCGCCATAGAGATATGGCTTTCCCTTCGGGGACCGCTGGTTCAGGTGCTGCATGGCTGTCGTCAGCTCGTGTCGTGAGATGTTGGGTTAAGTCCCGCAACGAGCGCAACCCCTTCCCTTAGTTGCTACCAGATAAAGCTGAGCACTCTAAGGGGACTGCTCGGGTCAACCGAGA-------------------------------------------
>OTU_419
GTAGTCCACGCTGTAAACGATGAGAGCTAGCCGTTGGGGTGCATGCACCTCAGTGGCGCAGCTAACGCGTTAAGCTCTCCGCCTGGGGAGTACGGTCGCAAGATTAAAACTCAAAGGAATTGACGGgggCCCGCACAAGCGGTGGAGCATGTGGTTTAATTCGAAGCAACGCGCAGAACCTTACCAGCCCTTGACATGCCTCGGAAGTGGACGAgagaTCGATCACGCTCTTCGGAGCCGGGGACACAGGTGCTGCATGGCTGTCGTCAGCTCGTGTCGTGAGATGTTGGGTTAAGTCCCGCAACGAGCGCAACCCTCGCCCTTAGTTGCCATCATTCAGTTGGGCACTCTAGGgggACTGCCGGTGATAAGCCGGA----------------------------------------------
>OTU_420
GTAGTCTCGGCCCTAAACGATGTTCACTAGGTGTCGGggggTAACCTCCGGTGCCGCAGCTAACGCATTAAGTGAACCGCCTGGGGACTACGGCCGCAAGGTTGAAACTCAAAGGAATTGGCGGgggACCGCACAAGCGGTGGAGCATGTGGCTTAATTCGATGCAACGCGAAGAACCTTACCAGGGCTTGACATGTAACTGCAAGCCGCCGAAAAGCGGTCGCCTTCGAGGGTGTTACACAGGTGGTGCATGGCTGTCGTCAGCTCGTGTTGTGAAATGTTGGGTTAAGTCCCGCAACGAGCGCAACCCTCATTGTCTGTTGCCAGCGAGTAATGTCGGGAACTCGGACAAAACTGCCTCTGTAAGGAGGA---------------------------------------------------
>OTU_421
GTAGTCCACGCCGTAAACGATGAGTGCTAGGTGCTGTGGGTATTGACCcccGCGGTGCCGCAGCTAACGCGTTAAGCACTCCGCCTGGGGAGTACGGCCGCAAGGCTAAAACTCAAAGGAATTGACGGgggCCCGCACAAGCGGTGGAGCATGTGGTTCAATTCGACGCAACGCGCAGAACCTTACCTGGGTTAAATCCACTCAAACCTGACAGAGATGTCGGGGTGCCTTTCGGGGAATGAGTGAGAAGGTGCTGCATGGCTGTCGTCAGCTCGTGTCGTGAGATGTTGGGTTAAGTCCCGCAACGAGCGCAACCTCTGTCGTTAGTTGCCAGCCTTAAGTGGGGCACTCTAACGAGACTGCCGACGTCAAGTCGGA---------------------------------------------
>OTU_422
GTAGTCCGCACGGTAAACGATGGATGCCCGCTGTTTGCGATATAGTGTGAGCGGCCAAGCGAAAGCGTTAAGCATCCCACCTGGGGAGTACGCCGGCAACGGTGAAACTCAAAGGAATTGACGGgggCCCGCACAAGCGGAGGAACATGTGGTTTAATTCGATGATACGCGAGGAACCTTACCCGGGCTTGAACTGCCAGCGAACGATACAGAGATGTTGAGGCCCTTCGGGGCGCTGGTGGAGGTGCTGCATGGTTGTCGTCAGCTCGTGCCGTGAGGTGTCGGCTTAAGTGCCATAACGAGCGCAACCCTTTTCATTAGTTGCCATCAGGTAATGCTGGGCACTCTGGTGATACTGCCACCGTAAGGTGTGAG------------------------------------------------
>OTU_423
GTAGTCCTAGCCCTAAACGATGATCGCTTGGTGTGACAGGTACCCAATCCTGTCGTGCCGGAGCTAACGCGTTAAGCGATCCGCCTGGGGAGTACGGTCGCAAGGCTGAAACTCAAAGGAATTGACGGgggCCCGCACAAGCGGTGGAGCATGTGGTTCAATTCGACGCAACGCGAAGAACCTTACCTGGGCTCGAAGCGTAGTGGACCGGGGTAGAAATACCTTtttCCCGCAAGGGACTGCTACGTAGGTGCTGCATGGCTGTCGTCAGCTCGTGTCGTGAGATGTTGGGTTAAGTCCCGCAACGAGCGCAACCCTTATTGTCAGTTGCCATCATTCAGTTGGGCACTCTGGCGAAACCGCCTCGGATAACGGGGA---------------------------------------------
>OTU_424
GTAGTCCACGCCCTAAACGATGTCAACTGGTTGTTGGTGGGGTTAAACCCATTAGTAACGAAGCTAACGCGTGAAGTTGACCGCCTGGGGAGTACGGCCGCAAGGTTAAAACTCAAAGGAATTGACGGGGACCCGCACAAGCGGTGGATGATGTGGATTAATTCGATGCAACGCGAAGAACCTTACCTACCCTTGACATGCCAGGAAGTCTGCTGAGAGGTGGACGTGCCCGAAAGGGAGCCTGGACACAGGTGCTGCATGGCTGTCGTCAGCTCGTGTCGTGAGATGTTGGGTTAAGTCCCGCAACGAGCGCAACCCTTGTCACTAGTTGCTACGAAAGGGCACTCTAGTGAGACTGCCGGTGACAAACCGGA-------------------------------------------------
>OTU_425
GTAGTCCGCGCTGTAAACGATGAGTGCTAGACGGTGGAGGTATTGACCCCTTCGCTGCCGAAGCTAACGCGTTAAGCACTCCGCCTGGGGAGTACGGTCGCAAGACTAAAACTCAAAGGAATTGACGGgggCCCGCACAAGCGGTGGAGCATGTGGTTTAATTCGACGCAACGCGCAAAACCTTACCTGGGTTAAATCCGCCGGAACCTGTCTGAAAGGATGGGGTGCCCTTCGGGGAATCGGTGAGAAGGTGCTGCATGGCTGTCGTCAGCTCGTGTCGTGAGATGTTGGGTTAAGTCCCGCAACGAGCGCAACCCCTATCGTCAGTTGCCAACACTAAGCTGGGAACTCTGGCGAGACTGCCGGTCTAAACCGGA----------------------------------------------
>OTU_426
GTAGTCCACGCCGTAAACGATGGATGCTAGATGTGGTGGGTATTGACCcccGCCGTGTCGAAGCTAACGCGTTAAGCATCCCGCCTGGGGAGTACGGCCGCAAGGCTAAAACTCAAAGGAATTGACGGgggCCCGCACAAGCGGTGGAGCATGCGGTTCAATTCGACGCAACGCGCAGAACCTTACCTGGGTTAAATCCGCCAGAATCCCGCAGAGATGTAGGAGTGCTCGCAAGagagCTGGTGAGAAGGTGCTGCATGGCTGTCGTCAGCTCGTGTCGTGAGATGTTGGGTTAAGTCCCGCAACGAGCGCAACCCCTGTCGTTAGTTGCCCACAGGAAAGCTGTGCACTCTAACGAGACTGCCGACGTTAAGTCGGA--------------------------------------------
>OTU_427
GTAGTCCACGCCGTAAACGATGAGTGCTAAGTGTTGGTCTCATAAGAGATCAGTGCTGCAGCTAACGCATTAAGCACTCCGCCTGGGGAGTACGACCGCAAGGTTGAAACTCAAAGGAATTGACGGGGACCCGCACAAGCGGTGGAGCATGTGGTTTAATTCGAAGCAACGCGAAGAACCTTACCAAGTCTTGACATACTGTGAGGACAGAAGAGATTGTGTTGTTCTGACCTTTGGTTAGACACAGATACAGGTGGTGCATGGTTGTCGTCAGCTCGTGTCGTGAGATGTTGGGTTAAGTCCCGCAACGAGCGCAACCCTTATATCTAGTTGCCAGCAGTAAGATGGGGACTCTAGATAGACTGCCAGTGGTAAACTGGA------------------------------------------
>OTU_428
GTAGTCCACGCCCTAAACGATGGATACTCGATGTCGGGTCGCAAGGCCCGGTGTCCAAGCTAACGCGTTAAGTATCCCACCTGGGGAGTACGATCGCAAGGTTGAAACTCAAAGGAATTGACGGgggCCCGCACAAGCAGTGGAGCATGTGGTTCAATTCGATGCAACGCGAAGAACCTTACCTGGGTTTGAAAGGCCAGTGACACCCGATGAAAGTCGGTCTTGTAGCAATACacacTGGTACAGGTGCTGCATGGCTGTCGTCAGCTCGTGCCGTGAGGTGTTAGGTTAAGTCCTGCAACGAGCGCAACCCCTGCACTTAGTTGCCATCAGGTTAAGCTGGGCACTCTAAGTGGACTGCCTACGCAAGTAGTGA-----------------------------------------------
>OTU_429
GTAGTCCACGCCGTAAACGATGtgtgCTGGATGTTGGGCAACCTAGTTGCTCAGTGTCGTAGCCAACGCGATAAGCACACCGCCTGGGGAGTACGGCCGCAAGGTTGAAACTCAAAGGAATTGACGGgggCCCGCACAAGCGGTGGAGCATGTGGTTTAATTCGAAGCAACGCGCAGAACCTTACCAGGACTTGACATGGACAGGCCGCGTCGGGAGACCGGCGTTCCCCGCAAGGGGCCTGTTGCACAGGTGCTGCATGGCTGTCGTCAGCTCGTGTCGTGAGATGTTGGGTTAAGTCCCGCAACGAGCGCAACCCTCGCCTTCAGTTGCCATCGGGTTTGGCTGGGCACTCTGAAGGAACTGCCGGTGACAAGCCGGA-------------------------------------------
>OTU_430
GTAGTCCACGCCGTAAACGATGAATACTAGGTGTAGGgggTATCGACTCCCTCTGTGCCGAAGCTAACGCATTAAGTATTCCGCCTGGGGAGTACGGCCGCAAGGCTAAAACTCAAAGGAATTGACGGgggCCCGCACAAGCAGCGGAGCATGTGGATTAATTCGACGCAACGCGAAGAACCTTACCTAGGCTTGACATGTTCAGGACCGCATTGGAAACAATGCTTCCCTTCGGGGCCTGATCACAGGTGGTGCATGGCTGTCGTCAGCTCGTGTCGTGAGATGTTGGGTTAAGTCCCGCAACGAGCGCAACCcccGTCGTATGTTGCCAGCATTTAGTTGGGGACTCATGCGAGACTGCCGGTGATAAACCGGA-----------------------------------------------
>OTU_431
GTAGTCCACGCCCTAAACGATGTTTACTTGCTGTTTGCCCTTTGGGGTGAGTGGCGTAGCGAAAGCGATAAGTAAACCACCTGGGGAGTACGCCGGCAACGGTGAAACTCAAAGGAATTGACGGgggTCCGCACAAGCGGTGGAGCATGTGGTTTAATTCGATGATACGCGAGGAACCTTACCTGGGCTAGAATGCATACGGAAGTGATCTGAAAGGTGAAACGCCCCTCGGGGACGTATGCAAGGTGCTGCATGGCTGTCGTCAGCTCGTGTCGTGAGATGTTGGGTTAAGTCCCGCAACGAGCGCAACCcccATGTCCAATTGCCAGCGAGTAATGTCGGGGACTTTGGACAGACTGCCGCCGCAAGGTGTGAG-----------------------------------------------
>OTU_432
GTAGTCCACGCCGTAAACGATGAATGCCAGCCGTCGGggggCTTGCCCCTCGGTGGCACACCTAACGGATTAAGCATTCCGCCTGGGGAGTACGGCCGCAAGGTTAAAACTCAAAGGAATTGACGGgggCCCGCACAAGCGGTGGAGCATGTGGTTTAATTCGAAGCAACGCGCAGAACCTTACCAACCCTTGACATGGCAGGACCGCCCGGGAGACCGGGTCTTCTCGCAAGAGACCTGCAcacaGGTGCTGCATGGCTGTCGTCAGCTCGTGTCGTGAGATGTTCGGTTAAGTCCGGCAACGAGCGCAACCCACACCcccAGTTGCCATCATTTGGTTGGGCACTCCGGgggAACTGCCCGTGATAAGCGGGA------------------------------------------------
>OTU_433
GTAGTCCACGCTGTAAACGATGGGCACTAGGTGTGGggggTGTCGACTCCCTCCGTGCCGAAGCTAACGCATTAAGTGCCCCGCCTGGGGAGTACGGCCGCAAGGCTAAAACTCAAAGGAATTGACGGGGACCCGCACAAGCAGCGGAGCATGTGGTTTAATTCGACGCAACGCGAAGAACCTTACCTGGGCTTGACATGTTCTTGACAGCTCTGGAAACAGAGTCTCCCTTCGGGGCAAGATCACAGGTGGTGCATGGCTGTCGTCAGCTCGTGTCGTGAGATGTTGGGTTAAGTCCCGCAACGAGCGCAACCcccGTCGCATGTTGCCAGCATTTAGTTGGGGACTCATGTGAGACTGCCGGTGACAAACCGGA-----------------------------------------------
>OTU_434
GTAGTCCACGCCGTAAACGATGGATACTAGCTGTTGGGATTTATCTCAGTGGCTAAGCGAAAGTGATAAGTATCCCACCTGGGGAGTACGTTCGCAAGAATGAAACTCAAAGGAATTGACGGgggCCCGCACAAGCGGTGGAGCATGTGGTTTAATTCGATGATACGCGAGGAACCTTACCAAGGCTTAAATGTAGTTTGACAGATTTGGAAACAGATCTTTCTTCGGACAAATTACAAGGTGCTGCATGGTTGTCGTCAGCTCGTGCCGTGAGGTGTCAGGTTAAGTCCTATAACGAGCGCAACCCCTGTTGTTAGTTGCCAGCGAGTCAAGTCGGGAACTCTAACAAGACTGCCAGTGTAAACTGTGAG----------------------------------------------------
>OTU_435
GTAGTCCACGCCGTAAACGTTGGGCGCTAGGTGTGGGGAACCTTCCACGTTCTCCGTGCCGCAGCTAACGCATTAAGCGCCCCGCCTGGGGAGTACGGCCGCAAGGCTAAAACTCAAAGGAATTGACGGgggCCCGCACAAGCGGCGGAGCATGTGGCTTAATTCGACGCAACGCGAAGAACCTTACCAAGGCTTGACATACACCGGAAACTGCCAGAGATGGTGGCCCCGCAAGGTCGGTGTACAGGTGGTGCATGGTTGTCGTCAGCTCGTGTCGTGAGATGTTGGGTTAAGTCCCGCAACGAGCGCAACCCTCGTCCTATGTTGCCAGCGAGTAATGTCGGGGACTCATAGGAGACTGCCGGGGTCAACTCGGA----------------------------------------------
>OTU_436
GTAGTCCACGCCGTAAACGATGAGTGCCAGGTGTCGGggggCTTTGCCCTTCGGCGCCGCAGCTAACGCCTTAAGCACTCCGCCTGGGGAGTACGGCCGCAAGGTTAAAACTCAAAGGAATTGACGGgggCCCGCACAAGCGGTGGAGCATGTGGTTTAATTCGACGCAACGCGCAGAACCTTACCAGGCCTTGACATCCTACGCTCGCCGGAgagaTCCGGTTTTCCCTTCGGGGACGTAGAGACAGGTGCTGCATGGCTGTCGTCAGCTCGTGTCGTGAGATGTTGGGTTAAGTCCCGCAACGAGCGCAACCCTCGCCTTCAGTTGCCATCATTCAGTTGGGCACTCTGGAGGGACTGCCGGTGACAAGCCGGA-----------------------------------------------
>OTU_437
GTAGTCCACGCTGTAAACGATGGGTACTAGGCTTTGTGGGAATAGACCCCTGCAGAGCCGGAGCTAACGCAATAAGTACCCCGCCTGGGAAGTACGGTCGCAAGACTAAAACTCAAAGGAATTGACGGgggCCCGCACAAGCGGTGGATCATGTGGTTTAATTCGAAGCAACGCGCAAAACCTTACCTGGGTTTGACATCCCCGGACCGCTGTAGAAATACAGTTtttGTAGCAATACAACCGGGAGACAGGTGCTGCATGGCTGTCGTCAGCTCGTGTGGTGACATGTTGGGTTAAGTCCCGCAACGAGCGCAACCCTTGCCTTTAGTTGCCAGCATTAAGTTGGGCACTCTAGAGGGACTGCCGTGGTTAACACGGA--------------------------------------------
>OTU_438
GTAGTCCACGCCTTAAACTATGGATACTTGGTGTTGGAGGTATTGACCCCTTCAGTGCCGAAGCTAACGCGTTAAGTATCCCGCCTGGGAAGTACGGTCGCAAGATTAAAACTCAAAGAAATTGACGGgggCCCGCACAAGCGGTGGAGCATGTGGTTCAATTCGATGCAACGCGAAGAACCTTACCTAGATTTGACATGTATTGGAAGACTCGTAGAAATACGGTCGCTCGCAAGAGTCGATACACAGGTGCTGCATGGCTGTCGTCAGCTCGTGTCGTGAGATGTTGGGTTAAGTCCCGCAACGAGCGCAACCCTTGCCTTTAGTTGCCAGCATTTAGTTGGGCACTCTAAAGGGACTGCCGACGTTAAGTCGGA----------------------------------------------
>OTU_439
GTAGTCCACGCTGTAAACGATGAGTGCTGGACGTTGCGGAGCTTGCTCTGCGGTGTCGTAGCTAACGCGCTAAGCACTCCGCCTGGGGAGTACGGCCGCAAGGTTGAAACTCAAAGGAATTGACGGgggCCCGCACAAGCGGTGGAGCATGTGGTTTAATTCGACGCAACGCGAAGAACCTTACCAGCCCTTGACATGCCGTGCTACCGCCAGAGATGGCGGGTTCCTTCGGGACGCGGACACAGGTGCTGCATGGCTGTCGTCAGCTCGTGTCGTGAGATGTTGGGTTAAGTCCCGCAACGAGCGCAACCCTCGTCTCCAGTTGCCAGCGGTTCGGCCGGGCACTTTGGAGAAACTGCCGGTGACAAGCCGGA-------------------------------------------------
>OTU_440
GTAGTCCACGCCGTAAACGATGAATGCTAGCCGTTGGCCGGTTTACCGGTCAGTGGCGCAGCTAACGCTTTAAGCATTCCGCCTGGGGAGTACGGTCGCAAGATTAAAACTCAAAGGAATTGACGGgggCCCGCACAAGCGGTGGAGCATGTGGTTCAATTCGAAGCAACGCGCAGAACCTTACCGGCCCTTGACATGTCCCGTTTGGATTTCAGAGATGAGATCCTTCAGTTCGGCTGGCGGGAACACAGGTGCTGCATGGCTGTCGTCAGCTCGTGTCGTGAGATGTTGGGTTAAGTCCCGCAACGAGCGCAACCCTCGCCCCTAGTTGCCAGCATTCAGTTGGGCACTCTAGGgggACTGCCGGTGATAAGCCGCGA-------------------------------------------
>OTU_441
GTAGTCCACGCCCTAAACGATGCTTACTCGACGTATGAAGCTAGACTTTGTGCGTCCAAGGGAAACCGTTAAGTAAGCCACCTGGGGAGTACGACCGCAAGGTTGAAACTCAAAGGAATTGACGGgggTCCGCACAAGCGGTGGAGCATGTGGTTTAATTCGATGATACGCGAGGAACCTTACCTGGGCTAGAATGCGAGTGACGGATCGGGAAACCGGTCTTTTCTTCGGAACACAAAGCAAGGTGCTGCATGGCTGTCGTCAGCTCGTGCCGTGAGGTGTTGGGTTAAGTCCCGCAACGAGCGCAACCCCTGTCCTTAGTTGCCAACTCATCGCAAGATGAAGGGACTCTAAGGAGACTGCCGGCGTAAGCCGCGA---------------------------------------------
>OTU_442
GTAGTCCATGCCGTAAACGTTGGGCGCTAGGTGTGGGGCTCATTCCACGAGTTCTGTGCCGCAGCAAACGCATTAAGCGCCCCGCCTGGGGAGTACGGCCGCAAGGCTAAAACTCAAAGGAATTGACGGGGCCCCGCACAAGCGGCGGAGCATGCGGATTAATTCGATGCAACGCGAAGAACCTTACCAAGGCTTGACATGCAGGGAAATCTCACAGAGATGTGAGGTCCGCAAGGGTCCTGCGCAGGTGGTGCATGGTTGTCGTCAGCTCGTGTCGTGAGATGTTGGGTTAAGTCCCGCAACGAGCGCAACCCTCGTCTTATGTTGCCAGCGGATAATGCCGGGGACTCATAAGAGACTGCCGGGGTCAACTCGGA----------------------------------------------
>OTU_443
GTAGTCCACGCCGTAAACGATGGTCACTAGATGTGGggggTGTCGACTCCccccGTGTCGTAGCTAACGCGTTAAGTGACCCGCCTGGGGAGTACGGCCGCAAGGCTAAAACTCAAAGGAATTGACGGGGACCCGCACAAGCAGCGGAGCATGTGGATTAATTCGACGCAACGCGAAGAACCTTACCTGGGCTTGACATACTGCTGACCTCTGTGGAAACACAGACTCCCTTCGGGGCAGCAATACAGGTGGTGCATGGCTGTCGTCAGCTCGTGTCGTGAGATGTTGGGTTGAGTCCCGCAACGAGCGCAACCcccGTCCTATGTTGCCAGCATTCAGTTGGGGACTCATAGGAGACTGCCGGTGACAAACCGGA-----------------------------------------------
>OTU_444
GTAGTCCACGCCGTAAACTATGAGTGCTAGATGTTGGGAGGTTTACTTCTCAGTGTCGCAGCTAACGCATTAAGCACTCCGCCTGGGGAGTACGGCCGCAAGGTTAAAACTCAAAGGAATTGACGGgggCCCGCACAAGCGGTGGAGCATGTGGTTTAATTCGAAGCAACGCGCAGAACCTTACCATCCCTTGACATCCCTATCGCGGTTTCCAGAGATGGATTCCTTCAGCTCGGCTGGATAGGTGACAGGTGCTGCATGGCTGTCGTCAGCTCGTGTCGTGAGATGTTGGGTTAAGTCCCGCAACGAGCGCAACCCTCGCTCTTAGTTGCCATCAGGTAAAGCTGGGCACTCTAAGAGAACTGCCGGTGATAAGCCGGA------------------------------------------
>OTU_445
GTAGTCCACGCCCTAAACGATGTCAACTGGTTGTTGGGAGGGTTTCTTCTCAGTAACGTAGCTAACGCGTGAAGTTGACCGCCTGGGGAGTACGGCCGCAAGGTTGAAACTCAAAGGAATTGACGGGGACCCGCACAAGCGGTGGATGATGTGGTTTAATTCGATGCAACGCGAAaaaCCTTACCTACCCTTGACATGCCAGGAACTGATCAGAGATGGTTGGGTGCTCGAAAGagagCCTGGACACAGGTGCTGCATGGCCGTCGTCAGCTCGTGTCGTGAGATGTTGGGTTAAGTCCCGCAACGAGCGCAACCCTTGTCATTAGTTGCTACGAAAGGGCACTCTAATGAGACTGCCGGTGACAAACCGGA---------------------------------------------------
>OTU_446
GTAGTCCACGCCCTAAACGATGCGAACTAGTCGTTGGgggAGCAATCCCTTAGTGACGCAGCTAACGCGTGAAGTTCGCCGCCTGGGGAGTACGGTCGCAAGATTAAAACTCAAAGGAATTGACGGgggCCCGCACAAGCGGTGGATGATGTGGATTAATTCGATGCAACGCGAAaaaCCTTACCTACCCTTGACATGCCAGGGAGCCCGCTGAGAGGTGGGTGTGCCCGAAAGGGAACCTGGACACAGGTGCTGCATGGCTGTCGTCAGCTCGTGTCGTGAGATGTTGGGTTAAGTCCCGCAACGAGCGCAACCCTTGTCCTTAGTTGCTACATTTAGTTGGGCACTCTAAGGAGACTGCCGGTGACAAACCGGA-----------------------------------------------
>OTU_447
GTAGTCCACGCCGTAAACGATGAGTGCTAAGTGTTAGGgggTTTCCGCCCCTTAGTGCTGCAGCTAACGCATTAAGCACTCCGCCTGGGGAGTACGACCGCAAGGTTGAAACTCAAAGGAATTGACGGgggCCCGCACAAGCGGTGGAGCATGTGGTTTAATTCGAAGCAACGCGAAGAACCTTACCAGGTCTTGACATCCCACTGACCGGCTTAGAGATAGGCTTTTCCCTTCGGGGACAGTGGTGACAGGTGGTGCATGGTTGTCGTCAGCTCGTGTCGTGAGATGTTGGGTTAAGTCCCGCAACGAGCGCAACCCTTGATCTTAGTTGCCAGCATTCAGTTGGGCACTCTAAGGTGACTGCCGGTGATAAACCGGA--------------------------------------------
>OTU_448
GTAGTCCACGCCGTAAACGATGATAACTCGTTGCAGGCGATACACAGTCTGTGACTTAGCGAAAGCGTTAAGTTATCCACCTGGGGAGTACGTTCGCAAGAATGAAACTCAAAGGAATTGACGGgggCCCGCACAAGCGGAGGAACATGTGGTTTAATTCGATGATACGCGAGGAACCTTACCCGGGCTTGAAAGTTATTGACAGGAGTGGAAACACTctctTCCTTCGGGACAAGAAACTAGGTGCTGCATGGTTGTCGTCAGCTCGTGCCGTGAGGTGTCGGGTTAAGTCCCATAACGAGCGCAACCCCTACTGTTAGTTGCCATCGGGTGATGCCGGGAACTCTAACAGGACTGCCGGTGTAAGCCGAGA--------------------------------------------------
>OTU_449
GTAGTCCACGCCGTAAACGATGAGTGCTAGGTGTTGGgggTATTGACCcccccAGTACCGCAGCTAACGCGTTAAGCACTCCGCCTGGGGAGTACGGCCGCAAGGCTAAAACTCAAAGGAATTGACGGgggCCCGCACAAGCGGTGGAGTATGTGGTTTAATTCGACGCAACGCGCAAAACCTTACCTGGGTTAAATCCACCAGAACCTTCCAGAAACGGAGGGGTGCCTTCGGGAGCTGGTGAGAAGGTGCTGCATGGCTGTCGTCAGCTCGTGTCGTGAGATGTTGGGTTAAGTCCCGCAACGAGCGCAACCCCTGTTGTTAGTTGCTACCAGTTAGGCTGAGCTctctAACAAGACTGCCGACGTGAAGTCGGA----------------------------------------------
>OTU_450
GTAGTCCACGCCCTAAACGATGTCTACTAGTTGTCGGTCCTTCAGTGGATTGGTAACGCAGCTAACGCGTGAAGTAGACCGCCTGGGGAGTACGGTCGCAAGATTAAAACTCAAAGGAATTGACGGGGACCCGCACAAGCGGTGGATGATGTGGATTAATTCGATGCAACGCGAAaaaCCTTACCTACGCTTGACATGTCTGGAACCTCGCTGAAAGGTGAGGGTGCCCGAAAGGGAGCCAGAACACAGGTGCTGCATGGCTGTCGTCAGCTCGTGTCGTGAGATGTTGGGTTAAGTCCCGCAACGAGCGCAACCCTTGTCCTTAGTTGCTACGAAAGGGCACTCTAAGGAGACTGCCGGTGACAAACCGGA---------------------------------------------------
>OTU_451
GTAGTCCACGCCGTAAACGATGAATGCTAGCCGTTGGCGAGCTTGCTCGTCAGTGGCGCAGCTAACGCTTTAAGCATTCCGCCTGGGGAGTACGGTCGCAAGATTAAAACTCAAAGGAATTGACGGgggCCCGCACAAGCGGTGGAGCATGTGGTTCAATTCGACGCAACGCGAAGAACCTTACCAGCCCTTGACATGCCACGACGGTTTCCAGAGATGGATTCTTCCCCGCAAGGGGCGTGGACACAGGTGCTGCATGGCTGTCGTCAGCTCGTGTCGTGAGATGTTGGGTTAAGTCCCGCAACGAGCGCAACCCTCGCCCTTAGTTGCCATCATTCAGTTGGGCACTCTAAGGGGACTGCCGGTGATAAGCCGCGA---------------------------------------------
>OTU_452
GTAGTCCACGCCGTAAACGATGGATACTAGCTGTTGGGAGCAATCTCAGTGGCTAAGCGAAAGTGATAAGTATCCCACCTGGGGAGTACGAACGCAAGTTTGAAACTCAAAGGAATTGACGGgggCCCGCACAAGCGGTGGAGCATGTGGTTTAATTCGATGATACGCGAGGAACCTTACCAAGGCTTAAATGGGGAGTGACAGGTGTGGAAACACGCCCTTCTTCGGACACTCTTCAAGGTGCTGCATGGTTGTCGTCAGCTCGTGCCGTGAGGTGTCAGGTTAAGTCCTATAACGAGCGCAACCCCTGTTGTTAGTTGCCAGCGAGTCATGTCGGGAACTCTAACAAGACTGCCGGTGCAAACCGTGA-----------------------------------------------------
>OTU_453
GTAGTCCCGGCCCTAAACGATGATTGCTTGGTGTGATCGGTACCCAATCCGATTGTGCCGCAGCTAACGCGATAAGCAATCCGCCTGGGGAGTACGGTCGCAAGGCTGAAACTCAAAGGAATTGACGGgggCCCGCACAAGCGGTGGAGCATGTGGTTCAATTCGACGCAACGCGAAGAACCTTACCTGGGCTCGAAATGCAGGAGACCGGGGTAGAAATACCCTTTCCCCTTAAAAGGCTGCTGTATAGGTGCTGCATGGCTGTCGTCAGCTCGTGTCGTGAGATGTTGGGTTAAGTCCCGCAACGAGCGCAACCCTCATCCCTAGTTGCCACCGGGTCAAGCCGAGCACTCTAGTGAAACCGCCCCGGATAACGGGGA-------------------------------------------
>OTU_454
GTAGTCCACGCCGTAAACGATGAGTGCTAAGTGTTAGGgggTTTCCGCCCCTTAGTGCTGCAGCTAACGCATTAAGCACTCCGCCTGGGGAGTACGGTCGCAAGACTGAAACTCAAAGGAATTGACGGgggCCCGCACAAGCGGTGGAGCATGTGGTTTAATTCGAAGCAACGCGAAGAACCTTACCAGGTCTTGACATCCCATTGACCGTCATGGAGACATGGCTTTCCCTTCGGGGACAGTGGTGACAGGTGGTGCATGGTTGTCGTCAGCTCGTGTCGTGAGATGTTGGGTTAAGTCCCGCAACGAGCGCAACCCTTGTTCTTAGTTGCCATCATTTAGTTGGGCACTCTAAGGAGACTGCCGGTGACAAACCGGA--------------------------------------------
>OTU_455
GTAGTCCACGCCGTAAACGATGAGAACTAGCCGTTGGACCCCTTGAGGGTTTAGTGGCGTAGCTAACGCGATAAGTTCTCCGCCTGGGGAGTACGGCCGCAAGGCTAAAACTCAAATGAATTGACGGgggCCCGCACAAGCGGTGGAGCATGTTGTTTAATTCGATGCAACGCGAAGAACCTTACCACCCCTTGACATCCTCGGAACTTGGCAGAGATGCCTTGGTGCCTTCGGGAACCGAGTGACAGGTGCTGCATGGCTGTCGTCAGCTCGTGTCGTGAGATGTTGGGTTAAGTCCCGTAACGAGCGCAACCCTTGTCCTTATTTGCCAGCGGGTAATGCCGGGAACTCTAAGGAGACTGCCGGTGACAAACCGGA---------------------------------------------
>OTU_456
GTAGTCCACGCCGTAAACGATGAATGTTAGCCGTCGGCAAGTTTACTTGTCGGTGGCGCAGCTAACGCATTAAACATTCCGCCTGGGGAGTACGGTCGCAAGATTAAAACTCAAAGGAATTGACGGgggCCCGCACAAGCGGTGGAGCATGTGGTTTAATTCGAAGCAACGCGCAGAACCTTACCAGCCCTTGACATCCTACGATCGCTACAGAGATGTAGTTTCCACTTCGGTGGCGTAGAGACAGGTGCTGCATGGCTGTCGTCAGCTCGTGTCGTGAGATGTTGGGTTAAGTCCCGCAACGAGCGCAACCCTCGCCCTTAGTTGCCAGCATTAAGTTGGGCACTCTAAGGGGACTGCCGGTGATAAGCCGAGA-----------------------------------------------
>OTU_457
GTAGTCCACGCCGTAAACGATGGATACTAGCTGTGCGGTCGCAAGACTGCGTGGCTAAGCGAAAGTGATAAGTATCCCACCTGGGGAGTACGTTCGCAAGAATGAAACTCAAAGGAATTGACGGgggCCCGCACAAGCGGTGGAGCATGTGGTTTAATTCGATGATACGCGAGGAACCTTACCAAGGCTTAAATGGgggACGACAGTTGTGGAAACATGACTTTCTTCGGACGTCCTTCAAGGTGCTGCATGGTTGTCGTCAGCTCGTGCCGTGAGGTGTCAGGTTAAGTCCTATAACGAGCGCAACCCCTGTTGTTAGTTGCCAGCGAGTCATGTCGGGAACTCTAGCAAGACTGCCAGTGCAAACTGTGA---------------------------------------------------
>OTU_458
GTAGTCCACGCCGTAAACGATGGAAGCTAGCCGTCGGggggTTTACCTTTCGGTGGCGCAGCAAACGCATTAAGCTTCCCGCCTGGGGAGTACGGTCGCAAGATTAAAACTCAAAGGAATTGACGGgggCCCGCACAAGCGGTGGAGCATGTGGTTTAATTCGAAGCAACGCGCAGAACCTTACCAGCCCTTGACATGCCCTGACGGTACCGGAGACGGTGCCATTCCTTCGGGACAGGTGCACAGGTGCTGCATGGCTGTCGTCAGCTCGTGTCGTGAGATGTTGGGTTAAGTCCCGCAACGAGCGCAACCCTCGCCCTTAGTTGCCAGCATTCAGTTGGGCACTCTAGGgggACTGCCGGTGATAAGCCGAGA------------------------------------------------
>OTU_460
GTAGTCCACGCCGTAAACGATGGGCACTAGGTGCCTGGgggAGCGACCcccTGGGTGCCGGCGCTAACGCATTAAGTGCCCCGCCTGGGGAGTACGGCCGCAAGGCTGAAACTCAAAGGAATTGACGGgggCCCGCACAAGCGGTGGAGCATGTGGTTTAATTCGACGCAACGCGAAGAACCTTACCTGGGCTTGACATGCACGGGCAAGCTGATGGAAACATCGGCCCCTCTTCGGAGTCCGTGCACAGGTGCTGCATGGCTGTCGTCAGCTCGTGTCGTGAGATGTTGGGTTAAGTCCCGCAACGAGCGCAACCCCTGTCCCTAGTTGCTAACGGGTCATGCCGAGAACTCTAGGGAGACTGCCGGTGCCAAACCGGA-------------------------------------------
>OTU_461
GTAGTCCACGCCCTAAACGATGATGACTAGTTGTTGGAGGAGTTAAATCCTTTAGTAACGCAGCTAACGCGAGAAGTCATCCGCCTGGGGAGTACGGTCGCAAGATTAAAACTCAAAGGAATTGACGGgggCCCGCACAAGCGGTGGATGATGTGGTTTAATTCGACGCAACGCGAAaaaCCTTACCTACCCTTGACATGTACGGAACCTCATAGAGATGTGAGGGTGCCCGAAAGGGAGCCGTAACACAGGTGCTGCATGGCTGTCGTCAGCTCGTGTCGTGAGATGTTGGGTTAAGTCCCGCAACGAGCGCAACCCTTGCCATTAGTTGCCACATTCAGTTGAGCACTCTAATGGGACTGCCGGTGACAAACCGGA---------------------------------------------
>OTU_462
GTAGTCCACGCCGTAAACGATGAGTGCTAGGTGTTGGAGGGTTTCCGCCCTTCAGTGCTGAAGCTAACGCATTAAGCACTCCGCCTGGGGAGTACGGTCGCAAGGCTGAAACTCAAAGGAATTGACGGGGACCCGCACAAGCGGTGGAGCATGTGGTTTAATTCGAAGCAACGCGAAGAACCTTACCAACTCTTGACATCCcccTGACCGGTACAGAGATGTACCTTCCCCTTCGGgggCAGGGGTGACAGGTGGTGCATGGTTGTCGTCAGCTCGTGTCGTGAGATGTTGGGTTAAGTCCCGCAACGAGCGCAACCCTTGTCCTTAGTTGCCACCATTCAGTTGGGCACTCTAAGGAGACTGCCGGTGACAAACCGGA--------------------------------------------
>OTU_463
GTAGTCCATGCCGTAAACGTTGGGCGCTAGGTGTGGGGATGGGTTCCACCGTTTCCGTGCCGTAGCTAACGCATTAAGCGCCCCGCCTGGGGAGTACGGCCGCAAGGCTAAAACTCAAAGGAATTGACGGgggCCCGCACAAGCGGCGGAGCATGTGGATTAATTCGATGCAACGCGAAGAACCTTACCTGGGTTTGACATGCACTAGACAGCCGTAGAGATACGGTTTCCCTTGTGGTTGGTGTACAGGTGGTGCATGGCTGTCGTCAGCTCGTGTCGTGAGATGTTGGGTTAAGTCCCGCAACGAGCGCAACCCTTGCCCTATGTTGCCAGCGGGTTATGCCGGGGACTCGTAGGGGACTGCCGGGGTCAACTCGGA--------------------------------------------
>OTU_464
GTAGTCCACACCGTAAACGTTGGGCGCTAGGTGTGGGACCCGTCCACGGGTTCCGTGCCGCAGCTAACGCATTAAGCGCCCCGCCTGGGGAGTACGGCCGCAAGGCTAAAACTCAAAGGAATTGACGGgggCCCGCACAAGCGGCGGAGCATGCGGATTAATTCGATGCAACGCGAAGAACCTTACCTGGGTTTGACATACGCCGGAAACACCTAGAGATAGGTGCCCTTTTAGTCGGTGTACAGGTGGTGCATGGCTGTCGTCAGCTCGTGTCGTGAGATGTTGGGTTAAGTCCCGCAACGAGCGCAACCCTTATCCTATGTTGCCAGCAAGCCCTTCGGGGTGTTGGGGACTCATGGGAGACTGCCGGGGTCAACTCGGA-----------------------------------------
>OTU_465
GTAGTCCACGCCGTAAACGATGGATACTTGTTGTTGGAGGTATTGACCCCTTCAGTGACGAAGCTAACGCGTTAAGTATCCCGCCTGGGGAGTACGGTCGCAAGATTAAAACTCAAAGAAATTGACGGgggCCCGCACAAGCGGTGGAGCATGTGGTTTAATTCGATGCAACGCGAAGAACCTTACCTAGGCTTGACATGTACTGGAAGACTGGCAGAAATGTCGTCGCTCGCAAGAGTCGGTACACAGGTGCTGCATGGCTGTCGTCAGCTCGTGTCGTGAGATGTTGGGTTAAGTCCCGCAACGAGCGCAACCCCTGCATTTAGTTGCCAGCATTCAGTTGGGCACTCTAGATGGACTGCCGGTGTTAAACCGGA----------------------------------------------
>OTU_466
GTAGTCCACGCCCTAAACTATGGACACTAAGTGCCGGCGGGTTACCGTCGGTGCCGCAGCTAACGCATTAAGTGTCCCGCCTGGGGAGTACGGCCGCAAGGTTGAAACTCAAAGGAATTGACGGgggCCCGCACAAGCGGTGGAGCATGTGGTTTAATTCGACGCAACGCGAAGAACCTTACCCAGGCTGGACAAGCAGGTAGTAGGAGGGTGAAAGCCCAACGAGGTAGCAATACCATCCTGCTCAGGTGCTGCATGGCTGTCGTCAGCTCGTGCCGTGAGGTGTTGGGTTAAGTCCCGCAACGAGCGCAACCCCTGTCTTCAGTTGCCATCGGGTCATGCCGGGCACTCTGAAGAGACTGCCCAGGAGAACGGGGA---------------------------------------------
>OTU_467
GTAGTCCACGCCCTAAACGATGAGAACTGGACGTTGGGAGGAATTTGCCTCTTAGTGTCGAAGCTAACGCGTGAAGTTCTCCGCCTGGGGAGTACGCTCGCAAGAGTGAAACTCAAAGGAATTGACGGgggCCCGCACAAGCGGTGGAGTATGTGGTTTAATTCGATGCAACGCGAAGAACCTTACCTGGTCTTGACATCCTGGGAACCCTGTAGAGATATGGgggTGCCGCAAGGAGCCCAGAGACAGGTGCTGCATGGCTGTCGTCAGCTCGTGTCGTGAGATGTTGGGTTAAGTCCCGCAACGAGCGCAACCCTTGCCCCTAGTTGCCAGCACGTAATGGTGGGAACTCTAGGgggACTGCCGGTGACAAACCGGA--------------------------------------------
>OTU_468
GTAGTCCACGCCCTAAACGATGTCAACTGGGTGTTGGgggAGCGATCTCCTGGTACCGTAGCTAACGCGTGAAGTTGACCGCCTGGGGAGTACGGCCGCAAGGTTAAAACTCAAAGGAATTGACGGGGACCCGCACAAGCGGTGGATGATGTGGATTAATTCGATGCAACGCGAACAACCTTACCTACCCTTGACATGTGCCGGAGCCCGCTGAGAGGTGGGTGTGCCCGAAAGGGAACGGCAACACAGGTGCTGCATGGCTGTCGTCAGCTCGTGTCGTGAGATGTTGGGTTAAGTCCCGCAACGAGCGCAACCCTTGTCCCTAGTTGCTACGCAAGGGCACTCTAGGGAGACTGCCGGTGACAAACCGGA---------------------------------------------------
>OTU_469
GTAGTCCACGCCGTAAACGATGATAACTAGCTGTCAGGGGCCATGGGCTTTTGGTGGCGCAGCTAACGCATTAAGTTATCCGCCTGGGGAGTACGGCCGCAAGGTTAAAACTCAAAGAAATTGACGGgggCCTGCACAAGCGGTGGAGCATGTGGTTTAATTCGAAGCAACGCGCAGAACCTTACCAGCGTTTGACATCCTGATCGCGGTTAGTGGAGACACTTTCCTTCAGTTCGGCTGGATCAGTGACAGGTGCTGCATGGCTGTCGTCAGCTCGTGTCGTGAGATGTTGGGTTAAGTCCCGCAACGAGCGCAACCCTCGTCTTTAGTTGCCATCATTTAGTTGGGCACTCTAAAGAAACCGCCGGTGATAAGCCGGAG------------------------------------------
>OTU_470
GTAGTCCACGCTGTAAACGATGAGAACTAGGTGTCGTGGGTGTTGACCcccGCGGTGCCGCAGCTAACGCATTAAGTTCTCCGCCTGGGAAGTACGGCCGCAAGGCTAAAACTCAAAGGAATTGACGGgggCCCGCACAAGCGGTGGAGCATGTGGTTTAATTCGACGCAACGCGCAGAACCTTACCCAGACTTGACATCTATCAAACCCGGCCCAAAAGCTGGGGTGCCCGCAAGGGAATGGTAAGACAGGTGCTGCATGGCTGTCGTCAGCTCGTGTCGTGAGATGTTGGGTTAAGTCCCGCAACGAGCGCAACCCTCGCCTTTAGTTGCTCCGCAAGGAGATCTCTAGAGGGACCGCCAGTGATAAGCTGGAG-----------------------------------------------
>OTU_471
GTAGTCCACGCCGTAAACGATGATGACTAGCTGTCGGGGCGCTTGGCGTTTCGGTGGCGCAGCTAACGCGTTAAGTCATCCGCCTGGGGAGTACGGCCGCAAGGTTAAAACTCAAAGAAATTGACGGgggCCTGCACAAGCGGTGGAGCATGTGGTTTAATTCGAAGCAACGCGCAGAACCTTACCAGCGTTTGACATGGTAGGTCGGTTTCCAGAGATGGATTCCTCCCCTTACGGGGCCTACacacaGGTGCTGCATGGCTGTCGTCAGCTCGTGTCGTGAGATGTTGGGTTAAGTCCCGCAACGAGCGCAACCCTCGCCTTTAGTTGCTACCATTTAGTTGGGCACTCTAAAGGAACTGCCGGTGATAAGCCGGA---------------------------------------------
>OTU_472
GTAGTCCACGCCGTAAACGATGGGCACTAGACGCGGGTGGGATCGACCCCTTCCGTGTCGCAGCTAACGCGCTAAGTGCCCCGCCTGGGGAGTACGGCCGCAAGGCTGAAACTCAAAGGAATTGACGGgggCCCGCACAAGCGGTGGAGCATGTGGTTTAATTCGAAGCAACGCGAAGAACCTTACCTGGGCTTGACATCTACGAGAAACCCCGGTGAAAGCCGGGGCCCTCTTCGGAGTTCGTAGACAGGTGCTGCATGGCTGTCGTCAGCTCGTGTCGTGAGATGTTGGGTTAAGTCCCGCAACGAGCGCAACCCTTATCTGCTGTTGCTAACGGGTAAAGCCGAGGACTCTGCAGAGACTGCCGGTGACAAACCGGA-------------------------------------------
>OTU_473
GTAGTCCACACCGTAAACGATGtgtgCTAGTTGTCGGGCAGCTTTGCTGTTCGGTGACGGAGCTAACGTTTTAAGCACACCGCCTGGGAAGTACGGCCGCAAGGTTAAAACTCAAAGGAATTGACGGGGACCCGCACAAGCAGTGGAACATGTCCTTTAATTCGTAGCAACGCGAAGAACCTTACCTACCCTTGACATATCAGTTGGGATTTCCAGAGATGGATTTCTTCATTTAGTTGGACTGAATACAGGTGCTGCATGGCTGTCGTCAGCTCGTGTCGTGAGATGTTGGGTTAAGTCCCGCAACGAGCGCAACCCTCGTCGTCTGTTGCTACCATTTAGTTGAGCACTCAGATGAGACTGCCGGTGATAAGCCGGA--------------------------------------------
>OTU_474
GTAGTCCACGCCGTAAACGATGGATACTAGCTGTACGGTTGCAAGACTGtgtgGCTAAGCGAAAGTGATAAGTATCCCACCTGGGGAGTACGAACGCAAGTTTGAAACTCAAAGGAATTGACGGgggCCCGCACAAGCGGTGGAGCATGTGGTTTAATTCGATGATACGCGAGGAACCTTACCAAGGCTTAAATGGgggACGACAGGACTGGAAACAGACCCTTCTTCGGACGTCCTTCAAGGTGCTGCATGGTTGTCGTCAGCTCGTGCCGTGAGGTGTCAGGTTAAGTCCTATAACGAGCGCAACCCCTGTTGTTAGTTGCCAGCGAGTCATGTCGGGAACTCTAGCAAGACTGCCAGTGCAAACTGTGA---------------------------------------------------
>OTU_475
GTAGTCCACGCCGTAAACGATGAAGACTAGCTGTCAGGGCGCTTAGCGCTTTGGTGGCGCAGCTAACGCATTAAGTCTTCCGCCTGGGGAGTACGGCCGCAAGGTTAAAACTCAAAGGAATTGACGGgggCCTGCACAAGCGGTGGAGCATGTGGTTTAATTCGAAGCAACGCGCAGAACCTTACCAGCGTTTGACATCCCGATCGCGGAGAGCAGAGATGCACTCCTTCAGTTAGGCTGGATCGGTGACAGGTGCTGCATGGCTGTCGTCAGCTCGTGTCGTGAGATGTTGGGTTAAGTCCCGCAACGAGCGCAACCCTCGCCTTTAGTTGCCATCATTTAGTTGGGCACTCTAAAGGAACTGCCGGTGATAAGCCGGA-------------------------------------------
>OTU_476
GTAGTCCACGCCGTAAACGATGAATGCTAGCCGTTGGTCAGCTTGCTGATCAGTGGCGCAGCTAACGCTTTAAGCATTCCGCCTGGGGAGTACGGTCGCAAGATTAAAACTCAAAGGAATTGACGGgggCCCGCACAAGCGGTGGAGCATGTGGTTTAATTCGAAGCAACGCGCAGAACCTTACCAGCTCTTGACATCCTGTGCCACCCAGagagaTTTGGGGTTCCCTTCGGGGACGCAGAGACAGGTGCTGCATGGCTGTCGTCAGCTCGTGTCGTGAGATGTTGGGTTAAGTCCCGCAACGAGCGCAACCCTCGCCCCTAGTTGCCATCATTTAGTTGGGCACTCTAGGgggACTGCCGGTGATAAGCCGAGA-----------------------------------------------
>OTU_477
GTAGTCCACGCTGTAAACGATGAGAACTAGATGTTGGggggTATAACCCCTCAGTGTCGCAGCTAACGCGTTAAGTTCTCCGCCTGGGGAGTACGGCCGCAAGGTTGAAACTCAAAGGAATTGACGGGGACCCGCACAAGCGGTGGAGCATGTGGTTTAATTCGATGCAACGCGAAGAACCTTACCTGGTCTTGACATCCTCGGAACTTGTCAGAGATGACTTGGTGCCTTCGGGAACCGAgagaCAGGTGCTGCATGGCTGTCGTCAGCTCGTGTCGTGAGATGTTGGGTTAAGTCCCGCAACGAGCGCAACCCTTGTCCATAGTTGCCATCATTCAGTTGGGCACTCTATGGAGACTGCCGGTGACAAACCGGA-----------------------------------------------
>OTU_478
GTAGTCCTAGCCGTAAACGGTGCGTATTTGCTGTAAAAGGAATCGACCCCTTTTGTGGCGTAGCCAACGCGTTAAATACGCCGCCTGGGAAGTACGGTCGCAAGATTAAAACTCAAAGAAATTGACGGgggCCTGCACAAGCGGTGGAGTATGTGGCTTAATTCGATGCAACGCGAAGAACCTTACCTGGCCTTGACATGCAAGTAGTAGAACCATGAAAGTGGGACGACTCCGCAAGGAGAGCTTGCACAGGTGCTGCATGGCTGTCGTCAGCTCGTGTCGTGAGATGTTGGGTTAAGTCCCGCAACGAGCGCAACCCTTGTGTCCTGTTGCCACTCGAACGAGAGTTCGAAGCACTCTGGACAGACTGCCTCGCTTAAACGAGGA------------------------------------
>OTU_479
GTAGTCCACACCGTAAACGTTGGGCGCTAGGTGTGGGACTCATTCCACGAGTTCCGTGCCGCAGCTAACGCATTAAGCGCCCCGCCTGGGGAGTACGGCCGCAAGGCTAAAACTCAAAGGAATTGACGGgggCCCGCACAAGCGGCGGAGCATGCGGATTAATTCGATGCAACGCGAAGAACCTTACCTGGGTTTGACATATGCGAGAACCCTCTAGAGATAGAGGGCTCTTTGGACACTCGCATACAGGTGGTGCATGGCTGTCGTCAGCTCGTGTCGTGAGATGTTGGGTTAAGTCCCGCAACGAGCGCAACCCTCGTCTTATGTTGCCAGCACGTCCTTCGGGATGGTGGGGACTCATAAGAGACTGCCGGGGTCAACTCGGA-------------------------------------
>OTU_480
GTAGTCCACGCCCTAAACGATGTCAACTGGTTGTTGGgggATTAACTCCCTTAGTAACGAAGCTAACGCGTGAAGTTGACCGCCTGGGGAGTACGGCCGCAAGGTTAAAACTCAAAGGAATTGACGGGGACCCGCACAAGCGGTGGATTATGTGGATTAATTCGATGCAACGCGAAaaaCCTTACCTACCCTTGACATGCTAGGAAGCTTGCAGAGATGCGAGTGTGCCCGAAAGGGAACCTAGACACAGGTGCTGCATGGCTGTCGTCAGCTCGTGTCGTGAGATGTTGGGTTAAGTCCCGCAACGAGCGCAACCCTTGTCATTAGTTGCTACATTCAGTTGGGCACTCTAATGAGACTGCCGGTGACAAACCGGA----------------------------------------------
>OTU_481
GTAGTCCACGCTGTAAACGTTGAATACTCGATGtgtgCGATACACTGTACGCGTCTAAGCGAAAGCGTTAAGTATTCCACCTGGGGAGTACGATCGCAAGATTGAAACTCAAAGGAATTGACGGgggCCCGCACAAGCGGAGGAGCATGTGGTTTAATTCGATGATACGCGAGGAACCTTACCTGGGCTTGAATGTGAGTGACCGCCTGTGAAAGCAGGCTTCCCTTCGGGGCACAAAACAAGGTGCTGCATGGCTGTCGTCAGCTCGTGCCGTGAGGTGTTGGGTTAAGTCCCGCAACGAGCGCAACCCCTATCTTTAGTTGCCATCAGGTTATGCTGGGGACTCTAAAGAGACTGCCTACGTAAGTAGTGA--------------------------------------------------
>OTU_482
GTAGTCCACGCCGTAAACGTTGGGCACTAGGTGTGGGGCCTTATCAACGGGTTCCGTGCCGTAGCTAACGCATTAAGTGCCCCGCCTGGGGAGTACGGCCGCAAGGCTAAAACTCAAAGGAATTGACGGgggCCCGCACAAGCGGCGGAGCATGTTGCTTAATTCGATGCAACGCGAAGAACCTTACCTGGGTTGAACTACGCAGGAAAAGCCACAGAGATGTGGTGTCCGAAAGGGCCTGCGATAGGTGGTGCATGGCTGTCGTCAGCTCGTGTCGTGAGATGTTGGGTTAAGTCCCGCAACGAGCGCAACCCTTATCCCATGTTGCCAGCGGGTTATGCCGGGGACTCGTGGGAGACTGCCGGGGTCAACTCGGA----------------------------------------------
>OTU_483
GTAGTCCACGCTGTAAACGATGAACACTAGGTGTCGTGGGTATTGACCcccGCGGTGCCGCAGCTAACGCATTAAGTGTTCCGCCTGGGAAGTACGGTCGCAAGACTAAAACTCAAAGGAATTGACGGgggCCCGCACAAGCGGTGGAGCATGTGGTTTAATTCGACGCAACGCGCAGAACCTTACCTGGGCTGGAAAGTCATCGGAAGCTTGGTGAAAGCCGAGTGTGCCCGCAAGGGAGCCGGTGGACAGGTGCTGCATGGCTGTCGTCAGCTCGTGTCGTGAGATGTTGGGTTAAGTCCCGCAACGAGCGCAACCCCTATCCCTAGTTGCTACCAGTTCGGCTGAGCACTCTAGTGAGACTGCCGGCGTCAAGCCGGA------------------------------------------
>OTU_484
GTAGTCCACGCCGTAAACGATGATAACTCGACGTTGGCAATATACCGTTCAGCGTCCAAGCGAAAGCGTTAAGTTATCCACCTGGGGAGTACGATCGCAAGGTTGAAACTCAAAGGAATTGACGGgggCCCGCACAAGCGGTGGAGCATGTGGTTTAATTCGATGATACGCGAGGAACCTTACCAGGGCTTAAATGGGAATTGACAGACTGGGAAACTAGTCCTCCTTCGGGCAATTTTCAAGGTGCTGCATGGTTGTCGTCAGCTCGTGCCGTGAGGTGTTGGGTTAAGTCCCGCAACGAGCGCAACCCCTACTGTTAGTTGCCAGCATGTAATGATGGGGACTCTAGCAGAACTGCCAGCGCAAGCTGTGA--------------------------------------------------
>OTU_485
GTAGTCCACACTGTAAACGTTGATGACTCGCTGTTGGCGATACACGGCCAGCGGCAGagagaAATCGTTAAGTCATCCACCTGGGGAGTACGCCGGCAACGGTGAAACTCAAAGGAATTGACGGgggTCCGCACAAGCGGTGGAGCATGTGGTTTAATTCGATGATACGCGAGGAACCTTACCTGGACTAGAATGCCCTTGATGGGTCCAGAGATGGACTGTTCCGCAAGGACAAGGAGCAAGGTGCTGCATGGCCGTCGTCAGCTCGTGCCGTGAGGTGTTGGGTTAAGTCCCGCAACGAGCGCAACCCTTATTtttAGTTGCCAACAGGTTAAGCTGGGGACTCTAAaaaGACTGCCCGCGCAAGCGGAGA--------------------------------------------------
>OTU_486
GTAGTCCACGCCGTAAACGTTGGGAACTAGGTGTGGGTCTCATTCCACGAGATCTGTGCCGCAGCTAACGCATTAAGTTCCCCGCCTGGGGAGTACGGCCGCAAGGCTAAAACTCAAAGGAATTGACGGgggCCCGCACAAGCGGCGGAGCATGTGGATTAATTCGATGCAACGCGAAGAACCTTACCAAGGCTTGACATGTACCGGAAACATCCAGAGATGGGTGCCCCGCAAGGTCGGTACACAGGTGGTGCATGGTTGTCGTCAGCTCGTGTCGTGAGATGTTGGGTTAAGTCCCGCAACGAGCGCAACCCTCGTTCCATGTTGCCAGCAGGCCCTTTTAGGGTGCTGGGGACTCATGGGAGACTGCCGGGGTCAACTCGGA--------------------------------------
>OTU_487
GTAGTCCACGCCGTAAACGATGAGTGCTTGGTGTAGCGGGTATCGACCCCTGCTGTGCCGAAGTCAACACATTAAGCACTCCGCCTGGGGAGTACGGTCGCAAGACTGAAACTCAAAGGAATTGACGGgggCCCGCACAAGCGGTGGAGCATGTGGTTTAATTCGAAGCAACGCGCAGAACCTTACCTGGGTTTGAACTGCACAGGAAAGCCTCAGAGATGAGGTCCCCTCTTCGGAGGTCTGTGTAGAGGTGCTGCATGGCTGTCGTCAGCTCGTGTCGTGAGATGTTGGGTTAAGTCCCGCAACGAGCGCAACCCTTATTCATAGTTACTAACGTGTAATGGCGAGAACTCTATGGAGACTGCCGGTGATAAACCGGA-------------------------------------------
>OTU_488
GTAGTCCACGCCGTAAACGATGAGTGCTAGATGTTTCTGGTATTGACCCCGGAGGCGTCGTAGCTAACGCGTTAAGCACTCCGCCTGGGGAGTACGGCCGCAAGGCTAAAACTCAAAGGAATTGACGGgggCCCGCACAAGCGGTGGAGCATGTGGTTCAATTCGACGCAACGCGAAGAACCTTACCTGGGTTGGAACCccccGGAACCTTCCAGAGATGGAGGGGTGCCCGCAAGGGAATCGGGTGTCCAGGTGCTGCATGGCTGTCGTCAGCTCGTGTCGTGAGATGTTGGGTTAAGTCCCGCAACGAGCGCAACCCTTGTCGTTAGTTGCCAGCGGTTCGGCCGGGCACTCTAACGAGACTGCCGGTGTTAAACCGGA------------------------------------------
>OTU_489
GTAGTCCTAGCCCTAAACGATGATTGCTTGATGTGGCGGGTATCCAATCCCGCCGTGTCGAAGCTAACGCGATAAGCAATCCGCCTGGGGAGTACGGTCGCAAGGCTGAAACTCAAAGGAATTGACGGgggCCCGCACAAGCGGTGGAGCATGTGGTTTAATTCGACGCAACGCGAAGAACCTTACCTGGGCTCGAAATGTACAGGAATCCGGTAGAAATATCGGCGCCCAGCAATGGGCCTGTAtataGGTGCTGCATGGCTGTCGTCAGCTCGTGTCGTGAGATGTTGGGTTAAGTCCCGCAACGAGCGCAACCCTTATCTCCAGTTGCTACCATTTAGTTGAGCACTCTGGCGAGACCGCCTCGGATAACGGGGA---------------------------------------------
>OTU_490
GTAGTCCACGCTGTAAACGTTGGGCGCTAGGTGTGGggggCCTCTCCGGTTCTCTGTGCCGCAGCTAACGCATTAAGCGCCCCGCCTGGGGAGTACGGCCGCAAGGCTAAAACTCAAAGGAATTGACGGgggCCCGCACAAGCGGCGGAGCATGCGGATTAATTCGATGCAACGCGAAGAACCTTACCTGGGTTTGACATGGCCGCAAAACTTCCAGAGATGGGAGGTCCTTCGGgggCGGTCACAGGTGGTGCATGGCTGTCGTCAGCTCGTGTCGTGAGATGTTGGGTTAAGTCCCGCAACGAGCGCAACCCTCGTCCCATGTTGCCAGCAATTCGGTTGGGGACTCATGGGAGACTGCCGGGGTCAACTCGGA-----------------------------------------------
>OTU_491
GTAGTCCACGCCGTAAACGATGGGTGCTAGCCATATCGGGTGTTGACCCTTAGGTGTGGCGAAGCCAACGCGTTAAGCACCCCGCCTGGGGAGTACGGTCGCAAGATTAAAACTCAAAGGAATTGACGGgggCCCGCACAAGCGGTGGAGTATGTGGTTTAATTCGAAGCAACGCGAAGAACCTTACCTAGCCTTGACATGTCTAGAAGCCTGATGAAAGTTGGGTGTGCTCGCAAGagagCTAGAACACAGGTGCTGCATGGCTGTCGTCAGCTCGTGTCGTGAGATGTTTGGTTAAGTCCAGCAACGAGCGCAACCCTCGTCGTCAGTTGCCACCATTCAGTTGGGCACTCTGACGAGACTGCCGGTGTTAAGCCGGA-------------------------------------------
>OTU_492
GTAGTCCACGCCGTAAACGATGTGCGCTGGGTGTTGGgggCCCTAGGCCCTCAGTGCCGTAGCCAACGCGATAAGCGCACCGCCTGGGGAGTACGGCCGCAAGGTTGAAACTCAAAGGAATTGACGGgggCCCGCACAAGCGGTGGAGCATGTGGTTTAATTCGAAGCAACGCGCAGAACCTTACCAGCCCTTGACATGGACAGGACCGGCGCGGAGACGCGCTTTCCCCGCAAGGGGCCTGTTGCACAGGTGCTGCATGGCTGTCGTCAGCTCGTGTCGTGAGATGTTGGGTTAAGTCCCGCAACGAGCGCAACCCTCGCTTTCAGTTGCCAGCACTATCAGGTGGGCACTCTGGAGGAACTGCCGGTGACAAGCCGGA-------------------------------------------
>OTU_493
GTAGTCCACGCCATAAACGATGAGAACTAGACGTTGAAGGGGTAAGCCCTCCAGTGTCGTAGCTAACGCGCTAAGTTCTCCGCCTGGGGAGTACGGCCGCAAGGTTGAAACTCAAAGGAATTGACGGGGACCCGCACAAGCGGTGGAGCATGTGGTTTAATTCGATGCAACGCGAAGAACCTTACCTGGTCTTGACATCCTGGGAATCCTGTAGAGATATGGGAGTGCCGCAAGGAACCCAGAGACAGGTGCTGCATGGCTGTCGTCAGCTCGTGTCGTGAGATGTTGGGTTAAGTCCCGCAACGAGCGCAACCCTTGTCCTTAGTTGCCATCATTCAGTTGGGCACTCTAAGGAGACCGCCGGTGACAAACCGGA-----------------------------------------------
>OTU_494
GTAGTCCACGCTGTAAACGATGGATGCTAGCCGTTGGGGAGCTTGCTCTTCAGTGGCGCAGCTAACGCTTTAAGCATCCCGCCTGGGGAGTACGGTCGCAAGATTAAAACTCAAAGGAATTGACGGgggCCCGCACAAGCGGTGGAGCATGTGGTTTAATTCGAAGCAACGCGCAGAACCTTACCAGCTTTTGACATGTCCTGGACGGATTGCAGAGATGCGATCTTCCCTCACGGGCCGGGAACACAGGTGCTGCATGGCTGTCGTCAGCTCGTGTCGTGAGATGTTGGGTTAAGTCCCGCAACGAGCGCAACCCTCGCCTTTAGTTGCCATCATTCAGTTGGGCACTCTAGAGGGACTGCCGGTGATAAGCCGGA----------------------------------------------
>OTU_495
GTAGTCCACGCCGTAAACGATGGATACTTGCCGTTGGAGGTATTGACCCCTTCAGTGGCGTAGCTAACGCGTTAAGTATCCCGCCTGGGGAGTACGGTCGCAAGATTAAAACTCAAAGAAATTGACGGgggCCCGCACAAGCGGTGGAGCATGTGGTTTAATTCGATGCAACGCGAAGAACCTTACCTAGGCTTGACATGTACTGGAAGACTGGCAGAAATGTCGTCGCCCGCAAGGGTCGGTACACAGGTGCTGCATGGCTGTCGTCAGCTCGTGTCGTGAGATGTTGGGTTAAGTCCCGCAACGAGCGCAACCCCTGCTTTTAGTTGCCAGCATTTAGTTGGGCACTCTAGAAGGACTGCCTGCGTTAAGCAGGA----------------------------------------------
>OTU_496
GTAGTCCGCACGGTAAACGATGGATGCTCGCTATTCGTCCTATTTGGATGAGTGGCCAAGTGAAAACATTAAGCATCCCACCTGGGGAGTACGCCGGCAACGGTGAAACTCAAAGGAATTGACGGgggCCCGCACAAGCGGAGGAACATGTGGTTTAATTCGATGATACGCGAGGAACCTTACCCGGGCTTGAACTGCCAGCGAACGATACAGAGATGTTGAGGCCCTTCGGGGCGCTGGTGGAGGTGCTGCATGGTTGTCGTCAGCTCGTGCCGTGAGGTGTCGGCTTAAGTGCCATAACGAGCGCAACCCTTTTCTTTAGTTGCCATCAGGTCATGCTGGGCACTCTATGGATACTGCCACCGTAAGGTGTGAG-----------------------------------------------
>OTU_497
GTAGTCCACGCAGTAAACGATGATTACTAGTTGTTTGCGATAAGACAGTAAGTAACTAAGCGAAAGCGATAAGTAATCCACCTGGGGAGTACGCCGGCAACGGTGAAACTCAAAGGAATTGACGGgggCCCGCACAAGCGGAGGAACATGTGGTTTAATTCGATGATACGCGAGGAACCTTACCCGGGCTTGAAATGCATCTGACCGATCTGGAAACAGATTTTCTAGCAATAGCAGATGTGTAGGTGCTGCATGGTTGTCGTCAGCTCGTGCCGTGAGGTGTCGGCTTAAGTGCCATAACGAGCGCAACCCACATTGTTAGTTACTAACAGGTTAAGCTGAGGACTCTGACAAGACTGCCAGCGTAAGCTGTGA------------------------------------------------
>OTU_498
GTAGTCCACGCCGTAAACGATGAGAACTAGGTGTCGTGGGTGTTGACCCCTGCGGTGCCGTAGCTAACGCATTAAGTTCTCCGCCTGGGAAGTACGGTCGCAAGACTAAAACTCAAAGGAATTGACGGgggCCCGCACAAGCGGTGGAGCATGTGGTTTAATTCGACGCAACGCGCAGAACCTTACCTGGTCTTGACATCTATCGAACCTGCCCGAAAAGGTGGGGTGCCCGCAAGGGAACGGTAAGACAGGTGCTGCATGGCTGTCGTCAGCTCGTGTCGTGAGATGTTGGGTTAAGTCCCGCAACGAGCGCAACCCTCGCCTTTAGTTGCCACGCAAGTGGATCTCTAGAGGGACCGCCAGTGATAAGCTGGA------------------------------------------------
>OTU_499
GTAGTCCACGCCCTAAACGATGTCGACTGGTTGTTGGGTGGGTAACCACTTAGTAACGAAGCTAACGCGTGAAGTCGACCGCCTGGGGAGTACGGTCGCAAGATTAAAACTCAAAGGAATTGACGGGGACCCGCACAAGCGGTGGATGATGTGGTTTAATTCGATGCAACGCGAAaaaCCTTACCTACACTTGACATGTCAGAAATCCTTCAGAGATGAGGGAGTGCCGCAAGGAATCTGAACACAGGTGCTGCATGGCTGTCGTCAGCTCGTGTCGTGAGATGTTGGGTTAAGTCCCGCAACGAGCGCAACCCTTGTCATTAGTTGCTACATTTAGTTGGGCACTCTAGTGAGACTGCCGGTGACAAACCGGA-------------------------------------------------
>OTU_500
GTAGTCCACGCCGTAAACGATGGGTGCTAGGTGTCACGGGTATTGACCCCTGTGGTGCCGAAGCTAACGCATTAAGCACCCCGCCTGGGAAGTACGGCCGCAAGGCTAAAACTCAAAGGAATTGACGGgggCCCGCACAAGCGGTGGAGCATGTGGTTTAATTCGACGCAACGCGAAGAACCTTACCTGGGCTAGAACCGGTTGGAATCCTGCGGAAACGTGGGAGTGCTCGCAAGAGAACCAATCGTGAGGTGCTGCATGGCTGTCGTCAGCTCGTGTCGTGAGATGTTGGGTTAAGTCCCGCAACGAGCGCAACCCCTATCGTCTAGTTGCCAGCGGTTCGGCCGGGCACTCTAGCGAGACTGCCGATCTCAAATCGGA------------------------------------------
>OTU_501
GTAGTCCACGCCGTAAACGATGTCTACTAGCCGTTGGGGTCCTTGAGACTTTAGTGGCGCAGTTAACGCGATAAGTAGACCGCCTGGGGAGTACGGCCGCAAGGTTAAAACTCAAATGAATTGACGGgggCCCGCACAAGCGGTGGAGCATGTGGTTTAATTCGATGCAACGCGAAGAACCTTACCTGGTCTTGACATAGTGAGAATCTTTCAGAGATGAgagagTGCCTTCGGGAATTCACATACAGGTGCTGCATGGCTGTCGTCAGCTCGTGTCGTGAGATGTTGGGTTAAGTCCCGCAACGAGCGCAACCCTTTTCCTTATTTGCCAGCGGGTTAAGCCGGGAACTTTAAGGATACTGCCAGTGACAAACTGGA---------------------------------------------
>OTU_502
GTAGTCCACGCCGTAAACGATGAGTGCTAGGTGTCACGGGCTTTGACCCTCGTGGTGCCGTAGCTAACGCAATAAGCACTCCGCCTGGGGAGTACGGTCGCAAGACTAAAACTCAAAGGAATTGACGGgggCCCGCACAAGCGGTGGAGCATGTGGTTTAATTCGACGCGACGCGCAGAACCTTACCTGGGCTAGAAAACACAGGAACCCGGGTGAAAACTCGGGGTGCCCTTCGGGGAATCTGTGGTTAGGTGTTGCATGGCTGTCGTCAGCTCGTGTCGTGAGATGTTGGGTTAAGTCCCGCAACGAGCGCAACCCTTGTCGTTAGTTGCCATCATTAAGTTGGGCACTCTAACGAGACTGCCGACCTTCAAGTCGGA-------------------------------------------
>OTU_503
GTAGTCCACGCCCTAAACGATGCATATTTGGTGTGGGCAGTTCATTCTGTCCGTGCCGGAGCTAACGCGTTAAATATGCCGCCTGGGGAGTACAGTCGCAAGGCTGAAACTCAAAGGAATTGACGGgggCCCGCACAAGCGGTGGAGCATGTGGTTCAATTCGACGCAACGCGAAGAACCTTACCTGGGCTCGAACGGCTGATCAACGGCGGTGGAAACATCGCTACCCCGCAAGGgggTTCAGTCGAGGTGCTGCATGGCTGTCGTCAGCTCGTGTCGTGAGATGTTGGGTTAAGTCCCGCAACGAGCGCAACCCTTGTCCTGTGTTGCCATACCGCAAGGTGGAACTCGCAGGAGACCGCCAGGGATAACCTGGA----------------------------------------------
>OTU_504
GTAGTCCACGCCGTAAACGATGGACACTTGACGTCGGCATGCTCTGCGTGTCGGTGTCGTAGCTAACGCGATAAGTGTCCCGCCTGGGGAGTACGGCCGCAAGGTTGAAACTCAAAGGAATTGACGGgggCCCGCACAAGCGGTGGAGTATGTGGTTTAATTCGATGCAACGCGAAGAACCTTACCTGGCCTTGACATGCTAGGAATCCTGCAGAGATGTGGGAGTGCCCGCAAGGGAACCTAGACACAGGTGCTGCATGGCTGTCGTCAGCTCGTGTCGTGAGATGTTGGGTTAAGTCCCGCAACGAGCGCAACCCTTGCCCTTAGTTGCCACCATTTAGTTGAGCACTCTAAGGGGACCGCCGGTGACAAACCGGA---------------------------------------------
>OTU_505
GTAGTCCTAGCCCTAAACGATGAATACTTGGTGTCTGGAGATTTAATGCTCCGGGTGCCGTCGCTAACGTTTTAAGTATTCCGCCTGGGGAGTACGCTCGCAAGAGTGAAACTCAAAGGAATTGACGGGGACCCGCACAAGCGGTGGAGCATGTGGTTTAATTCGACGCAACGCGAAGAACCTTACCTGGACTAGAATGTGAGGGAAGAAAGGTTAATACCAATCGTCTGGGAAACCAGACCCAAAACAAGGTGCTGCATGGCTGTCGTCAGCTCGTGTCGTGAGATGTTGGGTTAAGTCCCGCAACGAGCGCAACCCTTATCAACAGTTGCCATCATTAAGTTGGGAACTCTGTTGAGACTGCCGTTGATAAAACGGA--------------------------------------------
>OTU_506
GTAGTCCACGCCGTAAACGATGGGTGCTAGGTGTGGGGAGTGTCGACTctctcCGTGCCGAAGCTAACGCATTAAGCACCCCGCCTGGGGAGTACGGCCGCAAGGCTAAAACTCAAAGGAATTGACGGgggCCCGCACAAGCAGCGGAGCATGTTCTTTAATTCGACGCAACGCGAAGAACCTTACCAGGGCTTGACATGCACGGGAATGTCATAGAGATATGGCAGCCCTTCGGGGCTCGTGCACAGGTGTTGCATGGCCGTCGTCAGCTCGTGTCGTGAGATGTTGGGTTAAGTCCCGCAACGAGCGCAACCCCTGTCCTTAGTTGCCAGCGAGTAATGTCGGGGACTCTAGGGAGACTGCCGGCGACAAGTCGGA---------------------------------------------
>OTU_507
GTAGTCCATGCCCTAAACGATGCTAACTCGATGTTTGGGATTGATTtttGAGCATCAAAGCGAAAGCGATAAGTTAGCCACCTGGGAAGTACGACCGCAAGGTTGAAACTCAAAGGAATTGACGGgggTCCGCACAAGCGGTGGAGCATGTGGTTTAATTCGATGATACGCGAGGAACCTTACCTAGGCTAGAATGTGAGTGCAATTTGGTGAAAGCTGAAGTTCCTACGGGACACAAAACAAGGTGCTGCATGGTTGTCGTCAGCTCGTGCCGTGAGGTGTTGGGTTAAGTCCCGCAACGAGCGCAACCCTTATCGTTAGTTGCCAGCAGGTAAAGCTGGGGACTCTAACGAGACTGCCGGCGTAAGCTGAGA-------------------------------------------------
>OTU_508
GTAGTCCACGCCGTAAACGATGGATGCTAGCCGTTGGACAGCTTGCTGTTCAGTGGCGCAGGTAACCCTTTAAGCATCCCGCCTGGGGAGTACGGTCGCAAGATTAAAACTCAAAGGAATTGACGGgggCCCGCACAAGCGGTGGAGCATGTGGTTTAATTCGAAGCAACGCGCAGAACCTTACCAGCCTTTGACATGTCCTGGATTGTTGGCAGAGATGCCTTCGTCTCTTCGGAGCCGGGAGCACAGGTGCTGCATGGCTGTCGTCAGCTCGTGTCGTGAGATGTTGGGTTAAGTCCCGCAACGAGCGCAACCCTCGCCCTTAGTTGCCATCATTCAGTTGGGCACTCTAAGGGGACTGCCGGTGATAAGCCGCGA---------------------------------------------
>OTU_509
GTAGTCCACGCCGTAAACGATGTGCGCTGGATGTTGGGTGGCCTAGCCACTCAGTGTCGTAGCTAACGCGGTAAGCGCACCGCCTGGGGAGTACGGCCGCAAGGTTGAAACTCAAAGGAATTGACGGgggCCCGCACAAGCGGTGGAGCATGTGGTTTAATTCGAAGCAACGCGCAGAACCTTACCAGCCCTTGACATGGGCAGGCCTGGCCGAgagaTCGGCCTTCCCCGCAAGGGGCCTGCTGCACAGGTGCTGCATGGCTGTCGTCAGCTCGTGTCGTGAGATGTTGGGTTAAGTCCCGCAACGAGCGCAACCCTCGCCTTTAGTTGCCAGCATGTTTGGGTGGGCACTCTAGAGGAACTGCCGGTGACAAGCCGGA-------------------------------------------
>OTU_510
GTAGTCCACGCTGTAAACGATGGGCACTAGGTGCCGGCGGTCTTGATCCCGTCGGTGCCGGCGCTAACGCAGTAAGTGCCCCGCCTGGGGAGTACGGTCGCAAGGCTGAAACTCAAAGGAATTGACGGgggCCCGCACAAGCGGTGGAGCATGTGGTTTAATTCGACGCAACGCGAAGAACCTTACCTGGGTTTGACATGTGCAGGACAGGTGATGAAAGTCACCCTCCCTTCGGGGCCTGTGCACAGGTGCTGCATGGCTGTCGTCAGCTCGTGTCGTGAGATGTTGGGTTAAGTCCCGCAACGAGCGCAACCCTCGCCCTCTGTTGCTACCGGGTTATGCCGGGCACTCTGAGGGGACTGCCCCGGTGAACGGGGA---------------------------------------------
>OTU_511
GTAGTCCACGCCCTAAACTATGGATACTCGACATCAGCGATACACTGTTGGTGTCTGAGCGAAAGCATTAAGTATCCCACCTGGGAAGTACGATCGCAAGATTGAAACTCAAAGGAATTGGCGGgggTCCGCACAAGCGGTGGAGCATGTGGTTTAATTCGATGATACGCGAGGAACCTTACCTGGGCTAGAATGCATTTTGACCGCTAGTGAAAGCTAGTTTTGTAGCAATACACAATTTGTAAGGTGCTGCATGGCTGTCGTCAGCTCGTGCCGTGAGGTGTTGGGTTAAGTCCCGCAACGAGCGCAACCcccATCACTAGTTGCCATCAGGTAACGCTGGGAACTCTAGTGAAACTGCCGTCGCAAGACGTGA-----------------------------------------------
>OTU_512
GTAGTCCTAGCCCTAAACGGTGCTTGCTTGCTGTAAGAGGAATCGACCCCTCTTGTGGCGGAGCTAACGCGTTAAGCAAGCCGCCTGGGAAGTACGGTCGCAAGATTAAAACTCAAAGAAATTGACGGgggCCTGCACAAGCGGTGGAGTATGTGGCTTAATTCGATGCAACGCGAAGAACCTTACCTGGCCTTGACATGCAAGTAGTAGGAGGATGAAAGTCTAACGAGGTAGCAATACCAGCTTGCACAGGTGCTGCATGGCTGTCGTCAGCTCGTGTCGTGAGATGTTGGGTTAAGTCCCGCAACGAGCGCAACCCCTGTGTCCTGTTGCCACCTCTACGAGAGTAGGGAGCACTCTGGACAGACTGCCTCGCTTCAACGAGGA------------------------------------
>OTU_513
GTAGTCCACGCCCTAAACTATGGATACTAAGTGTCGGCGGGTTACCGCCGGTGCCGCAGCTAACGCATTAAGTATCCCGCCTGGGAAGTACGGCCGCAAGGTTGAAACTCAAAGGAATTGACGGgggCCCGCACAAGCGGTGGAGCATGTGGTTTAATTCGACGCAACGCGAAGAACCTTACCCAGGTTGGACATGCACGTAGTAGAAGGGTGAAAGCCTAACGAGGTAGCAATACCAGCGTGCTCAGGTGCTGCATGGCTGTCGTCAGCTCGTGCCGTGAGGTGTTGGGTTAAGTCCCGCAACGAGCGCAACCCCTGCTTTCAGTTGCTACCGGGTCATGCCGAGCACTCTGAAAGGACTGCCCAGGATAACGGGGA---------------------------------------------
>OTU_514
GTAGTCCACGCCGTAAACGATGGGCACTAGGTGCTTGGgggAGCGACCcccTGAGTGCCGGCGCTAACGCATTAAGTGCCCCGCCTGGGGAGTACGGCCGCAAGGCTGAAACTCAAAGGAATTGACGGgggCCCGCACAAGCGGTGGAGCATGTGGTTTAATTCGACGCAACGCGAAGAACCTTACCTAGGCTTGACATGCATGGGAAAGCCCGGTGAAAGCCGGGCCCCTCTTCGGAGCTCATGCACAGGTGCTGCATGGCTGTCGTCAGCTCGTGTCGTGAGATGTTGGGTTAAGTCCCGCAACGAGCGCAACCCCTGTTCGTAGTTGCCAGCGCGTCATGGCGGGGACTCTACGAAGACTGCCGGTGCCAAACCGGA-------------------------------------------
>OTU_515
GTAGTCCACGCCGTAAACGTTGGGCGCTAGGTGTGGgggCCATTCCACGGTCTCCGTGCCGCAGCTAACGCATTAAGCGCCCCGCCTGGGGAGTACGGCCGCAAGGCTAAAACTCAAAGGAATTGACGGgggCCCGCACAAGCGGCGGAGCATGTTGCTTAATTCGATGCAACGCGAAGAACCTTACCTAGGCTTGACATGTGCGGAAATCCTCCAGAGATGGTGGGTCCGTAAGGGTCGCAcacaGGTGGTGCATGGTTGTCGTCAGCTCGTGTCGTGAGATGTTGGGTTAAGTCCCGCAACGAGCGCAACCCTCGTTCCATGTTGCCAGCACGTAATGGTGGGGACTCATGGGAGACTGCCGGGGTCAACTCGGA----------------------------------------------
>OTU_516
GTAGTCCACGCCGTAAACGATGGGAACTAGGTGCTTGGgggAGCGACCccccGAGTGCCGGCGCTAACGCATTAAGTTCCCCGCCTGGGGAGTACGGCCGCAAGGCTGAAACTCAAAGGAATTGACGGgggCCCGCACAAGCGGTGGAGCATGTGGTTTAATTCGACGCAACGCGAAGAACCTTACCTAGGCTTGACATGTACGGGAAAGCCTCTGGAAACAGAGGCCCCTCTTCGGAGCTCGTGCACAGGTGCTGCATGGCTGTCGTCAGCTCGTGTCGTGAGATGTTGGGTTAAGTCCCGCAACGAGCGCAACCCTTGCCCTTAGTTACCAGCGGATAATGCCGGGGACTCTAGGgggACTGCCGGTGCCAAACCGGA-------------------------------------------
>OTU_517
GTAGTCCACGCCGTAAACGATGAATGCCAGACGTCGGggggCTTGCCCTTCGGTGTCACACCTAACGGATTAAGCATTCCGCCTGGGGAGTACGGTCGCAAGATTAAAACTCAAAGGAATTGACGGgggCCCGCACAAGCGGTGGAGCATGTGGTTTAATTCGAAGCAACGCGCAGAACCTTACCAACCCTTGACATGCCCTGACCGGCGCAGAGATGCGTCTTTCCCGCAAGGGACAGGGACACAGGTGCTGCATGGCTGTCGTCAGCTCGTGTCGTGAGATGTTCGGTTAAGTCCGGCAACGAGCGCAACCCACACCCCTAGTTGCCAGCAGGTCAAGCTGGGCACTCCAGGGGAACTGCCCGTGATAAGCGGGAG---------------------------------------------
>OTU_518
GTAGTCCACGCCCTAAACTATGTCAACTGGTTGTTGGGGAAGGTAACTTCCTTAGTAACGAAGCTAACGCGTGAAGTTGACCGCCTGGGGAGTACGGCCGCAAGGTTAAAACTCAAAGGAATTGACGGGGACCCGCACAAGCGGTGGATGATGTGGATTAATTCGATGCAACGCGAAGAACCTTACCTACCCTTGACATGTAGCGAACCCTGCTGAGAGGTGGgggTGCCCGAAAGGGAGCGCTAACACAGGTGCTGCATGGCTGTCGTCAGCTCGTGTCGTGAGATGTTGGGTTAAGTCCCGCAACGAGCGCAACCCTTGTCACTAGTTGCTACGAAAGGGCACTCTAGTGAGACTGCCGGTGACAAACCGGA-------------------------------------------------
>OTU_519
GTAGTCCACGCTGTAAACGATGAGTGCTAGACGTCACGGGTATTGACCCCTGTGGTGTCGAAGTTAACACGTTAAGCACTCCGCCTGGGGAGTACGGTCGCAAGATTAAAACTCAAAGGAATTGACGGgggCCCGCACAAGCGGTGGAGCATGTGGTTTAATTCGACGCAACGCGCAGAACCTTACCTGGGTTTGAACTGCAGTGGACCGGTGCAGAGATGTACCTTCCCTTCGGGGCTGCTGTAGAGGTGCTGCATGGCTGTCGTCAGCTCGTGTCGTGAGATGTTGGGTTAAGTCCCGCAACGAGCGCAACCcccGCCATCTAGTTGCCAGCGGTTCGGCCGGGCACTCTAATGGGACTGCCGATGTTAAATCGGA---------------------------------------------
>OTU_520
GTAGTCCACGCCCTAAACGATGCGAACTGGATGTTGGGTTCAACTAGGAACTCAGTATCGAAGCTAACGCGTTAAGTTCGCCGCCTGGGGAGTACGGTCGCAAGACTGAAACTCAAAGGAATTGACGGgggCCCGCACAAGCGGTGGAGTATGTGGTTTAATTCGATGCAACGCGAAGAACCTTACCTGGTCTTGACATCTAGCGAACTTTCCAGAGATGGATTGGTGCCTTCGGGAACGCTAAGACAGGTGCTGCATGGCTGTCGTCAGCTCGTGTCGTGAGATGTTGGGTTAAGTCCCGCAACGAGCGCAACCCTTGTCCTTAGTTGCCAGCACGTAATGGTGGGAACTCTAAGGAGACCGCCGGCGACAAGCCGGA--------------------------------------------
>OTU_521
GTAGTCCTAGCCCTAAACGATGGATACTTGCTGTGGgggggATTGAAGCCCCTTGTGGCGAAGCTAACGCATTAAGTATCCCGCCTGGGGAGTACGGTCGCAAGGCTGAAACTCAAAGGAATTGACGGgggCCCGCACAAGCGGTGGAGTATGTGGTTTAATTCGACGCAACGCGAAGAACCTTACCTGGGCTCGAACGGCTAGTGACAGGAGATGAAAGTTTCTTTTCCCGCAAGGGACATTAGTCGAGGTGCTGCATGGCTGTCGTCAGCTCGTGTCGTGAGATGTTGGGTTAAGTCCCGCAACGAGCGCAACCCCTGCCTTTAGTTGCTAACAGGTCAAGCTGAGCACTCTAAAGGGACTGCCGGTGAAaaaCCGGA-------------------------------------------
>OTU_522
GTAGTCCACGCTGTAAACGATGAGTGCTAGTTGTCGGGCGGCATGCCGTTCGGTGACGCAGCTAACGCATTAAGCACTCCGCCTGGGGAGTACGGTCGCAAGATTAAAACTCAAAGGAATTGACGGgggCCCGCACAAGCGGTGGAGCATGTGGTTTAATTCGAAGCAACGCGCAGAACCTTACCACCTTTTGACATGCCTCGCTACCTGGGGAGACCCAGGGTTCCCTTCGGGGACGAGGACACAGGTGCTGCATGGCTGTCGTCAGCTCGTGTCGTGAGATGTTGGGTTAAGTCCCGCAACGAGCGCAACCCTCGCTGTTAGTTGCCACCATTCAGTTGGGCACTCTAACAGGACTGCCGGTGCTAAGCCGGA------------------------------------------------
>OTU_523
GTAGTCCACGCCGTAAACGATGATCACTCGTGATTGGCGATATACGGTCAGTCACCTAGCGAAAGCGTTAAGTGATCCACCTGGGGAGTACGATCGCAAGATTGAAACTCAAAGGAATTGACGGgggCCCGCACAAGCGGTGGAGCATGTGGTTTAATTCGATGATACGCGAGGAACCTTACCAGGGCTCGAACGCACGTTGACAGGGGTGGAAACATCCTCTTCTTCGGACAGCGTGCGAGGTGCTGCATGGCTGTCGTCAGCTCGTGCCGTGAGGTGTCGGGTTAAGTCCCATAACGAGCGCAACCCCTACTGTTAGTTGCCAGCGGATCATGCCGGGGACTCTAACGGAACTGCCCGCGTAAGCGGTGA---------------------------------------------------
>OTU_524
GTAGTCCACGCCGTAAACGATGATAACTAGCTGTCCGGGGACTTGGTCTTTGGGTGGCGCAGCTAACGCATTAAGTTATCCGCCTGGGGAGTACGGCCGCAAGGTTAAAACTCAAATGAATTGACGGgggCCTGCACAAGCGGTGGAGCATGTGGTTTAATTCGAAGCAACGCGCAGAACCTTACCAGCGTTTGACATGGCAGGACGACTTCTGGAGACAGATTTCTTCTCTTCGGGGACCTGCAcacaGGTGCTGCATGGCTGTCGTCAGCTCGTGTCGTGAGATGTTGGGTTAAGTCCCGCAACGAGCGCAACCCTCGACCTTAGTTGCCATCATTTAGTTGGGCACTTTAAGGTAACCGCCGGTGATAAGCCGGA---------------------------------------------
>OTU_525
GTAGTCCACGCCGTAAACGTTGGGCACTAGGTGTGGGACCCCGTCAACGGGTTCCGTGCCGTAGCTAACGCATTAAGTGCCCCGCCTGGGGAGTACGGCCGCAAGGCTAAAACTCAAAGGAATTGACGGgggCCCGCACAAGCGGCGGAGCATGTTGCTTAATTCGAGGCGACGCGAAGAACCTTACCTAGGCTTGACATGCAGGGAAAAGCCGTAGAGATACGGTGTCCGTAAGGGCCCTGCACAGGTGGTGCATGGCTGTCGTCAGCTCGTGTCGTGAGATGTTGGGTTAAGTCCCGCAACGAGCGCAACCCTTGTCCTATGTTGCCAGCGCGTAATGGCGGGGACTCGTAGGAGACTGCCGGGGTCAACTCGGA----------------------------------------------
>OTU_526
GTAGTCCATGCCGTAAACGGTGGGCGCTAGGTGTAGGGACCTTTTGGGGTTTCTGTGCCGTAGCTAACGCATTAAGCGCCCCGCCTGGGGAGTACGGCCGCAAGGCTAAAACTCAAAGGAATTGACGGgggCCCGCACAAGCGGCGGAGCATGTGGATTAATTCGATGCAACGCGAAGAACCTTACCTGGGCTTGACATACACTGGATCGCTGCAGAGATGTAGTTTCCCTTGTGGCTAGTGTACAGGTGGTGCATGGCTGTCGTCAGCTCGTGTCGTGAGATGTTGGGTTAAGTCCCGCAACGAGCGCAACCCTTGTCTTATGTTGCCAGCACGTTATGGTGGGGACTCATGAgagaCTGCCGGGGTTAACTCGGA----------------------------------------------
>OTU_527
GTAGTCCACGCCGTAAACGATGGATGCTAGCCGTTGGCGAGCTTGCTCGTCAGTGGCGCAGTTAACGCTTTAAGCATCCCGCCTGGGGAGTACGGTCGCAAGATTAAAACTCAAAGGAATTGACGGgggCCCGCACAAGCGGTGGAGCATGTGGTTTAATTCGAAGCAACGCGCAGAACCTTACCAACCTTTGACATGTCCAGTTTGGGGACCAGAGATGGACCTCTTCAGTTCGGCTGGCTGGAACACAGGTGCTGCATGGCTGTCGTCAGCTCGTGTCGTGAGATGTTGGGTTAAGTCCCGCAACGAGCGCAACCCTCGCCCTTAGTTGCCATCATTCAGTTGGGCACTCTAAGGGGACTGCCGGTGATAAGCCGGA--------------------------------------------
>OTU_528
GTAGTCCACGCCGTAAACAATGCACGCTAGATCGGGGTGGCTCTGACGCCGGCTCGGTCGAAGCAAAAGCGATAAGCGTGCCGCCTGGGGAGTACGGTCGCAAGGCTAAAACTCAAAGGAATTGACGGgggCTCAcacaAGCGGTGGAGCATGTTGCTTAATTCGAGGCAACGCGAAGAACCTTACCTGGGTTTGACATGCTTGGATTAACTCCTGGAAACAGGAGCCACGCCCGCAAGGGTGGAACAAGCACAGGTGCTGCATGGCTGTCGTCAGCTCGTGCTGTGAAGTGTCGGGTTAAGTCCCTTAACGAGCGCAACCCCTGTCGTTAGTTGCTCACGCGTAATGGCGAGTACTCTAGCGAGACTGCCGGTGTCAAACCGGA--------------------------------------
>OTU_529
GTAGTCCTGGCAGTAAACGGTGCGCGTTTGGTGTGGGAGGATTCGACCCCTTCTGTGCCGGAGCTAACGCGTTAAACGCGCCGCCTGGGGAGTACGGTCGCAAGATTAAAACTCAAAGAAATTGACGGgggCCCGCACAAGCGGTGGAGTATGTGGCTTAATTCGATGCAACGCGAAGAACCTTACCTAGCCTTGACATGCATCTCTAAGTCGGTGAAAGCCGGCGACTGTAGCAATACAGAATTTGCACAGGTGCTGCATGGCTGTCGTCAGCTCGTGTCGTGAGATGTTGGGTTAAGTCCCGCAACGAGCGCAACCCCTGTGAACTGTTGCCACCGGCCTTCGGGCCGAGCACTCTGTTCAGACTGCCCTGTGAAACGGGGA---------------------------------------
>OTU_530
GTAGTCCACACTGTAAACGTTGATGACTCGATGTTGGCGATACACAGCCAGCGTCCAAGAGCAATCGTTAAGTCATCCACCTGGGGAGTACGCCGGCAACGGTGAAACTCAAAGGAATTGACGGgggTCCGCACAAGCGGTGGAGCATGTGGTTTAATTCGATGATACGCGAGGAACCTTACCTGGGCTAGAATGCCCTTGATGGGTCCAGAGATGGATCGTTTCGCAAGAACAAGGAGCAAGGTGCTGCATGGCTGTCGTCAGCTCGTGCCGTGAGGTGTTGGGTTAAGTCCCGCAACGAGCGCAACCCCTATTCTTAGTTGCCAGCATGTAATGGTGGGGACTCTAAGAAGACTGCCCGCGCAAGCGGAGA--------------------------------------------------
>OTU_531
GTAGTCCACGCCGTAAACGTTGAGTGCTAGGTGTCGCGGGTATTGACCCCTGCGGTGCCGTCGTTAACGCATTTAGCACTCCGCCTGGGGAGTACGGTCGCAAGGCTAAAACTCAAAGGAATTGACGGgggCCCGCACAAGCGGTGGAGCATGTGGTTTAATTCGAAGCAACGCGCAGAACCTTACCTGGACTTGACATCTACGGAACCTCCTGGAAACAGGAGGGTGCCTTCGGGAGCCGTAAGACAGGTGCTGCATGGCTGTCGTCAGCTCGTGTCGTGAGGTGTTGGGTTAAGTCCCGCAACGAGCGCAACCCCTATCACTAGTTGCCATCAGTTAGGCTGGGCACTCTAGTGAGACTGCCGGTGTTAAACCGGA---------------------------------------------
>OTU_532
GTAGTCCACACCCTAAACGATGCATACTTGGTGTCGGCCCGTTGGGGTCGGTGCCGGAGTTAACGCGTTAAGTATGCCGCCTGGGAAGTACGGCCGCAAGGTTGAAACTCAAAGGAATTGACGGGGACCCGCACAAGCGGTGGAGCATGTGGTTTAATTCGAAGCAACGCGAAGAACCTTACCAGGTCTTGACATCTACGGAACCTTTAAGAGATTAAGGGGTGCCCTTTGGGGAGCCGTAAGACAGGTGCTGCATGGCTGTCGTCAGCTCGTGTCGTGAGATGTTGGGTTAAGTCCCGCAACGAGCGCAACCCTTGCTACTAGTTACCAGCACTTCGGGTGGGAACTCTAGTAGGACTGCCTGTGAAAGCAGGAG-----------------------------------------------
>OTU_533
GTAGTCCACGCCGTAAACGATGGATACTAGCTGTTGGGCTTTACGGCTCAGTGGCTAAGCGAAAGTGATAAGTATCCCACCTGGGGAGTACGAACGCAAGTTTGAAACTCAAAGGAATTGACGGgggCCCGCACAAGCGGTGGAGCATGTGGTTTAATTCGATGATACGCGAGGAACCTTACCAAGGCTTAAATGGGAAACGACAGGCGTGGAAACATGCCCTTCTTCGGACGTTtttCAAGGTGCTGCATGGTTGTCGTCAGCTCGTGCCGTGAGGTGTCAGGTTAAGTCCTATAACGAGCGCAACCCCTGTTGTTAGTTGCCAGCGAGTCAAGTCGGGAACTCTAACAAGACTGCCAGTGCAAACTGTGA---------------------------------------------------
>OTU_534
GTAGTCCACGCCCTAAACGATGTCAACTAGTTGTCGGGGAATTTTATTCTTTGGTAACGAAGCTAACGCATGAAGTTGACCGCCTGGGGAGTACGGTCGCAAGATTAAAACTCAAAGGAATTGACGGGGACCCGCACAAGCGGTGGATGATGTGGATTAATTCGATGCAACGCGAAaaaCCTTACCTACCCTTGACATGGTCGGAAGCTCGAAGAGATTCGGGTGTGCTCGCAAGAGAACCGACGCACAGGTGCTGCATGGCTGTCGTCAGCTCGTGTCGTGAGATGTTGGGTTAAGTCCCGCAACGAGCGCAACCCTTATCCTTGGTTGCTACGCAAGAGCACTTTAAGGAGACTGCCGGTGACAAGCCGGA--------------------------------------------------
>OTU_535
GTAGTCCACGCCGTAAACGGTGGGCACTAGGTGTGGGGACCATTCCACGGTTTCTGTGCCGCAGCTAACGCATTAAGTGCCCCGCCTGGGGAGTACGGCCGCAAGGCTAAAACTCAAAGGAATTGACGGgggCCCGCACAAGCGGCGGAGCATGTGGATTAATTCGATGCAACGCGAAGAACCTTACCTGGGTTTGACATGCACCAGACGCTGCCGGAGACGGTAGTTCCCTTGTGGTTGGTGTGCAGGTGGTGCATGGCTGTCGTCAGCTCGTGTCGTGAGATGTTGGGTTAAGTCCCGCAACGAGCGCAACCCTCGTTCCATGTTGCCAGCGCGTGATGGCGGGGACTCATGGGAGACTGCCGGGGTCAACTCGGA---------------------------------------------
>OTU_536
GTAGTCCACGCCGTAAACGATGTCTACTAGTCGTTGGGTCCCTTGAGGACTTAGTGACGCAGCTAACGCAATAAGTAGACCGCCTGGGGAGTACGGCCGCAAGGTTAAAACTCAAATGAATTGACGGgggCCCGCACAAGCGGTGGAGCATGTGGTTTAATTCGATGCAACGCGAAGAACCTTACCTGGTCTTGACATATCTAGAATCCTGCAGAGATGCGGGAGTGCCTTCGGGAATTAGAATACAGGTGCTGCATGGCTGTCGTCAGCTCGTGTCGTGAGATGTTGGGTTAAGTCCCGCAACGAGCGCAACCCTTGTCCTTAGTTACCAGCGGGTTAAGCCGGGAACTCTAAGGATACTGCCAGTGACAAACTGGA---------------------------------------------
>OTU_537
GTAGTCCACGCCGTAAACTATGAGAACTAGCCGTTGGGGCCCTTGAGGTCTTAGTGGCGCAGCTAACGCGATAAGTTCTCCGCCTGGGGAGTACGGCCGCAAGGTTAAAACTCAAATGAATTGACGGgggCCCGCACAAGCGGTGGAGCATGTTGTTTAATTCGATGCAACGCGAAGAACCTTACCACCCCTTGACATCCTCAGAACTTGTCGGAGACGACTTGGTGCCTTCGGGAACTGAGTGACAGGTGCTGCATGGCTGTCGTCAGCTCGTGTCGTGAGATGTTGGGTTAAGTCCCGTAACGAGCGCAACCCTCGTCCTTATTTGCCAGCGGGTAATGCCGGGAACTCTAAGGAGACTGCCGGTGATAAACCGGA---------------------------------------------
>OTU_538
GTAGTCCACGCCGTAAACGATGAGTGCTAGGTGTCAGAGGCTTTGACCCTTCTGGTGCCGTAGTTAACGCGTTAAGCACTCCGCCTGGGGAGTACGGCCGCAAGGCTAAAACTCAAAGGAATTGACGGgggCCCGCACAAGCGGTGGAGCATGTGGTTTAATTCGACGCAACGCGCAGAACCTTACCTGGGCTAGAAAGTGCAGagagCTGGCCGAAAGGCTGGTGTGCTCTTCGGAGAATCTGCAGTTAGGTGCTGCATGGCTGTCGTCAGCTCGTGTCGTGAGATGTTGGGTTAAGTCCCGCAACGAGCGCAACCCCTACCTCTAGTTGCCAGCATTAAGTTGGGCACTCTAGCGGGACTGCCGGCCGTTAAGCCGGA-------------------------------------------
>OTU_539
GTAGTCCACGCCGTAAACTATGGGTGCTAGCCGTCGGTCGGCATGCCGGTCGGTGGCGCAGCTAACGCATTAAGCACCCCGCCTGGGGAGTACGGTCGCAAGATTAAAACTCAAAGGAATTGACGGgggCCCGCACAAGCGGTGGAGCATGTGGTTTAATTCGAGGCAACGCGAAGAACCTTACCAGCCCTTGACTTCCCGGTCGGGGCTCCGGAGACGGAGCTCTTCAATTGGCCGGTGACAGGTGCTGCATGGCTGTCGTCAGCTCGTGTCGTGAGATGTTGGGTTAAGTCCCGCAACGAGCGCAACCCCTGCCATTAGTTGCCATCATTTAGTTGGGCACTCTAGTGGGACTGCCGGTGATAAGCCGGA---------------------------------------------------
>OTU_540
GTAGTCCACGCCGTAAACGATGTCGACTAGCCGTTGGGAACCTTAGAGTTTCTTGTGGCGAAGCTAACGCGATAAGTCGACCGCCTGGGGAGTACGGCCGCAAGGTTAAAACTCAAATGAATTGACGGgggCCCGCACAAGCGGTGGAGCATGTGGTTTAATTCGATGCAACGCGAAGAACCTTACCAGGTCTTGACATCCAGAGAACTTTCCAGAGATGGATTGGTGCCTTCGGGAGCTCTGAGACAGGTGCTGCATGGCTGTCGTCAGCTCGTGTTGTGAAATGTTGGGTTAAGTCCCGTAACGAGCGCAACCCTTGTCCTTAGTTGCCAGCGAGTAATGTCGGGAACTCTAAGGAGACTGCCGGTGACAAACCGGA--------------------------------------------
>OTU_541
GTAGTCCACGCCCTAAACGATGTCTACTAGTTGTTGGGCTTTTCGGAGCTTAGTAACGCAGCTAACGCGTGAAGTAGACCGCCTGGGGAGTACGGTCGCAAGACTAAAACTCAAAGGAATTGACGGgggCCCGCACAAGCGGTGGATGATGTGGATTAATTCGATGCAACGCGAAaaaCCTTACCTGGTCTTGACATGTACGGAAGTCCGTAGAGATATGGATGTGCCTTCGGGAACCGTAACACAGGTGCTGCATGGCTGTCGTCAGCTCGTGTCGTGAGATGTTGGGTTAAGTCCCGCAACGAGCGCAACCCTTGCCATTAGTTGCTACCATTCAGTTGAGCACTTTAATGGGACTGCCGGTGACAAACCGGA------------------------------------------------
>OTU_542
GTAGTCCTAGCCCTAAACGATGACTGTTTGGTGTGGCGGGTACCCAATCCCGCCGTGCCGTAGCTAACGCGTTAAACAGTCCGCCTGGGGAGTACGGTCGCAAGGCTGAAACTCAAAGGAATTGACGGgggCCCGCACAAGCGGTGGAGCATGTGGTTTAATTCGACGCAACGCGAAGAACCTTACCTGGGCTCGAAATGGAGTGGACCGCGGCAGAAACGTCGCTTCCCAGCAATGGGCTGCTCTATAGGTGCTGCATGGCTGTCGTCAGCTCGTGTCGTGAGATGTTGGGTTAAGTCCCGCAACGAGCGCAACCCTTACCTCCAGTTGCCATCATTTAGTTGGGCACTCTGGCGGAACCGCCTCGGATAACGGGGA---------------------------------------------
>OTU_543
GTAGTCCACGCCGTAAACGATGGGTACTAGGTGTCTGGgggAGCGACCcccTGGGTGCCGGCGCTAACGCATGAAGTACCCCGCCTGGGGAGTACGACCGCAAGGTTGAAACTCAAAGGAATTGACGGgggCCCGCACAAGCGGTGGAGCATGTGGTTTAATTCGACGCAACGCGAAGAACCTTACCTAGGCTTGACATGCTGGAGAAAGCTTGCGGAAACGTGAGCCCCTCTTCGGAGTTCCAGCACAGATGCTGCATGGCTGTCGTCAGCTCGTGTCGTGAGATGTTGGGTTAAGTCCCGCAACGAGCGCAACCCTCGCCCTTAGTTACCAGCGGATAATGCCGGGGACTCTAGGgggACTGCCGGTGCCAAACCGGAG------------------------------------------
>OTU_544
GTAGTCCACGCCCTAAACGATGTCGACTAGTTGTTGGGCCTTCAGTGGCTCGGTAACGCAGCTAACGCGTGAAGTCGACCGCCTGGGGAGTACGGTCGCAAGATTAAAACTCAAAGGAATTGACGGGGACCCGCACAAGCGGTGGATGATGTGGATTAATTCGATGCAACGCGAAaaaCCTTACCTACCCTTGACATGCCAGGAACTTGGCCGAGAGGCTGGGGTGCCCGCAAGGGAGCCTGGACACAGGTGCTGCATGGCTGTCGTCAGCTCGTGTCGTGAGATGTTGGGTTAAGTCCCGCAACGAGCGCAACCCTTGTCCCTAGTTGCCAGTGGTCTGCAAAGGCTGCGCACTCTAGGGAGACTGCCGGTGACAAACCGGA----------------------------------------
>OTU_545
GTAGTCCACGCCCTAAACGATGCGAACTGGACGTTGGGTGGACTTAGCCACTCAGTGTCGAAGCTAACGCGTTAAGTTCGCCGCCTGGGGAGTACGGTCGCAAGACTGAAACTCAAAGGAATTGACGGgggCCCGCACAAGCGGTGGAGTATGTGGTTTAATTCGATGCAACGCGCAGAACCTTACCTGGCCTTGACATGTCCGGAACCTTGCAGAGATGCGAGGGTGCCTTCGGGAATCGGAACACAGGTGCTGCATGGCTGTCGTCAGCTCGTGTCGTGAGATGTTGGGTTAAGTCCCGCAACGAGCGCAACCCTTGTCCCTAGTTGCCAGCACGTAATGGTGGGAACTCTAGGGAGACTGCCGGTGACAAACCGGA--------------------------------------------
>OTU_546
GTAGTCCACGCTGTAAACGATGGGCACTGGATGCGGgggggATCGGCCCTCTCCGTGTCGCAGCTTACGCGTTAAGTGCCCCGCCTGGGGAGTACGGCCGCAAGGCTGAAACTCAAAGGAATTGACGGgggCCCGCACAAGCGGTGGAGCATGTGGTTTAATTCGAAGCAACGCGAAGAACCTTACCTGGGCTTGACATCTACGGGAAAGCTTTGTGAAAGCAGAGCCCTCCTTCGGGACTCGTAGACAGGTGCTGCATGGCTGTCGTCAGCTCGTGTCGTGAGATGTTGGGTTAAGTCCCGCAACGAGCGCAACCCTTGCCGACTGTTGCCAGCGAGGCCGAAAGGCTGTCGGGGACTCTGTCGGGACTGCCGGTGACAAACCGGA------------------------------------
>OTU_547
GTAGTCCACGCCCTAAACGATGTCTACTAGTTGTTGGGAGAGTAAAATCTCTTAGTAACGCAGCTAACGCGTGAAGTAGACCGCCTGGGGAGTACGGTCGCAAGATTAAAACTCAAAGGAATTGACGGgggCCCGCACAAGCGGTGGATTATGTGGATTAATTCGATGCAACGCGAAaaaCCTTACCTGGCCTTGACATGCTACTAACGACGCAGAGATGCATTAGGTGCCCGAAAGGGAAAGTAGACACAGGTGCTGCATGGCTGTCGTCAGCTCGTGTCGTGAGATGTTGGGTTAAGTCCCGCAACGAGCGCAACCCTTGCCAATAATTGCCATCATTTAGTTGGGCACTTTATTGGGACTGCCAGTGATATACTGGA-------------------------------------------
>OTU_548
GTAGTCCACGCCCTAAACGATGCATACTTGGTGTGAGCCATTCACTTGGTTCGTGCCGGAGCTAACGCGTTAAGTATGCCGCCTGGGGAGTACGGTCGCAAGGCTGAAACTCAAAGGAATTGACGGgggCCCGCACAAGCGGTGGAGCATGTGGTTTAATTCGACGCAACGCGAAGAACCTTACCTAGGCTTGAACTGCTTTAGAAGACCAGCAGAAACGTTGGTTGTTCCGCAAGGAACTGGAGCAGAGGTGCTGCATGGCTGTCGTCAGCTCGTGTCGTGAGATGTTGGGTTAAGTCCCGCAACGAGCGCAACCCTTGTCCTGTGTTGCCATCATTAAGTTGGGCACTCTCAGGAGACCGCCAGTGATAAACTGGA---------------------------------------------
>OTU_549
GTAGTCCATGCCGTAAACGTTGGGCACTAGGTGTGGGGCTCATTCCACGAGTTCCGTGCCGCAGCTAACGCATTAAGTGCCCCGCCTGGGGAGTACGGCCGCAAGGCTAAAACTCAAAGGAATTGACGGgggCCCGCACAAGCGGCGGAGCATGCGGATTAATTCGATGCAACGCGAAGAACCTTACCAAGGCTTGACATGCACCGGAACTGCTCAGAGATGGGTAGGTCTTCGGACTGGTGCACAGGTGGTGCATGGTTGTCGTCAGCTCGTGTCGTGAGATGTTGGGTTAAGTCCCGCAACGAGCGCAACCCTCGTCCTATGTTGCCAGCACGTCATGGTGGGGACTCATAGGAGACTGCCGGGGTCAACTCGGA----------------------------------------------
>OTU_550
GTAGTCCACGCTGTAAACGTTGGGCGCTAGGTGTGGggggCCTCTCCGGTTCTCTGTGCCGCAGCTAACGCATTAAGCGCCCCGCCTGGGGAGTACGGCCGCAAGGCTAAAACTCAAAGGAATTGACGGgggCCCGCACAAGCGGCGGAGCATGCGGATTAATTCGATGCAACGCGAAGAACCTTACCTGGGTTTGACATGGGCGGAAATCCGGCAGAGATGTCGGGTCCTTCGGGGCCGTTCACAGGTGGTGCATGGCTGTCGTCAGCTCGTGTCGTGAGATGTTGGGTTAAGTCCCGCAACGAGCGCAACCCTCGTTCGATGTTGCCAGCGGGTTATGCCGGGGACTCATCGAAGACTGCCGGGGTCAACTCGGA----------------------------------------------
>OTU_551
GTAGTCCACGCCGTAAACGATGAATACTAGGTGTAGGAGGTATCGACCCCTTCTGTGCCGCAGTTAACACAATAAGTATTCCGCCTGGGGAGTACGATCGCAAGATTAAAACTCAAAGGAATTGACGGgggCCCGCACAAGCAGCGGAGCATGTGGTTTAATTCGAAGCAACGCGAAGAACCTTACCTAGACTTGACATCTCCTGAATTACCCTTAATCGGGGAAGCCCTTCGGGGCAGGAAGACAGGTGGTGCATGGTTGTCGTCAGCTCGTGTCGTGAGATGTTGGGTTAAGTCCCGCAACGAGCGCAACCCTTATCATTAGTTGCTACCATTAAGTTGAGCACTCTAGTGAGACTGCCACGGTTAACGTGGA------------------------------------------------
>OTU_552
GTAGTCCGCACTGTAAACGATGATTACTCGCTGCTAGAGGGCAACTTTTAGTGGCTTAGCGAAAGCGATAAGTAATCCACCTGGGGAGTACGCCGGCAACGGTGAAACTCAAAGGAATTGACGGgggCCCGCACAAGCGGAGGAGCATGTGGTTTAATTCGATGATACGCGAGGAACCTTACCAGGGCTTGAAAGTTAGTGACCGACTCTGAAAGGAGTCTTCCCGCAAGGGCACGAAACTAGGTGCTGCATGGCTGTCGTCAGCTCGTGCCGTGAGGTGTTGGGTTAAGTCCCGCAACGAGCGCAACCCCTACCAATAGTTGCCAGCGGTTCGGCCGGGGACTCTATTGGAACTGCCCGCGCAAGCGGTGA---------------------------------------------------
>OTU_553
GTAGTCCACGCCATAAACGATGAGAACTGGATGTCGGAGGGGTCTGCCCTTCGGTGTCGTAGCTAACGCGTTAAGTTCTCCGCCTGGGGAGTACGGCCGCAAGGTTGAAACTCAAAGGAATTGACGGGGACCCGCACAAGCGGTGGAGCATGTGGTTTAATTCGATGCAACGCGAAGAACCTTACCTGGTCTTGACATCCTAGGAACCTCGCAGAGATGTGGgggTGCCTTCGGGAACCTGGAGACAGGTGCTGCATGGCTGTCGTCAGCTCGTGTCGTGAGATGTTGGGTTAAGTCCCGCAACGAGCGCAACCCTTGCCCTTAGTTGCCAGCATTAAGTTGGGAACTCTAAGGGGACCGCCGGTGACAAACCGGA-----------------------------------------------
>OTU_554
GTAGTCCACGCCCTAAACGATGTCAACTGGTTGTTGGTGGGGTTAAACCCATTAGTAACGAAGCTAACGCGTGAAGTTGACCGCCTGGGGAGTACGGCCGCAAGGTTAAAACTCAAAGGAATTGACGGGGACCCGCACAAGCGGTGGATGATGTGGATTAATTCGATGCAACGCGAAGAACCTTACCTACCCTTGACATGTACGGAAGCCGGATGAAAGTTCGGTGTGCCCGAAAGGGAGCCGTAACACAGGTGCTGCATGGCTGTCGTCAGCTCGTGTCGTGAGATGTTGGGTTAAGTCCCGCAACGAGCGCAACCCTTGTCACTAGTTGCTACGAAAGGGCACTCTAGTGAGACTGCCGGTGACAAACCGGA-------------------------------------------------
>OTU_555
GTAGTCCACGCCGTAAACGATGTCTACTAGATGTTCGTGGTCTTGTACCGTGAGTATCGCAGCTAACGCATTAAGTAGACCGCCTGGGGAGTACGGTCGCAAGATTAAAACTCAAATGAATTGACGGgggCCCGCACAAGCGGTGGAGCATGTGGTTTAATTCGACGCAACGCGAAGAACCTTACCTACTCTTGACATCTACAGAAGAACGCAGAGATGTGTTTGTGCCTTCGGGAACTGTAAGACAGGTGCTGCATGGCTGTCGTCAGCTCGTGTTGTGAAATGTTGGGTTAAGTCCCGCAACGAGCGCAACCCTTATCCTTAGTTGCCAGCGATTCGGTCGGGAACTCTAGGGAGACTGCCGGTGATAAACCGGA----------------------------------------------
>OTU_556
GTAGTCCACGCCCTAAACGATGCGGACTGGACGTTGGGCGCAATTTGGCGCTCAGTGTCGAAGCTAACGCGTTAAGTCCGCCGCCTGGGGAGTACGCTCGCAAGAGTGAAACTCAAAGGAATTGACGGgggCCCGCACAAGCGGTGGAGTATGTGGTTTAATTCGATGCAACGCGAAGAACCTTACCTGGCCTTGACATCCGCGGAACTGCCCAGAGATGGGCGGGTGCCTTCGGGAGCCGCGAGACAGGTGCTGCATGGCTGTCGTCAGCTCGTGTCGTGAGATGTTGGGTTAAGTCCCGCAACGAGCGCAACCCTTGTCCCTAGTTGCCAGCACGTAATGGTGGGAACTCTAGGGAGACTGCCGGTGACAAACCGGA--------------------------------------------
>OTU_557
GTAGTCCTGGCCCTAAACGGTGTTCACTTGGTGTGCGGGGAGTCGACCcccTGCGTGCCGAAGCTAACGCGATAAGTGAACCGCCTGGGAAGTACGACCGCAAGGTTAAAACTCAAAGAAATTGACGGgggCCCGCACAAGCGGTGGAGCATGTGGCTTAATTCGATGCAACGCGAAGAACCTTACCTGGCCTTGACATGCTGGTAGTAGAAGCCCGAAAGGGTGACGACTCCTCGCAAGAGGAGAGCCAGCACAGGTGCTGCATGGTTGTCGTCAGCTCGTGTCGTGAGATGTTGGCTTAAGTGCCGCAACGAGCGCAACCCCTGTGTTTAGTTGCCTGCGAAAGCGGGATCTCTAAACAGACTGCCTCGCTTTAAACGAGGA---------------------------------------
>OTU_558
GTAGTCCACGCTGTAAACGGTGGGTGCTAGGTGTGGGCGACATTCCACGTTGTCCGTGCCGAAGCTAACGCATTAAGCACCCCGCCTGGGGAGTACGGCCGCAAGGCTAAAACTCAAAGGAATTGACGGgggCCCGCACAAGCGGCGGAGCATGTGGATTAATTCGATGCAACGCGAAGAACCTTACCTGGGCTTGACATGGACAGGAAACATCCAGAGATGGGTGCCcccTTGTGGTCTGTTCACAGGTGGTGCATGGCTGTCGTCAGCTCGTGTCGTGAGATGTTGGGTTAAGTCCCGCAACGAGCGCAACCCCTATCCTACGTTGCCAGCGCGTTATGGCGGGGACTCGTGGGAGACTGCCGGGGTCAACTCGGA---------------------------------------------
>OTU_559
GTAGTCCACGCCGTAAACGATGGGCACTAGGTGCTTGGgggAGCGACCcccTGAGTGCCGTCGCTAACGCATTAAGTGCCCCGCCTGGGGAGTACGGCCGCAAGGCTGAAACTCAAAGGAATTGACGGgggCCCGCACAAGCGGTGGAGCATGTGGTTTAATTCGACGCAACGCGAAGAACCTTACCTAGGCTTGACATGCATGGGAAAGCCCTGAGAAACCAGGGCCCCTCTTCGGAGTCCATGCACAGGTGCTGCATGGCTGTCGTCAGCTCGTGTCGTGAGATGTTGGGTTAAGTCCCGCAACGAGCGCAACCcccGTTCCCAGTTGCCAGCGCGTAATGGCGGGGACTCTGGGAAGACTGCCGGTGCCAAACCGGA-------------------------------------------
>OTU_560
GTAGTCCACGCCCTAAACGATGTAAACTCGACATTAGCGATATACAGTTAGTGTCCAAGCGAAAGCGTTAAGTTTACCACCTGGGAAGTACGTCCGCAAGGATGAAACTCAAAGGAATTGGCGGgggTCCGCACAAGCGGTGGAGCATGTGGTTTAATTCGATGATACGCGAGGAACCTTACCTGGGCTAGAATGTAGTTTGACCGGTCCTGAAAGGGGTCTTTGTAGCAATACACAAATTACAAGGTGCTGCATGGTTGTCGTCAGCTCGTGCCGTGAGGTGTTGGGTTAAGTCCCGCAACGAGCGCAACCCCTATCTTTAGTTGCCAGCGAGTAATGTCGGGGACTCTAAAGAGACTGCCTGCGTAAGCAGAGA-----------------------------------------------
>OTU_561
GTAGTCCACGCCGTAAACGATGGATGCTAGCCGTTGGTAAGCATGCTTATCAGTGGCGCAGCTAACGCATTAAGCGTCCCGCCTGGGGAGTACGGCCGCAAGGTTGAAACTCAAAGGAATTGACGGgggCCCGCACAAGCGGTGGAGCATGTGGTTTAATTCGACGCAACGCGCAGAACCTTACCAGGGTTTGACATCCCGCGCTAAACTCAGAGATGGGTGGTCCCCGCAAGGGGCGCGGAGACAGGTGCTGCATGGCTGTCGTCAGCTCGTGTCGTGAGATGTTGGGTTAAGTCCCGCAACGAGCGCAACCCTCTCCTTTAGTTGCCATCATTCAGTTGGGCACTCTAAAGGGACCGCCGGCGACAAGCCGGA------------------------------------------------
>OTU_562
GTAGTCCTAGCTGTAAACGGTGCACGTTTGCTGTAAAAGGAATCGACCCCTTTTGTGGCGAAGCTAACGCGTTAAACGTGCCGCCTGGGAAGTACGGTCGCAAGATTAAAACTCAAAGAAATTGACGGgggCCTGCACAAGCGGTGGAGTATGTGGCTTAATTCGATGCAACGCGAAGAACCTTACCTGGCCTTGACATGCAAGTGGTAGAACCTTGAAAGAGGGACGACCCCGCAAGGGGAGCTTGCACAGGTGCTGCATGGCTGTCGTCAGCTCGTGTCGTGAGATGTTGGGTTAAGTCCCGCAACGAGCGCAACCCCTGTGTCCTGTTGCCACCCGGCCGAGAGGCTGGAGCACTCTGGACAGACTGCCTCGCTTAAACGAGGA------------------------------------
>OTU_563
GTAGTCCACGCCGTAAACGATGGAAGCTAGCCGTTGGCAAGTTTACTTGTCGGTGGCGCAGCTAACGCATTAAGCTTCCCGCCTGGGGAGTACGGTCGCAAGATTAAAACTCAAAGGAATTGACGGgggCCCGCACAAGCGGTGGAGCATGTGGTTTAATTCGAAGCAACGCGCAGAACCTTACCAGCCCTTGACTTCCTGGTCGCGGGACCGAgagaTCGGTCTCTTCAGTTCGGCTGGACCAGTGACAGGTGCTGCATGGCTGTCGTCAGCTCGTGTCGTGAGATGTTGGGTTAAGTCCCGCAACGAGCGCAACCCTCGCCCTTAGTTGCCATCATTAAGTTGGGCACTCTAAGGGGACTGCCGGTGATAAGCCGAGA-------------------------------------------
>OTU_564
GTAGTCCACGCCGTAAACGTTGGGCACTAGGTGTGGGACCTTTCCAACGGGTTCCGTGCCGCAGCTAACGCATTAAGTGCCCCGCCTGGGGAGTACGGCCGCAAGGCTAAAACTCAAAGGAATTGACGGgggCCCGCACAAGCGGCGGAGCATGTTGCTTAATTCGAGGCAACGCGAAGAACCTTACCTGGGTTTGACATGTAGGGAAAAGCTGCAGAGATGCAGTGTCCTTCGGGGCCCTACACAGGTGGTGCATGGCTGTCGTCAGCTCGTGTCGTGAGATGTTGGGTTAAGTCCCGCAACGAGCGCAACCCTTATCCTATGTTGCCAGCGCGTAATGGCGGGGACTCATGGGAGACTGCCGGGGTCAACTCGGA----------------------------------------------
>OTU_565
GTAGTCCATGCCGTAAACGGTGGGCGCTAGGTGTGGgggTCTTCCACGACTTCCGTGCCGTAGCTAACGCATTAAGCGCCCCGCCTGGGGAGTACGGCCGCAAGGCTAAAACTCAAAGGAATTGACGGgggCCCGCACAAGCGGCGGAGCATGTGGATTAATTCGATGCAACGCGAAGAACCTTACCTGGGCTTGACATATGCAGGATCGGCACAGAGATGTGTTTTCCCTTGTGGTCTGTATACAGGTGGTGCATGGTTGTCGTCAGCTCGTGTCGTGAGATGTTGGGTTAAGTCCCGCAACGAGCGCAACCCTTGTCTTGTGTTGCCAGCACGTTATGGTGGGGACTCGCGAgagaCTGCCGGGGTTAACTCGGA----------------------------------------------
>OTU_566
GTAGTCCACGCCGTAAACGTTGGGCACTAGGTGTGGGACTCTATCGACGGGTTCCGTGCCGTAGCTAACGCATTAAGTGCCCCGCCTGGGGAGTACGGCCGCAAGGCTAAAACTCAAAGGAATTGACGGgggCCCGCACAAGCGGCGGAGCATGTGGCTTAATTCGATGCAACGCGAAGAACCTTACCTGGGCTGAACTATGCGGGAAAAGCAGTAGAGATACTGTGTCCTTCGGGGTCCGCGATAGGTGGTGCATGGCTGTCGTCAGCTCGTGTCGTGAGATGTTGGGTTAAGTCCCGCAACGAGCGCAACCCCTATCCCATGTTGCCAGCGGGTTATGCCGGGGACTCGTGGGAGACTGCCGGTGCCAAACCGGA----------------------------------------------
>OTU_567
GTAGTCCACGCCCTAAACGATGCGAACTGGACGTTGGTTGCAACTTGGCAATCAGTGTCGAAGCTAACGCGTTAAGTTCGCCGCCTGGGGAGTACGGTCGCAAGACTGAAACTCAAAGGAATTGACGGgggCCCGCACAAGCGGTGGAGTATGTGGTTTAATTCGATGCAACGCGAAGAACCTTACCTGGCCTTGACATCCAGTGAACTTTCCAGAGATGGATTGGTGCCTTCGGGAACACTGAGACAGGTGCTGCATGGCTGTCGTCAGCTCGTGTCGTGAGATGTTGGGTTAAGTCCCGCAACGAGCGCAACCCTTGTCCTTAGTTGCCAGCACGTAAAGGTGGGAACTCTAAGGAGACTGCCGGTGACAAACCGGA--------------------------------------------
>OTU_568
GTAGTCCACGCCGTAAACGATGGGCACTAGATGCTTGGgggAGCGACCcccTGAGTGTCGTCGCTAACGCAGTAAGTGCCCCGCCTGGGGAGTACGGCCGCAAGGCTGAAACTCAAAGGAATTGACGGgggCCCGCACAAGCGGTGGAGCATGTGGTTTAATTCGACGCAACGCGAAGAACCTTACCTAGGCTTGACATAGCCGAGAAAGCCTCCCGAAACGGAGGCCCCTCTTCGGAGTTCGGTTACAGGTGCTGCATGGCTGTCGTCAGCTCGTGTCGTGAGATGTTGGGTTAAGTCCCGCAACGAGCGCAACCcccGTTTTCAGTTGCTAACGCGTCATGGCGAGGACTCTGGAAAGACTGCCGGTGCTAAACCGGA-------------------------------------------
>OTU_569
GTAGTCCACGCCGTAAACGATGAGTGCTAGGTGTCGTGGGTTTTGACCcccGCGGTGCCGTAGCTAACGCGTTAAGCACTCCGCCTGGGGAGTACGGCCGCAAGGCTAAAACTCAAAGGAATTGACGGgggCCCGCACAAGCGGTGGAGCATGTGGTTTAATTCGACGCAACGCGCAGAACCTTACCTGGGCTAGAAAAGGCCGGAATGCCTCAGAAACGAGGCGGTGCCCGCAAGGGAGCCGGTATTCAGGTGCTGCATGGCTGTCGTCAGCTCGTGTCGTGAGATGTTGGGTTAAGTCCCGCAACGAGCGCAACCCCTGTCTTCAGTTGCCATCATTTAGTTGGGCACTCTGAAGAGACTGCCGGCGTCAAGCCGGA--------------------------------------------
>OTU_570
GTAGTCCACGCTGTAAACGATGGGCACTAGGTGTCCGGGGTATTGACCcccTGGGTGCCGCAGCTAACGCATTAAGTGCCCCGCCTGGGGAGTACGGTCGCAAGATTAAAACTCAAAGGAATTGACGGgggCCCGCACAAGCGGTGGAGCATGTGGTTCAATTCGACGCAACGCGAAGAACCTTACCTGGACTAGACAACAGTGGATCGTCCTAGAAATAGGATTTTCCCTTCGGGGACCGCTGGTTCAGGTGCTGCATGGCTGTCGTCAGCTCGTGCCGTGAGGTGTTGGGTTAAGTCCCGCAACGAGCGCAACCCTCGTACTTAGTTGCCACCATTAAGTTGGGCACTCTAGGTAGACTGCCGGCGTTAAGCCGGA---------------------------------------------
>OTU_571
GTAGTCCACGCCTTAAACGATGAATACTAGACGTTGGGGTCAAACTCAGTGTCGCAGCTAACGCATTAAGTATTCCACCTGGGGAGTACGATCGCAAGGTTGAAACTCAAAGGAATTGACGGgggCCCGCACAAGCAGTGGAGCATGTGGTTCAATTCGATGCAACGCGAAGAACCTTACCTAGGCTTGACATGCTAGCTAAAGCGAATGAAAGTTCGTGTCCCGCAAGGGGAGCTAGTACAGATGCTGCATGGCTGTCGTCAGCTCGTGCCGTGAGGTGTTGGGTTAAGTCCCGCAACGAGCGCAACCCCTATTTCTAGTTGCTACCGGGTAATGCCGGGCACTCTAGagagaCTGCCTACGCAAGTAGTGA--------------------------------------------------
>OTU_572
GTAGTCCACGCTGTAAACGATGAGTGCTAGATGTCGCGGGTATTGACCCCTGCGGTGTCGAAGTTAACACGATAAGCACTCCGCCTGGGGAGTACGGTCGCAAGATTAAAACTCAAAGGAATTGACGGgggCCCGCACAAGCGGTGGAGCATGTGGTTTAATTCGACGCAACGCGCAGAACCTTACCTGGGTTTGAACTGCAGTGGACCGGCGCAGAGATGCGCTTTCTCTTCGGAGCCGCTGTGGAGGTGCTGCATGGCTGTCGTCAGCTCGTGTCGTGAGATGTTGGGTTAAGTCCCGCAACGAGCGCAACCCCTACTGATAGTTGCCAGCGGTTCGGCCGGGCACTCTATTGGGACTGCCGGTGTGAAACCGGA----------------------------------------------
>OTU_573
GTAGTCCACGCCCTAAACGATGATAACTCGTTGTTGGCGATACACAGTCAGCGACTAAGCGAAAGCATTAAGTTATCCACCTGGGAAGTACGACCGCAAGGTTGAAACTCAAAGGAATTGACGGgggCCCGCACAAGCGGAGGAGCATGTGGTTTAATTCGATGATACGCGAGGAACCTTACCTGGGCTTGAAAGTTAGCGACCGGTCCTGAAAGGGATCTTCCCGCAAGGGCGCGAAACTAGGTGCTGCATGGCTGTCGTCAGCTCGTGCCGTGAGGTGTTGGGTTAAGTCCCGTAACGAGCGCAACCCCTATCATTAGTTGCCATCAGGTAAAGCTGGGGACTCTAATGAGACTGCCCGCGCAAGCGGTGA--------------------------------------------------
>OTU_574
GTAGTCCACGCCGTAAACTATGAGAGCTAGCCGTTGGGACGTTTACGTCTCAGTGGCGCAGCTAACGCATTAAGCTCTCCGCCTGGGGAGTACGGTCGCAAGATTAAAACTCAAAGGAATTGACGGgggCCCGCACAAGCGGTGGAGCATGTGGTTTAATTCGAAGCAACGCGAAGAACCTTACCAGCCCTTGACATGCCAGGACGACTTCCAGAGATGGATTTCTTCACTTCGGTGACCTGGACACAGGTGCTGCATGGCTGTCGTCAGCTCGTGTCGTGAGATGTTGGGTTAAGTCCCGCAACGAGCGCAACCCTCGCCTTTAGTTGCCATCATTTAGTTGGGCACTCTAGAGGGACTGCCGGTGATAAGCCGGA----------------------------------------------
>OTU_575
GTAGTCCACGCCGTAAACGATGGATGCTAGCCGTTGGGAAGTTTACTTCTCCGTGGCGCAGCTAACGCTTTAAGCATCCCGCCTGGGGAGTACGATCGCAAGATTAAAACTCAAAGGAATTGACGGgggCCCGCACAAGCGGTGGAGCATGTGGTTTAATTCGAAGCAACGCGCAGAACCTTACCGGCCCTTGACATGTCTCGTTTGGTTTCCGGAGACGGATTCCTTCAGTTCGGCTGGCGAGAACACAGGTGCTGCATGGCTGTCGTCAGCTCGTGTCGTGAGATGTTGGGTTAAGTCCCGCAACGAGCGCAACCCTCGTCCCTAGTTGCCATCATTAAGTTGGGCACTCTAGGGAGACTGCCGGTGATAAGCCGGA--------------------------------------------
>OTU_576
GTAGTCCACGCTGTAAACGATGAGAGCTAGTTGTCGGCAGGCATGCCTGTCGGTGACGCAGCTAACGCATTAAGCTCTCCGCCTGGGGAGTACGGTCGCAAGATTAAAACTCAAAGAAATTGACGGgggCCCGCACAAGCGGTGGAGCATGTGGTTTAATTCGAAGCAACGCGCAGAACCTTACCCACGCTTGACATGTCTCGTATGGTTTCCAGAGATGGATTCCTTCAGTTCGGCTGGCGAGAACACAGGTGCTGCATGGCTGTCGTCAGCTCGTGTCGTGAGATGTTGGGTTAAGTCCCGCAACGAGCGCAACCCTCACCTTTAGTTGCCATCACGTCTGGGTGGGCACTCTAAAGGAACTGCCGGTGGCAAGCCGGA------------------------------------------
>OTU_577
GTAGTCCATGCTGTAAACGATGAGAACTAGATGTTAGAGGGCATGACCTTCTAGTATCGAAGCTAACGCGATAAGTTCTCCGCCTGGGGAGTACGGCCGCAAGGTTAAAACTCAAAGAAATTGACGGgggCCCGCACAAGCGGTGGAGCATGTGGTTTAATTCGATGCAACGCGAAGAACCTTACCTACCTTTGAATCCACAGAACCTAGCAGAGATGTTGGGGTGCCTTCGGGAACTGTGAGACAGGTGCTGCATGGCTGTCGTCAGCTCGTGTCGTGAGATGTTGGGTTAAGTCCCGTAACGAGCGCAACCCTTGTCCTTAGTTGCCATCAGGTTATGCTGGGCACTTTAAGGAGACTGCCGGTGATAAACCGGA----------------------------------------------
>OTU_578
GTAGTCCACGCTGTAAACGATGGATGCTAGGTGTAGGGGTCATTAATGACTCCTGTGCCGAAGCTAACGCGATAAGCACCCCGCCTGGGGAGTACGGTCGCAAGACTAAAACTCAAAGGAATTGACGGgggCCCGCACAAGCGGTGGAGTATGTGGTTTAATTCGACGCAACGCGCAGAACCTTACCTGGGCTTGACATCCCTCGACCGCCATAGAGATATGGCTTCCTCTTCGGAGGCGGGGAGACAGGTGCTGCATGGCTGTCGTCAGCTCGTGTCGTGAGATGTTGGGTTAAGTCCCGCAACGAGCGCAACCCCTGTCCCATGTTGCTAACACATAATGGTGAGCACTCTTGGGAGACTGCCGGTGTCAAACCGGA--------------------------------------------
>OTU_579
GTAGTCCACGCCCTAAACGATGTCAACTAGTTGTTCGGTGAGGAGACTCATTGAGTAACGCAGCTAACGCGTGAAGTTGACCGCCTGGGGAGTACGGCCGCAAGGTTAAAACTCAAAGGAATTGACGGGGACCCGCACAAGCGGTGGATGATGTGGATTAATTCGATGCAACGCGAAaaaCCTTACCTACCCTTGACATGCCAGGAACTTGCCAGAGATGGCTTGGTGCTCGAAAGagagCCTGGACACAGGTGCTGCATGGCTGTCGTCAGCTCGTGTCGTGAGATGTTGGGTTAAGTCCCGCAACGAGCGCAACCCTTGTCGTTAATTGCCATCATTAAGTTGGGCACTTTAGCGAGACTGCCGGTGACAAACCGGA--------------------------------------------
>OTU_580
GTAGTCCTAGCTGTAAACGGTGCACGTTTGCTGTGAGAGGTGTCGAATCCTTTCGTGGCGAAGCTAACGCGTTAAACGTGCCGCCTGGGAAGTACGGTCGCAAGATTAAAACTCAAAGAAATTGACGGgggCCTGCACAAGCGGTGGAGTATGTGGCTTAATTCGATGCAACGCGAAGAACCTTACCTGGCCTTGACATGTATGTAGTAGAAGGGTGAAAGCCTGACGAGGTAGCAATACCAGCATACACAGGTGCTGCATGGCTGTCGTCAGCTCGTGTCGTGAGATGTTGGGTTAAGTCCCGCAACGAGCGCAACCCCTGTGTCCTGTTGCCACCCCTTAATTGGGAGCACTCTGGACAGACTGCCTCATTTAAATGAGGA----------------------------------------
>OTU_581
GTAGTCCACGCTGTAAACGATGGGCACTGGATGCGGgggggATCGGCCCTCTCCGTGTCGCAGCTTACGCGTTAAGTGCCCCGCCTGGGGAGTACGGCCGCAAGGCTGAAACTCAAAGGAATTGACGGgggCCCGCACAAGCGGTGGAGCATGTGGTTTAATTCGAAGCAACGCGAAGAACCTTACCTGGACTTGACATGCATAGGAAACCCTAGTGAAAGCTAGGGCCcccTTCGGGGCTTATGCACAGGTGCTGCATGGCTGTCGTCAGCTCGTGTCGTGAGATGTTGGGTTAAGTCCCGCAACGAGCGCAACCCTTGCCGACTGTTGCCAGCGCGGTCGAAAGACTGGCGGGGACTCTGTCGGGACTGCCGGTGACAAACCGGA------------------------------------
>OTU_582
GTAGTCCACGCCGTAAACGATGGATGCTAGCCGTTGGCCGGCTTGCCGGTCAGTGGCGCAGCTAACGCTTTAAGCATCCCGCCTGGGGAGTACGGTCGCAAGATTAAAACTCAAAGGAATTGACGGgggCCCGCACAAGCGGTGGAGCATGTGGTTTAATTCGAAGCAACGCGCAGAACCTTACCAGCCTTTGACATGGCAGGACGGCTTCCAGAGATGGATTCCTTCCCTTCGGGGACCTGCAcacaGGTGCTGCATGGCTGTCGTCAGCTCGTGTCGTGAGATGTTGGGTTAAGTCCCGCAACGAGCGCAACCCTCGCCCTTAGTTGCCATCATTCAGTTGGGCACTCTAAGGGGACTGCCGGTGATAAGCCGCGA---------------------------------------------
>OTU_583
GTAGTCCACGCCCTAAACGATGATCACTGGGTGTTGGGGAAGCGATTCTCCAGTACCGAAGCTAACGCGTGAAGTGATCCGCCTGGGGAGTACGGTCGCAAGATTAAAACTCAAAGGAATTGACGGGGACCCGCACAAGCGGTGGATGATGTGGATTAATTCGATGCAACGCGAACAACCTTACCTACCCTTGACATGTCCGGAAGGCCCCTGAGAGGgggTTGTGCCCGAAAGGGAACCGGAACACAGGTGCTGCATGGCTGTCGTCAGCTCGTGTCGTGAGATGTTGGGTTAAGTCCCGCAACGAGCGCAACCCTTGTCCTTAGTTGCTACGCAAGGGCACTCTAAGGAGACTGCCGGTGACAAACCGGA---------------------------------------------------
>OTU_584
GTAGTCCACGCCCTAAACGATGTACACTTGATGTCGGCCTGTAAGGGTCGGTGTCGGAGCTAACGCGTTAAGTGTACCACCTGGGGAGTACGCTCGCAAGGGTGAAACTCAAAGGAATTGACGGgggCCCGCACAAGCAGTGGAGCATGTGGTTTAATTCGATGCAACGCGAAGAACCTTACCTAGGCTTGAAAAGCATTCTAAACCTGTGAAAGCAGGGTACCCGCAAGGggggATGTACAGGTGCTGCATGGCTGTCGTCAGCTCGTGCCGTGAGGTGTTTGGTTAAGTCCAGCAACGAGCGCAACCCCTAGATTCAGTTGCCAGCACGTAATGGTGGGAACTCTGGATCGACTGCCTACGCAAGTAGTGA--------------------------------------------------
>OTU_585
GTAGTCCACGCCGTAAACGATGTCGACTAGCCGTTGGGTTCCTTGAGAACTTAGTGGCGCAGCTAACGCATTAAGTCGACCGCCTGGGGAGTACGGCCGCAAGGTTAAAACTCAAATGAATTGACGGgggCCCGCACAAGCGGTGGAGCATGTGGTTTAATTCGAAGCAACGCGAAGAACCTTACCAGGCCTTGACATCCAATGAACCTTGTAGAGATACGAGGGTGCCTTCGGGAGCATTGAGACAGGTGCTGCATGGCTGTCGTCAGCTCGTGTCGTGAGATGTTGGGTTAAGTCCCGTAACGAGCGCAACCCTTGTCCTTAGTTACCAGCACGTAATGGTGGGCACTCTAAGGAGACTGCCGGTGACAAACCGGA---------------------------------------------
>OTU_586
GTAGTCCACGCCGTAAACGATGAGTGCTAGACGTTGGGAGGCCTAGCCTTCCGGTGTCGCAGCTAACGCATTAAGCACTCCGCCTGGGGAGTACGGCCGCAAGGTTAAAACTCAAAGGAATTGACGGgggCCCGCACAAGCGGTGGAGCATGTGGTTTAATTCGAAGCAACGCGCAGAACCTTACCAGCCCTTGACATGGGGAGTGTGAGCTCGGGAGACCGGGTTCTTCAGTTCGGCTGGCTCCCGCACAGGTGCTGCATGGCTGTCGTCAGCTCGTGTCGTGAGATGTTGGGTTAAGTCCCGCAACGAGCGCAACCCTCATCTTCAGTTGCCAACGGGTTCGGCCGGGCACTCTGAAGAAACTGCCGGTGACAAGCCGGA-----------------------------------------
>OTU_587
GTAGTCCACGCCGTAAACGATGGAAGCTAGCCGTTGGTAAGCATGCTTATCAGTGGCGCAGCTAACGCATTAAGCTTCCCGCCTGGGGAGTACGGTCGCAAGATTAAAACTCAAAGGAATTGACGGgggCCCGCACAAGCGGTGGAGCATGTGGTTCAATTCGACGCAACGCGAAGAACCTTACCAGCCCTTGACATGTCCAGGACCGGTCGCAGAGACGCGACCTTCTCTTCGGAGCTTGGAACACAGGTGCTGCATGGCTGTCGTCAGCTCGTGTCGTGAGATGTTGGGTTAAGTCCCGCAACGAGCGCAACCCTCGTCCCTAGTTGCCATCATTTAGTTGGGCACTCTAGGGAGACTGCCGGTGATAAGCCGCGA---------------------------------------------
>OTU_588
GTAGTCCTGGCCCTAAACGATGAATACTTGGTGTCTGGAGTTATTAGTGCTCCGGGTGCCGTCGCTAACGTTtttAGTATTCCGCCTGGGGAGTACGCTCGCAAGAGTGAAACTCAAAGGAATTGACGGGGACCCGCACAAGCGGTGGAGCATGTGGTTTAATTCGACGCAACGCGAAGAACCTTACCTAGGCTAGAATGTGAGGGAAGTCTGCGTAACAGCAGGCGTCTGGGAAACCAGACCCAAAACAAGGTGCTGCATGGCTGTCGTCAGCTCGTGTCGTGAGATGTTGGGTTAAGTCCCGCAACGAGCGCAACCCCTATTGATAGTTGCTAACATTAAGTTGAGAACTCTATCAAGACTGCTGTTGATAAAACGGA-------------------------------------------
>OTU_589
GTAGTCCACGCTGTAAACGATGGATACTAGCTGTTTGGCGCAAGCTGAGTGGCTAAGCGAAAGTGATAAGTATCCCACCTGGGGAGTACGCACGCAAGTGTGAAACTCAAAGGAATTGACGGgggCCCGCACAAGCGGTGGAGCATGTGGTTTAATTCGATGATACGCGAGGAACCTTACCAAGGTTTAAATGGGGACTGACAGGTGTAGAGATACGCCCTTCTTCGGACAGTTTTCAAGGTGCTGCATGGTTGTCGTCAGCTCGTGCCGTGAGGTGTCAGGTTAAGTCCTATAACGAGCGCAACCCCTATTGTTAGTTACCAGCACGTAAAGGTGGGGACTCTAGCAAGACTGCCGGTGTAAACCGTGA-----------------------------------------------------
>OTU_591
GTAGTCCACGCCGTAAACGTTGGGCGCTAGGTGTGGGTCTCATTCCACGAGGTCTGTGCCGCAGCTAACGCATTAAGCGCCCCGCCTGGGGAGTACGGCCGCAAGGCTAAAACTCAAAGGAATTGACGGGGCCCCGCACAAGCGGCGGAGCATGCGGATTAATTCGATGCAACGCGAAGAACCTTACCAAGGCTTGACATTCAAGGTAATCTCCTGGAAACAGGAGGTCCGCAAGGGATCTTGAACAGGTGGTGCATGGTTGTCGTCAGCTCGTGTCGTGAGATGTTGGGTTAAGTCCCGCAACGAGCGCAACCCTCGTTCTATGTTGCCAGCGCGTGATGGCGGGGACTCATAGGAGACTGCCGGGGTCAACTCGGA---------------------------------------------
>OTU_592
GTAGTCCACGCCGTAAACGATGAGTGCTAGGTGTTCGGGGTATCGACCccccGGGTGCCGCCGCTAACGCAGTAAGCACTCCGCCTGGGGAGTACGGCCGCAAGGTTGAAACTCAAAGGAATTGACGGgggCCCGCACAAGCGGTGGAGCATGTGGATTAATTCGTCACTAACCGAAGAACCTTACCCAGGCTTGACATCGCGTGTAACTCAGTGAAAGCTGAGCCCTTCCGCAAGGAAGCACAAAGACAGGTGTTGCATGGCTGTCGTCAGCTCGTGTCGTGAGATGTTGGGTTAAGTCCCGCAACGAGCGCAACCCTCACCGTATGTTGCCAGCGTAAAGTCGGGAACTCTTACGGAACTGCCCGTGCAAGCGGGA---------------------------------------------
>OTU_593
GTAGTCCACACCGTAAACGTTGGGCGCTAGGTGTGGGATCCATTCCACGGGTTCCGTGCCGCAGCTAACGCATTAAGCGCCCCGCCTGGGGAGTACGGCCGCAAGGCTAAAACTCAAAGGAATTGACGGgggCCCGCACAAGCGGCGGAGCATGCGGATTAATTCGATGCAACGCGAAGAACCTTACCTGGGTTTGACATACGCCGGAAACATCCAGAGATGGGTGCCCTTtttGTCGGTGTACAGGTGGTGCATGGCTGTCGTCAGCTCGTGTCGTGAGATGTTGGGTTAAGTCCCGCAACGAGCGCAACCCTTGTCGCATGTTGCCAGCgcgcCCTTCGGGGTGGCGGGGACTCATGCGAGACTGCCGGGGTCAACTCGGA----------------------------------------
>OTU_594
GTAGTCCACGCCCTAAACGGTGCATACTAGGTCTTGGAGGATTCGACCCCTTCAGGGCCCAAGCTAACGCGTTAAGTATGCCGCCTGAGGACTACGGCCGCAAGGCTAAAACTCAAAGGAATTGACGGgggCCCGCACAAGCGGTGGAGTATGTGGCTTAATTCGATGCAACGCGAAGAACCTTACCAGGCCTTGACATGCAATTGACCGCACCTGAAAGGGTGCTTTCCTTCGGGACGGTTGCACAGGTGCTGCATGGCTGTCGTCAGCTCGTGTCGTGAGATGTTGCGTTAAGTCGCGCAACGAGCGCAACCCCTGTCCTTAGTTGCCATCATTAAGTTGGGCACTCTAGGGAGACAAACCCTCTTTGAGGGTG-----------------------------------------------
>OTU_595
GTAGTCCACGCCGTAAACGTTGGGCACTAGGTGTGGGGTCTATTCAACGGACTCCGTGCCGTAGCTAACGCATTAAGTGCCCCGCCTGGGGAGTACGGCCGCAAGGCTAAAACTCAAAGGAATTGACGGgggCCCGCACAAGCAGCGGAGCATGTTGCTTAATTCGAGGCAACGCGAAGAACCTTACCTGGGTTTGACATGTAGAGAAAAGCCATAGAGATATGGTGTCCTTCGGGGTTCTACACAGGTGGTGCATGGTTGTCGTCAGCTCGTGTCGTGAGATGTTGGGTTAAGTCCCGCAACGAGCGCAACCCTTGTCCTATGTTGCCAGCACGTAATGGTGGGGACTCGTAGGAGACTGCCGGGGTCAACTCGGA----------------------------------------------
>OTU_596
GTAGTCCATGCCGTAAACGATGAGTGCTAGGTGTTGGAGGGTTTCCGCCCTTCAGTGCCGGAGCTAACGCATTAAGCACTCCGCCTGGGGAGTACGACCGCAAGGTTGAAACTCAAAGGAATTGACGGgggCCCGCACAAGCGGTGGAGCATGTGGTTTAATTCGAAGCTACGCGAAGAACCTTACCAGGTCTTGACATCTTGCGCTAACCTTAGAGATAAGGCGTTCCCTTCGGGGACGCAATGACAGGTGGTGCATGGTCGTCGTCAGCTCGTGTCGTGAGATGTTGGGTTAAGTCCCGCAACGAGCGCAACCCTTGTTACTAGTTGCCAGCATTAAGTTGGGCACTCTAGTGAGACTGCCGGTGACAAACCGGA----------------------------------------------
>OTU_597
GTAGTCCATGCCGTAAACGATGGGTACTTGGTGTTGGAGGTATTGACCCCTTCAGTGCCGAAGCTAACGCGTTAAGTACCCCGCCTGGGGAGTACGGTCGCAAGATTAAAACTCAAAGAAATTGACGGgggCCCGCACAAGCGGTGGAGCATGTGGTTTAATTCGATGCAACGCGAAaaaCCTTACCTAGGCTCGAAATGCAGTGGAATATAGCAGAAACGTTATAGTCTTCGGACCGCTGTATAGGTGCTGCATGGCTGTCGTCAGCTCGTGTCGTGAGATGTTGGGTTAAGTCCCGCAACGAGCGCAACCCCTGCCTTTAGTTGCCAGCATTAAGTTGGGCACTCTAGAGGGACTGCCGACGTTAAGTCGGA-------------------------------------------------
>OTU_598
GTAGTCCACACCGTAAACGTTGGGCGCTAGGTGTGGGGCCTATTCCATGGGTTCCGTGCCGCAGCTAACGCATTAAGCGCCCCGCCTGGGGAGTACGGCCGCAAGGCTAAAACTCAAAGGAATTGACGGgggCCCGCACAAGCGGCGGAGCATGCGGATTAATTCGATGCAACGCGAAGAACCTTACCTGGGTTTGACATATGCCGGAAAGCTCTAGAGATAGAGCCCCTTTTGTCGGTATACAGGTGGTGCATGGCTGTCGTCAGCTCGTGTCGTGAGATGTTGGGTTAAGTCCCGCAACGAGCGCAACCCTCGTCCTATGTTGCCAGCACGTAATGGTGGGGACTCATAGGAGACTGCCGGGGTCAACTCGGAG-----------------------------------------------
>OTU_599
GTAGTCCACGCCGTAAACGATGGGCACTAGGTCCTTGGgggAGCGACCCCTTGAGGGCCGTCGCAAACGCATTAAGTGCCCCGCCTGGGGAGTACGACCGCAAGGTTGAAACTCAAAGGAATTGACGGgggCCCGCACAAGCGGTGGAGCATGTGGTTTAATTCGACGCAACGCGAAGAACCTTACCTGGGCTTGACATGGCCGGGAATTTCCGGGGAAACCTGGAAAGCTCTTCGGAGCTCGGTCACAGGTGCTGCATGGCTGTCGTCAGCTCGTGTCGTGAGATGTTGGGTTAAGTCCCGCAACGAGCGCAACCCTTGTCACTAGTTACCAGCGCGTAATGGCGGGAACTCTAGTGAGACTGCCGGTGCCAAACCGGA-------------------------------------------
>OTU_600
GTAGTCCACGCCGTAAACGATGGGTGCTAGGTGTCGCGGGCTTTGACCCCTGCGGTGCCGTAGCTAACGCATTAAGCACCCCGCCTGGGGAGTACGGCCGCAAGGCTAAAACTCAAAGGAATTGACGGgggCCCGCACAAGCGGTGGAGCATGTGGTTCAATTCGACGCAACGCGCAGAACCTTACCTGGGCTAGAAAGTGCAAGAACTTGGTTGAAaaaTCGAGGTGCTCTTCGGAGAACTTGCAGTTAGGTGCTGCATGGCTGTCGTCAGCTCGTGTCGTGAGATGTTGGGTTAAGTCCCGCAACGAGCGCAACCCCTATCGTTAGTTGCCAGCGGTTCGGCCGGGCACTCTAGCGAGACTGCCGATATTTAAATCGGA------------------------------------------
>OTU_601
GTAGTCCACGCCATAAACGATGAGAACTAGATGTCGAGAGGGTTAGCCTCACGGTGTCGCAGCTAACGCGTTAAGTTCTCCGCCTGGGGAGTACGGCCGCAAGGTTGAAACTCAAAGGAATTGACGGGGACCCGCACAAGCGGTGGAGCATGTGGTTCAATTCGATGCAACGCGAAGAACCTTACCTGGCCTTGACATCCTCGGAACTTGGCAGAGATGCCTTGGTGCCTTCGGGAACCGAgagaCAGGTGCTGCATGGCTGTCGTCAGCTCGTGTCGTGAGATGTTGGGTTAAGTCCCGCAACGAGCGCAACCCTTGTCCTTAGTTGCCAGCACTTCGGGTGGGCACTCTAAGGAGACCGCCGGTGACAAACCGGA----------------------------------------------
>OTU_602
GTAGTCCACGCCGTAAACGATGGGCACTAGGTGCCTGGgggAGCGACCccccGGGTGCCGGCGCTAACGCATTAAGTGCCCCGCCTGGGGAGTACGGCCGCAAGGCTGAAACTCAAAGGAATTGACGGgggCCCGCACAAGCGGTGGAGCATGTGGTTTAATTCGACGCAACGCGAAGAACCTTACCTGGGCTTGACATGCACGGGAAACCCCTGAGAAACCAGGGGCCCTCTTCGGAGTCCGTGCACAGGTGCTGCATGGCTGTCGTCAGCTCGTGTCGTGAGATGTTGGGTTAAGTCCCGCAACGAGCGCAACCCCTGTGGCTAGTTACCAGCGCGTAAAGGCGGGGACTCTAGTCAGACTGCCGGTGCCAAACCGGA-------------------------------------------
>OTU_603
GTAGTCCATGCCGTAAACGATGAGTGCTAAGTGTTGGGAGGTTTCCGCCTCTCAGTGCTGCAGCTAACGCATTAAGCACTCCGCCTGGGGAGTACGACCGCAAGGTTGAAACTCAAAGGAATTGACGGgggCCCGCACAAGCGGTGGAGCATGTGGTTTAATTCGAAGCAACGCGAAGAACCTTACCAGGTCTTGACATCTAGTGCCATTTGTAGAGATACAAAGTTCCCTTCGGGGACGCTAAGACAGGTGGTGCATGGCTGTCGTCAGCTCGTGTCGTGAGATGTTGGGTTAAGTCCCGCAACGAGCGCAACCCTTGTTATTAGTTGCCAGCATTAAGTTGGGCACTCTAATGAGACTGCCGGTGACAAACCGGA----------------------------------------------
>OTU_604
GTAGTCCACGCCGTAAACGATGGGCACTGGGCGCGGGTGGGATCGACCCCTTCCGTGCCGCAGCTAACGCGTTAAGTGCCCCGCCTGGGGAGTACGGCCGCAAGGCTGAAACTCAAAGGAATTGACGGgggCCCGCACAAGCGGTGGAGCATGTGGTTTAATTCGAAGCAACGCGAAGAACCTTACCTGGGCTTGACATGCACGTGAAATCCTCGTGAAAGCGGGGACCTTCTTCGGAACACGTGCACAGGTGCTGCATGGCTGTCGTCAGCTCGTGTCGTGAGATGTTGGGTTAAGTCCCGCAACGAGCGCAACCCCTATCTGCTGTTACCAGCGCGTAAAGGCGGGGACTCTGCAGAGACTGCCGGTGACAAACCGGA-------------------------------------------
>OTU_605
GTAGTCCACGCCGTAAACGATGAGTGCTAAGTGTTAGAGGGTTTCCGCCCTTTAGTGCTGCAGCAAACGCATTAAGCACTCCGCCTGGGGAGTACGGCCGCAAGGCTGAAACTCAAAGGAATTGACGGGGACCCGCACAAGCGGTGGAGCATGTGGTTTAATTCGAAGCAACGCGAAGAACCTTACCAGGTCTTGACATCCCGCTGACCGGCCTAGAGATAGGTCTTCCCCTTCGGgggCAGCGGTGACAGGTGGTGCATGGTTGTCGTCAGCTCGTGTCGTGAGATGTTGGGTTAAGTCCCGCAACGAGCGCAACCCTTGATCTTAGTTGCCAGCATTTAGTTGGGCACTCTAAGGTGACTGCCGGTGACAAACCGGA--------------------------------------------
>OTU_606
GTAGTCCACGCCCTAAACGATGCATACTTGGTGTGGGTAGTTCATTCTATCCGTGCCGGAGCTAACGCGTTAAGTATGCCGCCTGGGGAGTACGGTCGCAAGGCTGAAACTCAAAGGAATTGACGGgggCCCGCACAAGCGGTGGAGCATGTGGTTTAATTCGACGCAACGCGAAGAACCTTACCTGGGCTCGAACGGCTTTGGCAAGCCTGTGGAAACACGGGGCCTCCCGCAAGGGACTGAAGTCGAGGTGCTGCATGGCTGTCGTCAGCTCGTGTCGTGAGATGTTGGGTTAAGTCCCGCAACGAGCGCAACCCCTGTCCTGTGTTGCAACTAATAGGCACTCTCAGGAGACCGCCAGCGATAAGCTGGA--------------------------------------------------
>OTU_607
GTAGTCCACGCTGTAAACGATGGATGCTAGCCGTTGGCGAGCTTGCTCGTCAGTGGCGCAGCTAACGCTTTAAGCATCCCGCCTGGGGAGTACGGTCGCAAGATTAAAACTCAAAGGAATTGACGGgggCCCGCACAAGCGGTGGAGCATGTGGTTCAATTCGAAGCAACGCGCAGAACCTTACCAGCCCTTGACATGTCCTCTATGGATTCCAGAGACGGAGTCCTTCACTTCGGGTGGGAGGAACACAGGTGCTGCATGGCTGTCGTCAGCTCGTGTCGTGAGATGTTGGGTTAAGTCCCGCAACGAGCGCAACCCTCGCCCTTAGTTGCCATCATTTAGTTGGGCACTCTAAGGGGACTGCCGGTGATAAGCCGGA--------------------------------------------
>OTU_608
GTAGTCCACGCTGTAAACGATGAGTGCTAGACGTTGGGAAGCAATTTTCAGTGTCGCAGCTAACGCATTAAGCACTCCGCCTGGGGAGTACGGTCGCAAGATTAAAACTCAAAGGAATTGACGGgggCCCGAACAAGCGGTGGAGCATGTGGTTTAATTCGAAGCAACGCGCAGAACCTTACCAGCCCTTGACATGGGGATTAACAGTCCAAGAGATTGGACTTTCGGTTCGGCCGGATCCCGCACAGGTGCTGCATGGCTGTCGTCAGCTCGTGTCGTGAGATGTTGGGTTAAGTCCCGCAACGAGCGCAACCCTCATCTTTAGTTGCCAACAGGTAAAGCTGGGAACTCTAGagagaCTGCCGGTGATAAACCGGA---------------------------------------------
>OTU_609
GTAGTCCACGCTGTAAACGATGATTACTAGGTGTGGggggACTGACCCCTTCCGTGCCGCAGTTAACACAATAAGTAATCCACCTGGGGAGTACGGCCGCAAGGTTGAAACTCAAAGGAATTGACGGgggCCCGCACAAGCAGTGGATTATGTGGTTTAATTCGAAGCAACGCGAAGAACCTTACCAGCTCTTGACATCTCCTGCATAACCTAGAGATAGGTGAAGCCCTTCGGGGCAGGAAGACAGGTGGTGCATGGTTGTCGTCAGCTCGTGTCGTGAGATGTTGGGTTAAGTCCCGCAACGAGCGCAACCCTTACTATTAGTTGCTACGCAAGAGCACTCTAATGGGACTGCCGTTGACAAAACGGA-----------------------------------------------------
>OTU_610
GTAGTCCACGCCGTAAACGATGGGCACTAGGTGCCTGGgggAGCGACCcccTGGGTGCCGGCGCTAACGCATGAAGTGCCCCGCCTGGGGAGTACGGCCGCAAGGCTGAAACTCAAAGGAATTGACGGgggCCCGCACAAGCGGTGGAGCATGTGGTTTAATTCGACGCAACGCGAAGAACCTTACCTAGGCTTGACATGCATGGGAAACCTGCCAGAGACGGCAGGCCCTCTTCGGAGTCCATGCACAGGTGCTGCATGGCTGTCGTCAGCTCGTGTCGTGAGATGTTGGGTTAAGTCCCGCAACGAGCGCAACCCCTGTCCTTAGTTACTAACAGGTTAAGCTGAGAACTCTAGGGAGACTGCCGGTGCCAAACCGGA-------------------------------------------
>OTU_611
GTAGTCCACGCCCTAAACGATGtgtgCTAGATGTCGGgggACTTGTCtctcGGTGTCGGAGTTAACGTTTTAAGCACACCGCCTGGGGAGTACGGCCGCAAGGTTAAAACTCAAAGGAATTGACGGgggCCCGCACAAGCGGTGGAGCATGTGGTTTAATTCGACGCAACGCGCAGAACCTTACCAACTCTTGACATGGCCGGTTTACCTGCAGAGATGCAGGGTCCCGCAAGGGGCCGGTTACAGGTGCTGCATGGCTGTCGTCAGCTCGTGTCGTGAGATGTTGGGTTAAGTCCCGCAACGAGCGCAACCCTTGTCCGTAGTTGCCATCAGGTTGGGCTGGGCACTCTACGGGGACTGCCGGTGACAAGCCGGAG----------------------------------------------
>OTU_612
GTAGTCCACGCCGTAAACGATGAGTGCTAGCTGCTGGGAATGTTTACCGTCTCAGTGGCGAAGCCAACGCATTAAGCACTCCGCCTGGGAAGTACGGCCGCAAGGCTAAAACTCAAAGGAATTGACGGgggCCCGCACAAGCGGTGGAGCATGTGGTTTAATTCGAAGCAACGCGCAGAACCTTACCCAGGCTTGACATCTCCGGAACCCTGCGGAAACGTGGgggTGCCTTCTCACGAAGGAGCCGGATGACAGGTGCTGCATGGCTGTCGTCAGCTCGTGCTGTGAGGTGTTCGGTTAAGTCCGGCAACGAGCGCAACCCCTGTCGCTAGTTACCATCATTCAGTTGGGGACTCTAGCGAGACTGCCGCGTGATAAACCGGA---------------------------------------
>OTU_613
GTAGTCCACGCCGTAAACGATGGAAGCCAGCCGTTGGCCAGCATGCTGGTCGGTGGCGCAGCTAACGCATTAAGCTTCCCGCCTGGGGAGTACGGTCGCAAGATTAAAACTCAAAGGAATTGACGGgggCCCGCACAAGCGGTGGAGCATGTGGTTTAATTCGAAGCAACGCGCAGAACCTTACCAGCTCTTGACATCCGGTGCTCGCCGCGGAGACGCGGTTTTCCCTTCGGGGACGCCGAGACAGGTGCTGCATGGCTGTCGTCAGCTCGTGTCGTGAGATGTTGGGTTAAGTCCCGCAACGAGCGCAACCCTCGCCCCTAGTTGCCATCCTTCAGTTGGGCACTCTAGGgggACTGCCGGTGATAAGCCGAGA-----------------------------------------------
>OTU_614
GTAGTCCACGCCGTAAACGATGAGTGCTAGATGTCGCGGGTATTGACCCCTGCGGCGTCGTAGCTAACGCGTTAAGCACTCCGCCTGGGGAGTACGGCCGCAAGGCTAAAACTCAAAGGAATTGACGGgggCCCGCACAAGCGGTGGAGCATGTGGTTCAATTCGACGCAACGCGCAGAACCTTACCTGGGTTAAATCCATCGGAACCTTCCAGAGATGGAGGGGTGCCCTTCGGGGAATCGATGAGACGGTGCTGCATGGCTGTCGTCAGCTCGTGTCGTGAGATGTTGGGTTAAGTCCCGCAACGAGCGCAACCTCTGTCGTCAGTTGCTAACAGGAAAGCTGAGCACTCTGGCGAGACTGCCGACGTTAAGTCGGA--------------------------------------------
>OTU_615
GTAGTCCACGCCGTAAACGATGAGTGCTAGGCGTTGGgggTATTGACCcccccAGTGCCGCAGCTAACGCGTTAAGCACTCCGCCTGGGGAGTACGGCCGCAAGGCTAAAACTCAAAGGAATTGACGGgggCCCGCACAAGCGGTGGAGCATGTGGTTTAATTCGACGCAACGCGAAGAACCTTACCTGGGTTAAATCCACCGGAATCCTTAGGAGACTAGGGAGTGCCCTTCGGGGAACCGGTGAGAAGGTGCTGCATGGCTGTCGTCAGCTCGTGTCGTGAGATGTTGGGTTAAGTCCCGCAACGAGCGCAACCCTCGTCGTTAGTTGCTACCAGGTACGCTGAGCACTCTAGCGATACTGCCGACGTGAAGTCGGA--------------------------------------------
>OTU_616
GTAGTCCACGCCGTAAACGATGAGAACTAGGTGTCGTGGGTGTTGACCcccGCGGTGCCGTAGCCAACGCATTAAGTTCTCCGCCTGGGAAGTACGGCCGCAAGGCTAAAACTCAAAGGAATTGACGGgggCCCGCACAAGCGGTGGAGCATGTGGTTTAATTCGACGCAACGCGCAGAACCTTACCTGGTCTTGACATCCTCGGAACTGGCCCGAAAAGGCTGGGTGCCCGCAAGGGAACCGAgagaCAGGTGCTGCATGGCTGTCGTCAGCTCGTGTCGTGAGATGTTGGGTTAAGTCCCGCAACGAGCGCAACCCTCGCCTTTAGTTGCCACGCAAGTGGATCTCTAGAGGGACTGCCGGTGTTAAACCGGA------------------------------------------------
>OTU_617
GTAGTCCTAGCCGTAAACGATGGGCACTAGGTGTGGggggAGTCGAATCCCTCCGTGCCGCAGCTAACGCGTTAAGTGCCCCGCCTGGGGAGTACGGCCGCAAGGCTAAAACTCAAAAGAATTGACGGgggCCCGCACAAGCAGCGGAGCATGTTCTTTAATTCGATGCAACGCGAAGAACCTTACCTGGGCTTGACATGCTGGTGGTAGGCGCCGGAAACGGTGGCCGACCCTTCGGGGAGCCAGCACAGGTGCTGCATGGCTGTCGTCAGCTCGTGTCGTGAGATGTTGGGTTAAGTCCCGCAACGAGCGCAACCcccGCCCTGTGTTGCCAGCATTAAGTTGGGGACTCACAGGGGACTGCCGGTGACAAACCGGA--------------------------------------------
>OTU_618
GTAGTCCACGCTGTAAACGATGGGTGCTCGGTGTCGCGGGTATCGACCCCTGCGGTGCCTTAGCTAACGCGTTAAGCACCCCGCCTGGGGAGTACGGTCGCAAGGCTGAAACTCAAAGGAATTGACGGgggCCCGCACAAGCGGTGGAGCATGTGGTTTAATTCGATGCAACGCGAAGAACCTTACCTGGGCTTGAACTGCAGTGGACAGCGGGTGAAAGCTCGCCTTCCCTTCGGGGACCGCTGTAGAGGTGCTGCATGGCTGTCGTCAGCTCGTGTCGTGAGATGTTGGGTTAAGTCCCGCAACGAGCGCAACCCCTATCCTTAGTTGCCAGCGGGTAATGCCGGGAACTCTAAGGAGACTGCCCCGGAAATCGGGGA-------------------------------------------
>OTU_619
GTAGTCCACGCCGTAAACGATGGAAGCTAGCCGTCGGCAAGTTTACTTGTCGGTGGCGCAGCTAACGCATTAAGCTTCCCGCCTGGGGAGTACGGTCGCAAGATTAAAACTCAAAGGAATTGACGGgggCCCGCACAAGCGGTGGAGCATGTGGTTTAATTCGAAGCAACGCGCAGAACCTTACCAGCCCTTGACATCCCGGTCGCGGCCTTCAGAGATGAAGGCTTTCAGTTCGGCTGGACCGGTGACAGGTGCTGCATGGCTGTCGTCAGCTCGTGTCGTGAGATGTTGGGTTAAGTCCCGCAACGAGCGCAACCCTCGCCCTTAGTTGCCAGCATTAAGTTGGGCACTCTAAGGGGACTGCCGGTGATAAGCCGAGA-------------------------------------------
>OTU_620
GTAGTCCACGCCGTAAACGATGATAACTAGCTGTCGGgggCCTTAGGCTTTCGGTGGCGCAGCTAACGCATTAAGTTATCCGCCTGGGGAGTACGGCCGCAAGGTTAAAACTCAAAGAAATTGACGGgggCCTGCACAAGCGGTGGAGCATGTGGTTTAATTCGAAGCAACGCGCAGAACCTTACCAGCGTTTGACATCCCGGTCGCGGTTTCCAGAGATGGATTCCTTCAGTTCGGCTGGACCGGTGACAGGTGCTGCATGGCTGTCGTCAGCTCGTGTCGTGAGATGTTGGGTTAAGTCCCGCAACGAGCGCAACCCTCGTCCTTAGTTGCTACCATTTAGTTGGGCACTCTAAGGAAACCGCCGGTGATAAGCCGGA-------------------------------------------
>OTU_621
GTAGTCCACGCCATAAACGATGAGCACTAGGTGTCGCGGGTATTGACCCCTGCGGTGCCGCCGCTAACGCATTAAGTGCTCCGCCTGGGGACTACGGCCGCAAGGTTAAAACTCAAAGGAATTGACGGgggCCCGCACAAGCGGTGGAGCATGTGGTTCAATTCGACGCAACGCGAAGAACCTTACCTGGGCTAGACAACATCAGACAGTCCTAGAGATAGGATCTTCCCTTCGGGGACTGGTGGTTCAGGTGCTGCATGGCTGTCGTCAGCTCGTGTCGTGAGATGTTGGGTTAAGTCCCGCAACGAGCGCAACCCTTGCCTTTAGTTGCCATCAGGTAAAGCTGGGCACTCTAAAGGGACTGCCGGCGTTAAGCAGGA-------------------------------------------
>OTU_622
GTAGTCCACGCCCTAAACGATGCTGACTGGACGTTGGGTGGAATTAGCCACTTAGTGTCGAAGCTAACGCGTGAAGTCAGCCGCCTGGGGAGTACGGTCGCAAGACTGAAACTCAAAGGAATTGACGGgggCCCGCACAAGCGGTGGAGTATGTGGTTTAATTCGATGCAACGCGAAGAACCTTACCTGGGTTTGACATGTCTGGAATCCTGCAGAGATGCGGGAGTGCCGCAAGGAACCAGAACACAGGTGCTGCATGGCTGTCGTCAGCTCGTGTCGTGAGATGTTGGGTTAAGTCCCGCAACGAGCGCAACCCTTGCCCCTAGTTGCCAGCACGTAAAGGTGGGAACTCTAGGgggACTGCCGGTGACAAACCGGA--------------------------------------------
>OTU_623
GTAGTCCACGCCGTAAACGATGGGCACTAGGTGCTTGGgggAGCGACCCTCTGAGTGCCGGCGCTAACGCATGAAGTGCCCCGCCTGGGGAGTACGGCCGCAAGGCTGAAACTCAAAGGAATTGACGGgggCCCGCACAAGCGGTGGAGCATGTGGTTTAATTCGACGCAACGCGAAGAACCTTACCTAGGCTTGACATGCACGAGAACTCGTCCAGAGACGGACGGGGCCCTTCGGGGCTCGTGCACAGGTGCTGCATGGCTGTCGTCAGCTCGTGTCGTGAGATGTTGGGTTAAGTCCCGCAACGAGCGCAACCCCTGTCTCTAGTTACCAGCGGGTAATGCCGGGCACTCTAGagagaCTGCCGGTGCCAAACCGGA-------------------------------------------
>OTU_624
GTAGTCCACGCCGTAAACTATGAGAGCTAGTCGTCGGGCGGCATGCCGTTCGGTGACGCAGTTAACGCATTAAGCTCTCCGCCTGGGGAGTACGGCCGCAAGGTTAAAACTCAAAGGAATTGACGGgggCCCGCACAAGCGGTGGAGCATGTGGTTTAATTCGAAGCAACGCGCAGAACCTTACCATCCCTTGACTTGGATATCGCGGCCTCAGAGATGAGGCTTTCAGTTCGGCTGGATATCAcacaGGTGCTGCATGGCTGTCGTCAGCTCGTGTCGTGAGATGTTGGGTTAAGTCCCGCAACGAGCGCAACCCTCGCCTTTAGTTGCCAGCATTCAGTTGGGCACTCTAGAGGAACCGCCGGTGATAAGCCGGA----------------------------------------------
>OTU_625
GTAGTCCACGCCGTAAACGATGAGTGCTAGACGTTGGGGCCCTTAGGGCTTCGGTGTCGCAGCTAACGCATTAAGCACTCCGCCTGGGGAGTACGGCCGCAAGGTTAAAACTCAAAGGAATTGACGGgggCCCGCACAAGCGGTGGAGCATGTGGTTTAATTCGAAGCAACGCGCAGAACCTTACCAGCCCTTGACATGGGCGTCGCGGGTCCAGAGATGGACCTTTCGGTTCGGCCGGACGCCGCACAGGTGCTGCATGGCTGTCGTCAGCTCGTGTCGTGAGATGTTGGGTTAAGTCCCGCAACGAGCGCAACCcccATCTTCAGTTGCCAGCATGTAATGGTGGGCACTCTGGAGAAACCGCCGGTGACAAGCCGGA-------------------------------------------
>OTU_626
GTAGTCCACGCCGTAAACGATGATAACTAGCTGTCCGGGCTCATGGAGCTTGGGTGGCGCAGCTAACGCATTAAGTTATCCGCCTGGGGAGTACGGCCGCAAGGTTAAAACTCAAAGGAATTGACGGgggCCTGCACAAGCGGTGGAGCATGTGGTTTAATTCGAAGCAACGCGCAGAACCTTACCAGCGTTTGACATGGTAGGACGGTTTCCAGAGATGGATTCCTTCCCTTCGGGGACCTACacacaGGTGCTGCATGGCTGTCGTCAGCTCGTGTCGTGAGATGTTGGGTTAAGTCCCGCAACGAGCGCAACCCTCGCCTTTAGTTGCCAGCATTTAGTTGGGTACTCTAAAGGAACCGCCGGTGATAAGCCGGA---------------------------------------------
>OTU_627
GTAGTCCACGCCGTAAACGTTGGGCACTAGGTGTGGGTTCCAACCAACGGGATCCGCGCCGTCGCTAACGCATTAAGTGCCCCGCCTGGGGAGTACGGCGGCAACGCTAAAACTCAAAGGAATTGACGGgggCCCGCACAAGCAGCGGAGCGTGTTGCTTAATTCGATGCAACGCGAAGAACCTTACCTGGGTTTGACATGCTAGGAAAAGCTGTAGAGATATGGTGTCCTTCGGGGCTTAGCACAGGTGGTGCATGGCTGTCGTCAGCTCGTGTCGTGAGATGTTGGGTTAAGTCCCGCAACGAGCGCAACCCTTATTCTATGTTGCCAGCACGTTATGGTGGGGACTCGTAGGAGACTGCCGGGGTCAACTCGGA----------------------------------------------
>OTU_628
GTAGTCCACGCCGTAAACGATGGGTGCTAGACGTTGCTGGTATTGACCCCAGCGGTGTCGAAGCTAACGCGTTAAGCACCCCGCCTGGGGAGTACGGCCGCAAGGCTAAAACTCAAAGGAATTGACGGgggCCCGCACAAGCGGTGGAGCATGTGGTTCAATTCGACGCAACGCGCAGAACCTTACCTGGGTTGGAACCCTCCAGAAGTCCGCAGAGATGTGGATGTGCCCGCAAGGGAATTGGATGTCCAGGTGCTGCATGGCTGTCGTCAGCTCGTGTCGTGAGATGTTGGGTTAAGTCCCGCAACGAGCGCAACCCCTGTCGTTAGTTGCTAACAGTTCGGCTGAGCACTCTAACGAGACTGCCGGTGTTAAACCGGA------------------------------------------
>OTU_629
GTAGTCCACACTGTAAACGTTGATTACTCGATGTTGGCGATACACAGTCAGCGTCTTAGCGCAAGCGATAAGTAATCCACCTGGGGAGTACGCCGGCAACGGTGAAACTCAAAGGAATTGACGGgggTCCGCACAAGCGGTGGAGCATGTGGTTTAATTCGATGATACGCGAGGAACCTTACCTGGACTAGAATGCCCTTGACCGATCCAGAGATGGATTtttCCGCAAGGACAAGGAGCAAGGTGCTGCATGGCCGTCGTCAGCTCGTGCCGTGAGGTGTTGGGTTAAGTCCCGCAACGAGCGCAACCCTTATTTCTAGTTGCCAACATGTAATGGTGGGGACTCTAGAAAGACTGCCCGCGCAAGCGGAGA--------------------------------------------------
>OTU_630
GTAGTCCACACCGTAAACGATGAGTGCTAGGTGTTTGAGGGTTTCCGCCCTTAAGTGCCGCAGCTAACGCATTAAGCACTCCGCCTGGGGAGTACGACCGCAAGGTTGAAACTCAAAGGAATTGACGGGGACCCGCACAAGCGGTGGAGCATGTTGTTTAATTCGAAGCAACGCGAAGAACCTTACCAGGTCTTGACATCCCTTGACAACTCCAGAGATGGAGCGTTCCCTTCGGGGACAAGGTGACAGGTGGTGCATGGTTGTCGTCAGCTCGTGTCGTGAGATGTTGGGTTAAGTCCCGCAACGAGCGCAACCCTTATTACTAGTTGCCAGCATTCAGTTGGGCACTCTAGTGAGACTGCCGGTGACAAACCGGA----------------------------------------------
>OTU_631
GTAGTCCACGCCCTAAACGATGACAATTAGCTGTTGGGGAATTGAAAGTCCTTGGTAGCGTAGCTAACGCGTGAAATTGTCCGCCTGGGGAGTACGGTCGCAAGATTAAAACTCAAAGGAATTGACGGGGACCCGCACAAGCGGTGGATGATGTGGATTAATTCGATGCAACGCGAAaaaCCTTACCTAGCCTTGACATGTACGGAAGCTCGATGAAAGTTGAGTGTGCTCGAAAGAGAACCGTAACACAGGTGCTGCATGGCTGTCGTCAGCTCGTGTCGTGAGATGTTGGGTTAAGTCCCGCAACGAGCGCAACCCTTGTTATTAGTTGCCATCATTAAGTTGGGCACTCTAATGAGACTGCCGGTGACAAACCGGA--------------------------------------------
>OTU_632
GTAGTCCACGCCGTAAACGATGAGTGCTGGGTGTCGGCGATTGAGTCGGTGCCGAAGTTAACACGATAAGCACTCCGCCTGGGGAGTACGGTCGCAAGATTAAAACTCAAAGGAATTGACGGgggCCCGCACAAGCGGTGGAGCATGTGGTTTAATTCGACGCAACGCGAAGAACCTTACCAGACCTTGACATGTATACAGATTGTTTTAGAGATAGAATGAGCATTTAGTTGGGTATAACACAGGTGCTGCATGGCTGTCGTCAGCTCGTGTCGTGAGATGTTGGGTTAAGTCCCGCAACGAGCGCAACCCTTACTTTTAGTTGCCATCAGGTTAAGCTGGGCACTCTAAAGGAACTGCCTGTTTTAAGCAGGA------------------------------------------------
>OTU_633
GTAGTCCACGCTGTAAACGATGGATACTAGGTGTGGggggACTGACCcccTCCGTGCCGCAGTTAACACAATAAGTATCCCACCTGGGGAGTACGATCGCAAGGTTGAAACTCAAAGGAATTGACGGgggCCCGCACAAGCGGTGGAGTATGTGGTTTAATTCGAAGCAACGCGAAGAACCTTACCAGGGCTTGACATCCCGATGACCGGCATAGAGATATGCTTTTCTCTTCGGAGACATCGGTGACAGGTGGTGCATGGTTGTCGTCAGCTCGTGTCGTGAGATGTTGGGTTAAGTCCCGCAACGAGCGCAACCCTTATTGTTAGTTGCTACGCAAGAGCACTCTAGCGAGACTGCCGTTGACAAAACGGA--------------------------------------------------
>OTU_634
GTAGTCCACGCCGTAAACGATGATTGCTAGGTGTTGGTGGTATTCACCCCATCAGTGCCGAAGTTAACGCATTAAGCAATCCGCCTGGGAAGTACGGCCGCAAGGCTAAAACTCAAAGGAATTGACGGgggCCCGCACAAGCGGTGGAGTATGTGGTTTAATTCGACGCAACGCGAAGAACCTTACCTGGCCTTGACATCCCAGGAACACCTATGAAAGTAGGTGGTGTCCCCTCACGGGGAAGCCTGGTGACAGGTGCTGCATGGCTGTCGTCAGCTCGTGTCGTGAGATGTTCGGTTAAGTCCGGCAACGAGCGCAACCCCTGTTGTTAGTTGCCATCATTCAGTTGGGCACTCTAACAAGACTCCCGGTGACAAGCCGGA----------------------------------------
>OTU_635
GTAGTCCGCGCTGTAAACGTTGGGTGCTAGGCGTCGTGGGTATTGACCcccGCGGTGCCGAAGCTAACGCATTAAGCACCCCGCCTGGGGAGTACGGTCGCAAGACTAAAACTCAAAGGAATTGACGGgggCCCGCACAAGCGGTGGAGCATGTGGTTCAATTCGAAGCAACGCGAAGAACCTTACCTGGGTTTGACATCTGGGGAACCTctctGAAAGGAGAGGGTGCCTTCGGGAGCCCCAAGACAGGTGCTGCATGGCTGTCGTCAGCTCGTGTCGTGAGGTGTTGGGTTAAGTCCCGCAACGAGCGCAACCCCTGTCACTAGTTGCCATCGGGTCAAGCCGGGCACTCTAGTGAGACTGCCGGTGTTAAGCCGGA--------------------------------------------
>OTU_636
GTAGTCCACGCCGTAAACGATGGGCACTAGGTCCTTGGgggAGCGACCCCTTGAGGGCCGGCGCTAACGCATTAAGTGCCCCGCCTGGGGAGTACGGCCGCAAGGCTGAAACTCAAAGGAATTGACGGgggCCCGCACAAGCGGTGGAGCATGTGGTTTAATTCGACGCAACGCGAAGAACCTTACCTGGGCTTGACATGCACGGGAACTCGTGGGGAAACCCGCGGGGCTCTTCGGAGCTCGTGCACAGGTGCTGCATGGCTGTCGTCAGCTCGTGTCGTGAGATGTTGGGTTAAGTCCCGCAACGAGCGCAACCCTTGGGACTAGTTGCCAGCGAGTAATGTCGGGGACTCTAGTCCGACTGCCGGTGCCAAACCGGA-------------------------------------------
>OTU_637
GTAGTCCACGCCGTAAACGATGAGTGCTAGTTGTCAGGCGGCTTGCCGCTTGGTGACGCAGCTAACGCTTTAAGCACTCCGCCTGGGGAGTACGGCCGCAAGGCTAAAACTCAAAGGAATTGACGGgggCCCGCACAAGCGGTGGAGCATGTGGTTTAATTCGAAGCAACGCGCAGAACCTTACCAGCCCTTGACATCCCGGTCGCGGATCGCAGAGATGCTTTCCTTCAGTTCGGCTGGACCGGTGACAGGTGCTGCATGGCTGTCGTCAGCTCGTGTCGTGAGATGTTGGGTTAAGTCCCGCAACGAGCGCAACCcccGCCTTCAGTTGCCAACGGTTCGGCCGTGCACTCTGGAGGAACTGCCTGTGACAAGCAGGA-------------------------------------------
>OTU_639
GTAGTCCACGCCCTAAACGATGGGCACTAGGCGTCGGggggAGCGACCCTCCCGGTGCCGTCGCTAACGCAATAAGTGCCCCGCCTGGGGAGTACGGCCGCAAGGCTGAAACTCAAAGGAATTGACGGgggCCCGCACAAGCGGTGGAGCATGTGGTTTAATTCGATGCAACGCGAAGAACCTTACCTGGGCTTGACATGCACGTGCAAGCCGGTGGAAACACCGGTCCTCCTTCGGGACACGTGCACAGGTGCTGCATGGCTGTCGTCAGCTCGTGTCGTGAGATGTTGGGTTAAGTCCCGCAACGAGCGCAACCCTCGCTCCCAGTTGCCAGCGGGTTATGCCGGGGACTCTGGggggACTGCCGGTGCCAAACCGGAG------------------------------------------
>OTU_640
GTAGTCCACGCCATAAACGATGACAACTAGACGTTGGgggCATATGGCCCACAGTGTCGCAGCTAACGCGTTAAGTTGTCCGCCTGGGGAGTACGGCCGCAAGGTTGAAACTCAAAGGAATTGACGGGGACCCGCACAAGCGGTGGAGCATGTGGTTTAATTCGATGCAACGCGAAGAACCTTACCTGGTCTTGACATGTCTGGAATCCCGAAGAGATTTGGGAGTGCCGCAAGGAACCAGAACACAGGTGCTGCATGGCTGTCGTCAGCTCGTGTCGTGAGATGTTGGGTTAAGTCCCGCAACGAGCGCAACCCTTGTCCTTAGTTGCCATCATTAAGTTGGGAACTCTAAGGAGACCGCCGGTGACAAACCGGA-----------------------------------------------
>OTU_641
GTAGTCCACGCCCTAAACTATGTCAACTAGTTGTTGGAAGAGTCAAATCTTTCAGTAACGTAGCTAACGcgcgAAGTTGACCGCCTGGGGAGTACGGTCGCAAGATTAAAACTCAAAGGAATTGACGGGGACCCGCACAAGCGGTGGATGATGTGGATTAATTCGATGCAACGCGAAaaaCCTTACCTACCCTTGACATGCCAGGAACCCGAGTGAAAGCTTGGGGTGCTCGAAAGagagCCTGGACACAGGTGCTGCATGGCTGTCGTCAGCTCGTGTCGTGAGATGTTGGGTTAAGTCCCGCAACGAGCGCAACCCTTGTCATTAGTTGCTACATTTAGTTGGGCACTCTAATGAGACTGCCGGTGACAAACCGGA---------------------------------------------
>OTU_642
GTAGTCCACGCCGTAAACGATGAGTACTGGGTGTCGCGGGTAGTTGACCCCTGCGGTGCCGTAGCTAACGCGTTAAGTACTCCGCCTGGGGATTACGGTCGCAAGATTAAAACTCAAAGGAATTGACGGgggCCCGCACAAGCGGTGGAGCATGTGGTTTAATTCGACGCAACGCGAAGAACCTTACCTGGGCTAGACAACGGTGGACCGTCCTAGAGATAGGACTTTCCCTTCGGGGACTGCCGGTTCAGGTGCTGCATGGCTGTCGTCAGCTCGTGTCGTGAGATGTTGGGTTAAGTCCCGCAACGAGCGCAACCcccGCCTTTAGTTGCTACCATTCAGTTGAGCACTCTAAAGGGACCGCCGGCGTTAAGCCGGA--------------------------------------------
>OTU_643
GTAGTCTCGGCCCTAAACGATGATCACTAGGTGTCGGggggTTTCCCTCGGTGCCGCAGCTAACGCATTAAGTGATCCGCCTGGGGACTACGGCCGCAAGGTTGAAACTCAAAGGAATTGGCGGgggACCGCACAAGCGGTGGAGCATATGGCTTAATTCGATGCAACGCGAAGAACCTTACCCAGGCTTGACATGTAACTGCAAGCTCCCCAAAAGGAGCCGCTTTCGAAGGTGTTACACAGGTGGTGCATGGCTGTCGTCAGCTCGTGTTGTGAAATGTTGGGTTAAGTCCCGCAACGAGCGCAACCCTCATGTTCTGTTGCCAGCGAGTAATGTCGGGAACTCGGAACAAACTGCCCATGTAAGTGGGA---------------------------------------------------
>OTU_644
GTAGTCCACGCCGTAAACGATGAGTGCTAGGTGTTGGGTCCTTTCCGGGACTCAGTGCCGCAGCTAACGCATTAAGCACTCCGCCTGGGGAGTACGACCGCAAGGTTGAAACTCAAAGGAATTGACGGgggCCCGCACAAGCGGTGGAGCATGTGGTTTAATTCGAAGCAACGCGAAGAACCTTACCAGGTCTTGACATCCCGGTGCCCGTCCTAGAGATAGGATTTTGCTTCAGCACACCGGTGACAGGTGGTGCATGGTTGTCGTCAGCTCGTGTCGTGAGATGTTGGGTTAAGTCCCGCAACGAGCGCAACCCTTATTGTTAGTTGCCATCATTCAGTTGGGCACTCTAGCGAGACTGCCGGTAATAAACCGGA----------------------------------------------
>OTU_645
GTAGTCCACGCCCTAAACGATGGCAACTAGGTGTTGGGGAAGCAATTCCTTGGTACCGCAGCTAACGCGTGAAGTTGCCCGCCTGGGGAGTACGGTCGCAAGATTAAAACTCAAAGGAATTGACGGGGACCCGCACAAGCGGTGGATGATGTGGATTAATTCGATGCAACGCGAATAACCTTACCTACCCTTGACATGGTCGGAACCCTGCAGAGATGTGGgggTGCCCGAAAGGGAGCCGATACACAGGTGCTGCATGGCTGTCGTCAGCTCGTGTCGTGAGATGTTGGGTTAAGTCCCGCAACGAGCGCAACCCTTGTCCCTAGTTGCTACGCAAGGGCACTCTAGGGAGACTGCCGGTGACAAACCGGA---------------------------------------------------
>OTU_646
GTAGTCCACGCCCTAAACGATGCATACTTGGTGTGGGCCATTCATTTGGTCTGTGCCGGAGCTAACGCGTTAAGTATGCCGCCTGGGGAGTACGGTCGCAAGGCTGAAACTCAAAGGAATTGACGGgggCCCGCACAAGCGGTGGAGCATGTGGTTTAATTCGACGCAACGCGAAGAACCTTACCTGGGCTCGAACGGCTTACGCAAGCTTCCGGAAACGGGAGTCCTCCCGCAAGGGACGTGAGTCGAGGTGCTGCATGGCTGTCGTCAGCTCGTGTCGTGAGATGTTGGGTTAAGTCCCGCAACGAGCGCAACCCTTGTCCTGTGTTGCTAACCGAAAGGTGCACTCTCAGGAGACCGCCAGCGATAAGTTGGA-----------------------------------------------
>OTU_647
GTAGTCCACGCCCTAAACGTTGATTACTCGTTGTTGGCGATATACTGTCAGCGACTAAGCTAAAGCGTTAAGTAATCCACCTGGGAAGTACGACCGCAAGGTTGAAACTCAAAGGAATTGACGGgggCCCGCACAAGCGGAGGAGCATGTGGTTTAATTCGATGATACGCGAGGAACCTTACCTGGGCTTGAAAGTTAGTGACCGCCTCTGAAAGGAGGCTTCTCTTCGGAGCACAAAACTAGGTGCTGCATGGCTGTCGTCAGCTCGTGCCGTGAGGTGTTGGGTTAAGTCCCGCAACGAGCGCAACCCCTTTCTTTAGTTGCCATCAGGTTATGCTGGGGACTCTAAAGATACTGCCTATGTAAATAGTGA--------------------------------------------------
>OTU_648
GTAGTCCATGCCCTAAACGATGATCACTTGATGTCGGCCCTCAGGGTCGGTGTCGAAGCTAACGCGTTAAGTGATCCACCTGGGGAGTACGCTCGCAAGGGTGAAACTCAAAGGAATTGACGGgggCCCGCACAAGCAGTGGAGCATGTGGTTTAATTCGATGCAACGCGAAGAACCTTACCTAGGCTTGAAAGGCTctctAAACCGGTGAAAGCCGGGTACCCGCAAGGgggggAGTACAGGTGCTGCATGGCTGTCGTCAGCTCGTGCCGTGAGGTGTTTGGTTAAGTCCAGCAACGAGCGCAACCCCTGGATCTAGTTACCAGCGAATAATGTCGGGAACTCTAGATCGACTGCCTACGCAAGTAGTGA---------------------------------------------------
>OTU_649
GTAGTCCACGCCGTAAACGATGGATGCTAGCCGTTGGGCAGCTTGCTGCTCGGTGGCGCAGCTAACGTATTAAGCATCCCGCCTGGGGAGTACGGTCGCAAGATTAAAACTCAAAGGAATTGACGGgggCCCGCACAAGCGGTGGAGCATGTGGTTTAATTCGAGGCAACGCGAAGAACCTTACCAGCTCTTGACATCCCAGGAACCCTAGCAGAGATGCATGGgggTGCCGCAAGGAACCTGGAGACAGGTGCTGCATGGCTGTCGTCAGCTCGTGTCGTGAGATGTTGGGTTAAGTCCCGCAACGAGCGCAACCCTCGGCCTTAGTTGCCATCATTAAGTTGGGCACTCTAAGGCGACTGCCGGTGATAAGCCGGA---------------------------------------------
>OTU_650
GTAGTCCACGCCGTAAACGATGATAACTCGTTGCCGGCGATatatTGTCGGTGACTTAGCGAAAGCGATAAGTTATCCACCTGGGGAGTACGTTCGCAAGAATGAAACTCAAAGGAATTGACGGgggCCCGCACAAGCGGAGGAACATGTGGTTTAATTCGATGATACGCGAGGAACCTTACCCGGGCTTGAAAGTTAGTGACGGATGCCGAAAGGTGTCTTCCCTTCGGGGCACAAAACTAGGTGCTGCATGGTTGTCGTCAGCTCGTGCCGTGAGGTGTCGGGTTAAGTCCCATAACGAGCGCAACCCCTACCGTTAGTTGCCATCAGGTCATGCTGGGCACTCTGGCGGGACTGCCGGTGTAAGCCGAGA--------------------------------------------------
>OTU_651
GTAGTCCACGCCGTAAACGTTGGGAACTAGATGTGGGGTCCATTCCACGGATTCCGTGTCGCAGCTAACGCATTAAGTTCCCAGCCTGGGGAGTACGGCCGCAAGGCTAAAACTCAAAGGAATTGACGGgggCCCGCACAAGCGGCGGAGCATGCGGATTAATTCGATGCAACGCGAAGAACCTTACCAAGGCTTGACATGCACCTGAAAAGGCTGGAAACAGTCTCCTCGCAAGACAGGTGCACAGGTGGTGCATGGTTGTCGTCAGCTCGTGTCGTGAGATGTTGGGTTAAGTCCCGCAACGAGCGCAACCCTCGTTCTATGTTGCCAGCGCGTTATGGCGGGAACTCATAGGAGACTGCCGGGGTCAACTCGGA----------------------------------------------
>OTU_652
GTAGTCCACGCCCTAAACGATGTCAACTAGGTGTCGGGAGCGCAAGTTCTTGGTACCGCAGCTAACGCGTGAAGTTGACCGCCTGGGGAGTACGGTCGCAAGATTAAAACTCAAAGGAATTGACGGGGACCCGCACAAGCGGTGGATGATGTGGATTAATTCGATGCAACGCGAACAACCTTACCTACCCTTGACATGTCCGGAAGCCCGGTGAAAGCTGGgggTGCTCGCAAGAGAACCGGAACACAGGTGCTGCATGGCTGTCGTCAGCTCGTGTCGTGAGATGTTGGGTTAAGTCCCGCAACGAGCGCAACCCTTGTCCTTAGTTGCTACGCAAGGGCACTCTAAGGAGACTGCCGGTGACAAACCGGA---------------------------------------------------
>OTU_653
GTAGTCCACGCCCTAAACGATGTCGACTAGTTGTCGGGTCTTAATTGACTTGGTAACGCAGCTAACGCGTGAAGTCGACCGCCTGGGGAGTACGGTCGCAAGATTAAAACTCAAAGGAATTGACGGGGACCCGCACAAGCGGTGGATGATGTGGATTAATTCGATGCAACGCGAAaaaCCTTACCTACCCTTGACATGGTCGGAATCCGCCAGAGATGGTGGAGTGCTCGAAAGAGAACCGGCGCACAGGTGCTGCATGGCTGTCGTCAGCTCGTGTCGTGAGATGTTGGGTTAAGTCCCGCAACGAGCGCAACCCTTGTCATTAGTTGCTACGAAAGGGCACTCTAATGAGACTGCCGGTGACAAACCGGA---------------------------------------------------
>OTU_654
GTAGTCTTGGCCATAAACGATGTTCACTAGGTGTCGGGGCTTTGCTTCGGTGCCGCAGCTAACGCATTAAGTGAACCGCCTGGGAACTACGATCGCAAGATTAAAACTCAAAGGAATTGGCGGgggCCCGCACAAGCGGTGGAGCATATGGCTTAATTCGATGCAACGCGAAGAACCTTACCAGGGCTTGACATGCAACTGCACGCTGTAGAGATACAGTTCTTTCGAAGGTGTTGCACAGGTGGTGCATGGCTGTCGTCAGCTCGTGTCGTGAGATGTTGGGTTAAGTCCCGCAACGAGCGCAACCCTCACGGTCTGTTACCAGCGGATAATGCCGGGGACTCGGACTGAACTGCCTCTGTAAAGAGGA-----------------------------------------------------
>OTU_655
GTAGTCCTAGCCGTAAACGATGAGTGCTAGGTGGTGGTAGTTTCAACACTTTCACCGCCGCAGCCAACGCATTAAGCACTCCGCCTGGGGAGTACGGCCGCAAGGTTGAAACTCAAAGGAATTGACGGgggCCCGCACAAGCGGTGGAGCATGTGGTTTAATTCGAAGCAACGCGAAGAACCTTACCTGGGCTTGACATGCAGGTGACAGCCGTGGAAACACGGTCTCCCTTCGGGGCACCTGCACAGATGCTGCATGGCTGTCGTCAGCTCGTGTCGTGAGATGTTGGGTTAAGTCCCGCAACGAGCGCAACCCCTGTCTGCTGTTGCCAGCGGGTAATGCCGGGGACTCTGCAGAGACTGCCGGTGACAAACCGGA---------------------------------------------
>OTU_656
GTAGTCCACGCCGTAAACGATGAGCGCTAGGTGCTTTGGGTATTGACCCCTGAGGTGCCGAAGCTAACGCGTTAAGCGCTCCGCCTGGGGAGTACGGCCGCAAGGCTAAAACTCAAAGGAATTGACGGgggCCCGCACAAGCGGTGGAGCATGTGGTTCAATTCGACGCAACGCGCAGAACCTTACCTGGGTTAAATCCACTCGAACCTTGCAGAGATGTAGGGGTGCCCTTCTGGGGAGCGAGTGAGAAGGTGCTGCATGGCTGTCGTCAGCTCGTGTCGTGAGATGTTGGGTTAAGTCCCGCAACGAGCGCAACCTCTGTCGTTAGTTGCCACCATTAAGTTGGGCACTCTAGCGAGACTGCCGACGTCAAGTCGGA--------------------------------------------
>OTU_657
GTAGTCCATGCCGTAAACGTTGGGCACTAGGTGTGGGACCcccTCAACGGGTTCCGTGCCGTAGCTAACGCATTAAGTGCCCCGCCTGGGGAGTACGGCCGCAAGGCTAAAACTCAAAGGAATTGACGGgggCCCGCACAAGCAGCGGAGCATGTTGCTTAATTCGAGGCAACGCGAAGAACCTTACCTGGGTTTGACATGTACGGAAAAGCCACAGAGATGTGGTGTCCTTTTGGGCCGTACACAGGTGGTGCATGGTTGTCGTCAGCTCGTGTCGTGAGATGTTGGGTTAAGTCCCGCAACGAGCGCAACCCTTGTCCTATGTTGCCAGCGGGTAATGCCGGGGACTCGTAGGAGACTGCCGGGGACAACTCGGA----------------------------------------------
>OTU_658
GTAGTCCACGCCGTAAACGATGGGTGCTAGGTGCTGCGGGCTTTGACCCCTGCTGTGCCGTAGCTAACGCATTAAGCACCCCGCCTGGGAAGTACGGCCGCAAGGCTAAAACTCAAAGGAATTGACGGgggCCCGCACAAGCGGTGGAGCATGTGGTTTAATTCGACGCAACGCGAAGAACCTTACCTGGGCTAGAAAACATAGGAACCCTACTGAAAAGCGGgggTGCTCTTCGGAGAACCTGTGGTTAGGTGCTGCATGGCTGTCGTCAGCTCGTGTCGTGAGATGTTGGGTTAAGTCCCGCAACGAGCGCAACCCCTATTGCTAGTTGCCAGCGGTCCGGCCGGGCACTCTAGCAAGACTGCCGACTCAAATCGGA--------------------------------------------
>OTU_659
GTAGTCCACGCCGTAAACGATGAATGTTAGCCGTCGGGCAGTTGACTGTTCGGTGGCGCAGCTAACGCATTAAACATTCCGCCTGGGGAGTACGGTCGCAAGATTAAAACTCAAAGGAATTGACGGgggCCCGCACAAGCGGTGGAGCATGTGGTTTAATTCGAAGCAACGCGCAGAACCTTACCAGCTCTTGACATCTGGGTCGCGGTTACCGGAGACGGTAACCTTCAGTTCGGCTGGACCCAAGACAGGTGCTGCATGGCTGTCGTCAGCTCGTGTCGTGAGATGTTGGGTTAAGTCCCGCAACGAGCGCAACCCTCGCCCTTAGTTGCCAGCATTCAGTTGGGCACTCTAAGGGGACTGCCGGTGATAAGCCGAGA-------------------------------------------
>OTU_660
GTAGTCTCGGCCCTAAACGATGATCACTAGGTGTCAGGgggTTTCCCTTGGTGCCGCAGCTAACGCATTAAGTGATCCGCCTGGGGACTACGGCCGCAAGGTTGAAACTCAAAGGAATTGGCGGgggCCCGCACAAGCGGTGGAGCATATGGCTTAATTCGATGCAACGCGAAGAACCTTACCCAGGCTTGACATGTAGCTGCAAGCTCCCGAAAAGGAGCCGCTTTCGAAGGTGCTACACAGGTGGTGCATGGCTGTCGTCAGCTCGTGTTGTGAAATGTTGGGTTAAGTCCCGCAACGAGCGCAACCCTCATGTCCTGTTGCCAGCACGTAATGGTGGGAACTCGGGACAAACTGCCCATGTAAGTGGGA---------------------------------------------------
>OTU_661
GTAGTCCACGCTGTAAACGATGAGCGCTAGGTGTCGTGGGTATTGACCcccGCGGTGCCGAAGCTAACGCATTAAGCGCTCCGCCTGGGAAGTACGGTCGCAAGACTAAAACTCAAAGGAATTGACGGgggCCCGCACAAGCGGTGGAGCATGTGGTTTAATTCGACGCAACGCGCAGAACCTTACCTGGGCTGGAAAGTGTTTGGAATCCTGGTGAAAGCCGGgggTGCCCGCAAGGGAACCAAGTGACAGGTGCTGCATGGCTGTCGTCAGCTCGTGTCGTGAGATGTTGGGTTAAGTCCCGCAACGAGCGCAACCCCTATCGTTAGTTGCCATCAGGTCATGCTGGGCACTCTAACGAGACTGCCGGCGTCAAGCCGGA-----------------------------------------
>OTU_662
GTAGTCTTGGCCCTAAACTATGTTCACTAGGTGTCGGgggTTTCCCTCGGTGCCGCAGCTAACGCATTAAGTGAACCGCCTGGGGACTACGGCCGCAAGGTTGAAACTCAAAGGAATTGGCGGgggCCCGCACAAGCGGTGGAGCATGTGGCTTAATTCGATGCAACGCGAAGAACCTTACCAGGGCTTGACATGCTACTGCAAGCTGCCGAAAAGCAGTCGCCTTCGAGGGTGTAGCACAGGTGGTGCATGGCTGTCGTCAGCTCGTGTTGTGAAATGTTGGGTTAAGTCCCGCAACGAGCGCAACCCTCATGTTTTGTTACCAGCGGGTCATGCCGGGAACTCGAAACAAACTGCCTCTGTAAGGAGGA----------------------------------------------------
>OTU_663
GTAGTCCACGCCCTAAACGTTGAATACTCGCTGTTGGCGATATACAGCCAGCGGCTAAGCGAAAGCGTTAAGTATTCCACCTGGGGAGTACGACCGCAAGGTTGAAACTCAAAGGAATTGACGGgggCCCGCACAAGCGGAGGAGCATGTGGTTTAATTCGATGATACGCGAGGAACCTTACCTGGGCTTGAAAGTTAGTGACGGATGCCGAAAGGTGTCTTCCCTTCGGGGCACAAAACTAGGTGCTGCATGGCTGTCGTCAGCTCGTGCCGTGAGGTGTTGGGTTAAGTCCCGCAACGAGCGCAACCCCTATCTCTAGTTACCATCAGGTAATGCTGGGCACTCTAGagagaCTGCCTACGTAAGTAGTGA--------------------------------------------------
>OTU_664
GTAGTCCACGCCGTAAACGATGAATGTTAGCCGTTGGGGAGTTTACTCTTCGGTGGCGCAGCTAACGCATTAAACATTCCGCCTGGGGAGTACGGTCGCAAGATTAAAACTCAAAGGAATTGACGGgggCCCGCACAAGCGGTGGAGCATGTGGTTTAATTCGAAGCAACGCGCAGAACCTTACCAGCCCTTGACATGCCTATGAACCTTAGTGGAGACACTTTGGGCTCTTCGGAGCGTAGGACACAGGTGCTGCATGGCTGTCGTCAGCTCGTGTCGTGAGATGTTGGGTTAAGTCCCGCAACGAGCGCAACCCTCGCCCTTAGTTGCCAGCATTTAGTTGGGCACTCTAAGGGGACTGCCGGTGATAAGCCGAGA---------------------------------------------
>OTU_665
GTAGTCCACGCCGTAAACGATGAATACTAGGTGTGGgggTTATCATGACTTCCGTGCCGCAGTTAACACAATAAGTATTCCGCCTGGGGAGTACGGTCGCAAGATTAAAACTCAAAGGAATTGACGGgggCCCGCACAAGCAGCGGAGCATGTGGTTTAATTCGAAGCAACGCGAAGAACCTTACCTAGACTTGACATCTCCTGAATTACTCGTAACGGAGGAAGCCCTTCGGGGCAGGAAGACAGGTGGTGCATGGTTGTCGTCAGCTCGTGTCGTGAGATGTTGGGTTAAGTCCCGCAACGAGCGCAACCCTTATTGTTAGTTGCTACCATTAAGTTGAGCACTCTAGCAAGACTGCCGCGGTTAACGCGGA-------------------------------------------------
>OTU_666
GTAGTCCATGCCGTAAACGATGTCGACTTGGAGGTTGTTTCCAAGAGAAGTGACTTCCGAAGCTAACGCATTAAGTCGACCGCCTGGGGAGTACGGCCGCAAGGCTAAAACTCAAATGAATTGACGGgggCCCGCACAAGCGGTGGAGCATGTGGTTTAATTCGATGCAACGCGAAaaaCCTTACCTGGTCTTGACATCCACAAAATTttttAGAAATAAaaaaGTGCCTTCGGGAATTGTGAGACAGGTGCTGCATGGCTGTCGTCAGCTCGTGTTGTGAAATGTTGGGTTAAGTCCCGCAACGAGCGCAACCCTTATCCCCTGTTGCCAGCGGTTCGGCCGGGAACTCAGAGGAGACTGCCGGTTATAAACCGGA----------------------------------------------
>OTU_667
GTAGTCCACGCCCTAAACGATGCATATTTGGTGTGGGCAGTTCATTCTGTCCGTGCCGGAGCTAACGCGTTAAATATGCCGCCTGGGGAGTACAGTCGCAAGGCTGAAACTCAAAGGAATTGACGGgggCCCGCACAAGCGGTGGAGCATGTGGTTCAATTCGACGCAACGCGAAGAACCTTACCTGGGCTCGAACGGCTTCTCAACGCCGGTAGAAATACTGGTACCCCGCAAGGgggTGGAGTCGAGGTGCTGCATGGCTGTCGTCAGCTCGTGTCGTGAGATGTTGGGTTAAGTCCCGCAACGAGCGCAACCCCTGTCCTGTGTTGCCATCATTCAGTTGGGAACTCGCAGGAGACCGCCAGCGATAAGCTGGA----------------------------------------------
>OTU_668
GTAGTCCACGCCGTAAACTATGGGTACTAGGTGTGGGAGGTATCGACCCCTTCCGTGCCGCCGTTAACACAATAAGTACCCCGCCTGGGGAGTACGGTCGCAAGATTAAAACTCAAAGGAATTGACGGgggCCCGCACAAGCAGCGGAGCATGTGGTTTAATTCGAAGCAACGCGAAGAACCTTACCTAGACTTGACATCTCCTGAATTACCCGTAACTGGGGAAGTCCTTCGGGACAGGAAGACAGGTGGTGCATGGTTGTCGTCAGCTCGTGTCGTGAGATGTTGGGTTAAGTCCCGCAACGAGCGCAACCCTTATCATTAGTTGCTACCATTAAGTTGAGCACTCTAGTGAGACTGCCCGGGTTAACCGGGA------------------------------------------------
>OTU_669
GTAGTCCACGCTGTAAACGATGGATACTCGCTGTAGCTGGTAATCAATCCGGCTGTGGCTTAGCTAACGCATTAAGTATCCCGCCTGGGAAGTACGGTCGCAAGATTAAAACTCAAAGGAATTGACGGGGACCCGCACAAGCGGTGGATTATGTGGTTTAATTCGAAGCAACGCGCAAAACCTTACCTGGCCTTGACATGCCGATGACCGGTGCAGAAATGTACCTTCCCTTCGGGGCATCGGACACAAGTGCTGCATGGCTGTCGTCAGCTCGTGTCGTGAGATGTTTGGTTAAGTCCAGCAACGAGCGCAACCCCTGTCTTTAGTTGCCATCATTCAGTTGGGCACTCTAGagagaCTGCCGATGTCAAATCGGA----------------------------------------------
>OTU_670
GTAGTCCACGCCGTAAACGTTGGGCACTAGGTGTGGGACCCTATCGACGGGATCCGTGCCGTAGCTAACGCATTAAGTGCCCCGCCTGGGGAGTACGGCCGCAAGGCTAAAACTCAAAGGAATTGACGGgggCCCGCACAAGCGGCGGAGCATGTTGCTTAATTCGATGCAACGCGAAGAACCTTACCTAGGCTTGACATGTAGCGAAAAGCCACAGAGATGCGGTGTCCTTCGGGGCGCTACACAGGTGGTGCATGGTTGTCGTCAGCTCGTGTCGTGAGATGTTGGGTTAAGTCCCGCAACGAGCGCAACCCTTGTCCTATGTTGCCAGCGAATAATGTCGGGGACTCGTAGGAGACTGCCGGGGTCAACTCGGA----------------------------------------------
>OTU_671
GTAGTCCACGCCGTAAACGATGTCTACTTGGAGGTTGTGGCCTTGAGCCGTGGCTTTCGGAGCTAACGCGTTAAGTAGACCGCCTGGGGAGTACGGTCGCAAGATTAAAACTCAAATGAATTGACGGgggCCCGCACAAGCGGTGGAGCATGTGGTTTAATTCGATGCAACGCGAAGAACCTTACCTACTCTTGACATCCAGAGAACTTAGCAGAGATGCTTTGGTGCCTTCGGGAACTCTGAGACAGGTGCTGCATGGCTGTCGTCAGCTCGTGTTGTGAAATGTTGGGTTAAGTCCCGCAACGAGCGCAACCCTTATCCTTGTTTGCCAGCGAGTAATGTCGGGAACTCCAGGGAGACTGCCGGTGATAAACCGGA---------------------------------------------
>OTU_672
GTAGTCCATGCCGTAAACGGTGGGCGCTAGGTGTGGGTTTCCTTCCACGGGATCCGTGCCGTAGCTAACGCATTAAGCGCCCCGCCTGGGGAGTACGGCCGCAAGGCTAAAACTCAAAGGAATTGACGGgggCCCGCACAAGCGGCGGAGCATGTGGATTAATTCGATGCAACGCGAAGAACCTTACCTGGGCTTGACATATACAGGATCGCGCCAGAGATGGTGTTTCCCTTGTGGCTTGTATACAGGTGGTGCATGGTTGTCGTCAGCTCGTGTCGTGAGATGTTGGGTTAAGTCCCGCAACGAGCGCAACCCTTGTCTTATGTTGCCAGCACGTTGTGGTGGGGACTCGTAAGAAACTGCCGGGGTTAACTCGGA---------------------------------------------
>OTU_673
GTAGTCCACGCCGTAAACGATGAATGCTAGCTGTTGGCCGGCTTGCCGGTCAGTAGCGCAGCTAACGCTTTAAGCATTCCGCCTGGGGAGTACGGTCGCAAGATTAAAACTCAAAGGAATTGACGGgggCCCGCACAAGCGGTGGAGCATGTGGTTTAATTCGAAGCAACGCGCAGAACCTTACCAACCTTTGACATGCCCGGCTACCTAGagagaTCTAGGGTTCCCTTCGGGGACCGGGACACAGGTGCTGCATGGCTGTCGTCAGCTCGTGTCGTGAGATGTTGGGTTAAGTCCCGCAACGAGCGCAACCCTCGCCCTTAGTTGCCATCATTCAGTTGGGCACTCTAAGGGGACTGCCGGTGATAAGCCGCGA-----------------------------------------------
>OTU_674
GTAGTCCACGCCGTAAACGATGAGAACTAGGTGTCGTGGGTGTTGACCcccGCGGTGCCGTAGCTAACGCATTAAGTTCTCCGCCTGGGAAGTACGGCCGCAAGGCTAAAACTCAAAGGAATTGACGGgggCCCGCACAAGCGGTGGAGCATGTGGTTTAATTCGACGCAACGCGCAGAACCTTACCTGGTCTTGACATCCAAGGAACCTGCTAGAGATAGCGGGGTGCCCGCAAGGGAGCCTTGAGACAGGTGCTGCATGGCTGTCGTCAGCTCGTGTCGTGAGATGTTGGGTTAAGTCCCGCAACGAGCGCAACCCTCGCCTTTAGTTGCCACGCAAGTGGATCTCTAGAGGGACTGCCGGTGTTAAACCGGA------------------------------------------------
>OTU_675
GTAGTCCACGCCGTAAACGATGAGAACTAGATGTCGCGGGTGTTGACCCCTGCGGTGTCGCAGCTAACGCATTAAGTTCTCCGCCTGGGAAGTACGGTCGCAAGATTAAAACTCAAAGGAATTGACGGgggCCCGCACAAGCGGTGGAGCATGTGGTTTAATTCGACGCAACGCGCAGAACCTTACCTGGTCTTGACATCCTTCGAAGCCGACCCAAAAGTTGGCGTGCCCGCAAGGGAGCGGAgagaCAGGTGCTGCATGGCTGTCGTCAGCTCGTGTCGTGAGATGTTGGGTTAAGTCCCGCAACGAGCGCAACCCTCGCCTTCAGTTGCCACGCAAGTGGATCTCTGGAGGGACTGCCGGTGTCAAACCGGA------------------------------------------------
>OTU_676
GTAGTCCACGCCCTAAACGATGGATACTAGGCGTAAGAGGTATCGACCCCTCTTGTGCCGCAGCTAACGCACTAAGTATCCCGCCTGGGGAGTACGGCCGCAAGGTTGAAACTCAAATGAATTGACGGGGACCCGCACAAGCGGTGGAGCATGTGGATTAATTCGATACTAACCGAAGAACCTTACCCAGGTTTGACATCGATTGTAAGCCCGAgagaTCGGGCCCTCCcccACAAGGGGACATGAAGACACTTGTTGCATGGCTGTCGTCAGCTCGTGCCGTGAGGTGTGCGGTTAAGTCCGTAAACGAGCGCAACCCTCGTCCTATGTTGCCAGCGAGAAAGTCGGGAACTCATAGGAGACCGCCGGTGTAAGCCGGA-------------------------------------------
>OTU_677
GTAGTCCACGCCCTAAACGATGtgtgCTGGGCGTTGGggggCTTGCCCCTCGGTGCCGGAGCTAACGCGGTAAGCACACCGCCTGGGGAGTACGGCCGCAAGGTTAAAACTCAAAGGAATTGACGGgggCCCGCACAAGCGGTGGAGCATGTGGTTTAATTCGACGCAACGCGCAGAACCTTACCAGCCCTTGACATGGCGGCAAAAGCCGGGCGCGAGCTCGGGGTTCCTTCGGGAGGCCGTCACAGGTGCTGCATGGCTGTCGTCAGCTCGTGTCGTGAGATGTTGGGTTAAGTCCCGCAACGAGCGCAACCCTTACCTCTAGTTGCCAGCGGGTTGGGCCGGGCACTCTAGAGGGACCGCCGGTGACAAGCCGGA---------------------------------------------
>OTU_678
GTAGTCCACGCCGTAAACGTTGGGCACTAGGTGTGGGACCTTATCAACGGGTTCCGTGCCGTAGCTAACGCATTAAGTGCCCCGCCTGGGGAGTACGGCCGCAAGGCTAAAACTCAAAGGAATTGACGGgggCCCGCACAAGCGGCGGAGCATGTTGCTTAATTCGATGCGACGCGAAGAACCTTACCTGGGTTTGACATGTACGGAAAAGCCGTAGAGATACGGTGTCCTTCGGGGCCGTACACAGGTGGTGCATGGCTGTCGTCAGCTCGTGTCGTGAGATGTTGGGTTAAGTCCCGCAACGAGCGCAACCCTTGCCCTGTGTTGCCAGCGGATAATGCCGGGGACTCGCAGGGGACTGCCGGGGTCAACTCGGA----------------------------------------------
>OTU_679
GTAGTCCACGCCGTAAACGATGGATACTAGCTGTTGGGGTTTACCTCAGTGGCTAAGCGAAAGTGATAAGTATCCCACCTGGGGAGTACGTTCGCAAGAATGAAACTCAAAGGAATTGACGGgggCCCGCACAAGCGGTGGAGCATGTGGTTTAATTCGATGATACGCGAGGAACCTTACCAAGGCTTAAATGTAGATTGACAGGACTGGAAACAGTTtttCCTTCGGGCAATTTACAAGGTGCTGCATGGTTGTCGTCAGCTCGTGCCGTGAGGTGTCAGGTTAAGTCCTATAACGAGCGCAACCCCTGTTGTTAGTTGCCAGCGAGTCATGTCGGGAACTCTAACAAGACTGCCAGTGTAAACTGTGA-----------------------------------------------------
>OTU_680
GTAGTCCACGCCGTAAACGATGTCTACTAGCCGTTGGAGTCCTTGAGGCTTTAGTGGCGCAGCTAACGCACTAAGTAGACCGCCTGGGGAGTACGGTCGCAAGATTAAAACTCAAATGAATTGACGGgggCCCGCACAAGCGGTGGAGCATGTGGTTTAATTCGACGCAACGCGAAGAACCTTACCAGGTCTTGACATCTAGAGAATTTGCCAGAGATGGCTTAGTGCCTTCGGGAACTCTAAGACAGGTGCTGCATGGCTGTCGTCAGCTCGTGTCGTGAGATGTTGGGTTAAGTCCCGTAACGAGCGCAACCCTTGCCCTTAGTTGCCAGCGCGTAATGGCGGGAACTCTAAGGGGACTGCCGGTGACAAACCGGA---------------------------------------------
>OTU_681
GTAGTCCACGCCGTAAACGATGAATGCCAGCTGTTGGGGTGCTTGCACCTCAGTAGCGCAGCTAACGCATTAAGCATTCCGCCTGGGGAGTACGGTCGCAAGATTAAAACTCAAAGGAATTGACGGgggCCCGCACAAGCGGTGGAGCATGTGGTTTAATTCGAAGCAACGCGCAGAACCTTACCATCCTTTGACATGGCATGTTACTGGGAgagaTCTCAGGTCCTCTTCGGAGGCGTGCAcacaGGTGCTGCATGGCTGTCGTCAGCTCGTGTCGTGAGATGTTGGGTTAAGTCCCGCAACGAGCGCAACCCACGTCCTTAGTTGCCATCATTCAGTTGGGCACTCTAGGGAGACTGCCGGTGATAAGCCGCGA-----------------------------------------------
>OTU_682
GTAGTCCACGCCGTAAACGATGAACACTAGTTGTTGCGGGTATTGACCCCTGCAGTGACGACGCCAACGCATTAAGTGTTCCGCCTGGGGAGTACGGCCGCAAGGCTAAAACTCAAAGGAATTGACGGgggCCCGCACAAGCGGTGGAGTATGTGGTTTAATTCGACGCAACGCGCAGAACCTTACCCGGTCTTGACATCGAAGGAATCCTTTGGAGACAGAGGAGTATCTAGCAATAGAACCTGAAGACAGGTGCTGCATGGCTGTCGTCAGCTCGTGTCGTGAGATGTTGGGTTAAGTCCCGCAACGAGCGCAACCCCTGTTTCTAGTTGCCATCAGGTAAAGCTGGGCACTCTAGagagaCTGCCGTCGTCAAGACGGA-----------------------------------------
>OTU_683
GTAGTCCATGCCGTAAACGATGAGTGCTGGACGGTGGGAGATTATGACCCTCTCGTCGTCGAAGCTAACGCGTTAAGCACTCCGCCTGGGAAGTACGGTCGCAAGACTAAAACTCAAAGGAATTGACGGgggCCCGCACAAGCGGTGGAGCATGTGGTTTAATTCGACGCTACGCGCAGAACCTTACCTGGGCTAAATCCATTCGAATCTGGCTGAAAGGTTGGAGTGCTCTTCGGAGAACGAATGAGAAGGTGCTGCATGGCTGTCGTCAGCTCGTGTCGTGAGATGTTGGGTTAAGTCCCGCAACGAGCGCAACCCTTATCGTCTGTTGCCAGCATTAGGTTGGGAACTCAGGCGAGACTGCCGGCCAAAACCGGA---------------------------------------------
>OTU_684
GTAGTCCTAGCCCTAAACGATGGATACTTGGTGTGAGGgggATTGAATCCCTTCGTGCCGTAGCTAACGCAATAAGTATCCCGCCTGGGGAGTACGGTCGCAAGGCTGAAACTCAAAGGAATTGACGGgggCCCGCACAAGCGGTGGAGTATGTGGTTTAATTCGACGCAACGCGAAGAACCTTACCTGGGCTCGAACGGCTAATGACAGGAGATGAAAGTTTCTTTTCCCGCAAGGGACATTAGTCGAGGTGCTGCATGGCTGTCGTCAGCTCGTGTCGTGAGATGTTGGGTTAAGTCCCGCAACGAGCGCAACCCCTGCCTTTAGTTGCTAACACGTTATGGTGAGCACTCTAGAGGGACTGCCGGTGAAaaaCCGGA-------------------------------------------
>OTU_685
GTAGTCCTAGCCCTAAACGATGAATACTTGGTGTCTGGAGTTtttATCCTCCGGGTGCCGTCGCTAACGTTTTAAGTATTCCGCCTGGGGAGTACGCACGCAAGTGTGAAACTCAAAGGAATTGACGGGGACCCGCACAAGCGGTGGAGCATGTGGTTTAATTCGACGCAACGCGAAGAACCTTACCTGGACTAGAATGTGAGGGAAGGTCGTCTAATAGCGACCGTCCGGGCAACCGGACCCAAAACAAGGTGCTGCATGGCTGTCGTCAGCTCGTGTCGTGAGATGTTGGGTTAAGTCCCGCAACGAGCGCAACCCCTATTAACAGTTGCCATCATTAAGTTGGGAACTCTGTTAAGACTGCTGTTGATAAAACGGA--------------------------------------------
>OTU_686
GTAGTCCACGCCCTAAACGATGAGTGCTAGATGTCGGGCTTATGCTCGGTATCGCAGCTAACGCATTAAGCACTCCGCCTGGGGAGTACGGTCGCAAGATTAAAACTTAAAGGAATTGACGGgggCCCGCACAAGCGGTGGAGCATGTGGTTTAATTCGAAGCAACGCGAACAACCTTACCAGCCTTTGACATAGGGATTGAAGCTTTCAGAGATGAAAGCTCCATTTAGTTGGATCCTTACAGGTGGTGCATGGCTGTCGTCAGCTCGTGTCGTGAGATGTTGGGTTAAGTCCCGCAACGAGCGCAACCCTCTTTTGTAGTTGCCATCATTTAGTTGGGCACTTTGCAAATACTGCCGGTGTTAAGCCGGA---------------------------------------------------
>OTU_687
GTAGTCCACGCCGTAAACGATGGAAGCTAGCCGTCGGACAGCTTGCTGTTCGGTGGCGCAGCTAACGCTTTAAGCTTCCCGCCTGGGGAGTACGGTCGCAAGATTAAAACTCAAAGGAATTGACGGgggCCCGCACAAGCGGTGGAGCATGTGGTTTAATTCGAAGCAACGCGAAGAACCTTACCAGCCCTTGACATGGCAGGACGGTGCCCAGAGATGGGTATCTTCCCTTCGGGGACCTGCAcacaGGTGCTGCATGGCTGTCGTCAGCTCGTGTCGTGAGATGTTGGGTTAAGTCCCGCAACGAGCGCAACCCTCGCCCTTAGTTGCCATCATTAAGTTGGGCACTCTAAGGGGACTGCCGGTGATAAGCCGAGA---------------------------------------------
>OTU_688
GTAGTCCACGCCCTAAACGATGCAGACTTGGTGTGCGCCATTCAGTTGGTgtgtgCCGGAGCTAACGCGGTAAGTCTGCCGCCTGGGGAGTACGGTCGCAAGGCTGAAACTCAAAGGAATTGACGGgggCCCGCACAAGCGGTGGAGCATGTGGTTTAATTCGACGCAACGCGAAGAACCTTACCTGGGCTCGAACGGCGTCTGACCGGGGTGGAAACACCTTTTCCCCGCAAGGGGCAGGCGTCGAGGTGCTGCATGGCTGTCGTCAGCTCGTGTCGTGAGATGTTGGGTTAAGTCCCGCAACGAGCGCAACCCTTGTCCTGTGTTGCCACCCCGCAAGGGAGCACTCTCAGGAGACCGCCAGCGACAAGTTGGA-----------------------------------------------
>OTU_689
GTAGTCCACGCCCTAAACGATGCATACTTGGTGTGGGTGATTCATTTCATCCGTGCCGGAGCTAACGCGTTAAGTATGCCGCCTGGGGAGTACGGTCGCAAGGCTGAAACTCAAAGGAATTGACGGgggCCCGCACAAGCGGTGGAGCATGTGGTTTAATTCGACGCAACGCGAAGAACCTTACCTGGGCTCGAACGGCTTACGCAAGCTTCTGGAAACAGGAGTCCTCCCGCAAGGGACGTGAGTCGAGGTGCTGCATGGCTGTCGTCAGCTCGTGTCGTGAGATGTTGGGTTAAGTCCCGCAACGAGCGCAACCCCTGTCCTGTGTTGCTAATCTTCGGATGCACTCTCAGGAGACCGCCAGCGATAAGTTGGA-----------------------------------------------
>OTU_690
GTAGTCCACGCCGTAAACTATGGGTGCTAGCCGTCGGTGAGCTTGCTCATCGGTGGCGCAGCTAACGCTTTAAGCACCCCGCCTGGGGAGTACGGTCGCAAGATTAAAACTCAAAGGAATTGACGGgggCCCGCACAAGCGGTGGAGCATGTGGTTTAATTCGAAGCAACGCGCAGAACCTTACCAACCCTTGACATCCCGGTCGCGAGGATCAGAGATGAACCTCTTCAGTTCGGCTGGACCGGAGACAGGTGCTGCATGGCTGTCGTCAGCTCGTGTCGTGAGATGTTGGGTTAAGTCCCGCAACGAGCGCAACCCTCGCCTTTAGTTGCCATCATTTAGTTGGGCACTCTAAAGGGACTGCCGGTGATAAGCCGGA--------------------------------------------
>OTU_691
GTAGTCCACGCCGTAAACGGTGGGTACTAGGTGTGGGTTTCCTTCCTTGGGATCCGTGCCGTAGCTAACGCATTAAGTACCCCGCCTGGGGAGTACGGCCGCAAGGCTAAAACTCAAAGGAATTGACGGgggCCCGCACAAGCGGCGGAGCATGTGGATTAATTCGATGCAACGCGAAGAACCTTACCTGGGTTTGACATGCACAGGACGCGTCTAGAGATGGGCGTTCCCTTGTGGCCTGtgtgCAGGTGGTGCATGGCTGTCGTCAGCTCGTGTCGTGAGATGTTGGGTTAAGTCCCGCAACGAGCGCAACCCTTGTCTCATGTTGCCAGCGGGTAATGCCGGGGACTCGTGAgagaCTGCCGGGGTCAACTCGGA---------------------------------------------
>OTU_692
GTAGTCCACGCCGTAAACTATGGAAGCTAGCCGTCAGTCAGCTTGCTGAGTGGTGGCGCAGCTAACGCATTAAGCTTCCCGCCTGGGGAGTACGGTCGCAAGATTAAAACTCAAAGGAATTGACGGgggCCCGCACAAGCGGTGGAGCATGTGGTTTAATTCGAAGCAACGCGCAGAACCTTACCTACCCTTGACATGTCTAGTATGGGCACCAGAGATGGAGTCCTTCAGTTCGGCTGGCTAGAACACAGGTGCTGCATGGCTGTCGTCAGCTCGTGTCGTGAGATGTTGGGTTAAGTCCCGCAACGAGCGCAACCCTCGCTTCTAGTTGCCATCATTAAGTTGGGCACTCTAGAGGGACTGCCGGTGATAAGCCGGA--------------------------------------------
>OTU_693
GTAGTCCACGCTGTAAACGATGTCTACTTGCTGTTGGgggTAGCACCTTAGTAGCGAAGCAAACGCGAGAAGTAGACCGCCTGGGGAGTACGGTCGCAAGATTAAAACTCAAAGGAATTGACGGGGACCCGCACAAGCGGTGGATGATGCGGATTAATTCGATGCAACGCGAAaaaCCTTACCTGCTCTTGACATGCCAAGGATCTGCTAGAGATAGCGGAGTGCCTTCGGGAACTTGGACACAGGTGCTGCATGGCTGTCGTCAGCTCGTGTCGTGAGATGTTGTCTTAAGTGACGCAACGAGCGCAACCCTTATCACTAGTTGCCATCATTAGGTTGGGCACTGTAGTGAGACTGCCGGAGGAATCCGGA---------------------------------------------------
>OTU_694
GTAGTCCACGCCGTAAACGTTGGGCACTAGGTGTGGGTCTCAACCAACGAGATCCGTGCCGCAGCTAACGCATTAAGTGCCCCGCCTGGGGAGTACGGCCGCAAGGCTAAAACTCAAAGGAATTGACGGgggCCCGCACAAGCGGCGGAGCATGTTGCTTAATTCGAGGCAACGCGAAGAACCTTACCTGGGTTTGACATTCTGGGAAAAGCCGTAGAGATACGGTGTCCGAAAGGGTCCAGAACAGGTGGTGCATGGCTGTCGTCAGCTCGTGTCGTGAGATGTTGGGTTAAGTCCCGCAACGAGCGCAACCCTTGTCCTATGTTGCCAGCACGTAATGGTGGGGACTCGTAGGAGACTGCCGGGGTCAACTCGGA----------------------------------------------
>OTU_695
GTAGTCCACGCCGTAAACGTTGGGCGCTAGGTGTGGGATCCTTCCACGGATTCCGTGCCGCAGCTAACGCATTAAGCGCCCCGCCTGGGGAGTACGGCCGCAAGGCTAAAACTCAAAGGAATTGACGGgggCCCGCACAAGCGGCGGAGCATGTTGCTTAATTCGACGCAACGCGAAGAACCTTACCAAGGTTTGACATGCAGGGAAAAGCCGTAGAGATACGGTGTCCGTAAGGGTCCTGCACAGGTGGTGCATGGCTGTCGTCAGCTCGTGTCGTGAGATGTTGGGTTAAGTCCCGCAACGAGCGCAACCCTCGTCCTATGTTGCCAGCGGGTAATGCCGGGGACTCATAGGAGACCGCCGGGGTCAACTCGGA-----------------------------------------------
>OTU_696
GTAGTCCATGCCGTAAACGATGAACACTAGGTTTTGGGCTCGTCAACGGTCCAGAGCCGCAGCTAACGCGTTAAGTGTTCCGCCTGGGGAATACGGTCGCAAGACTGAAACTCAAAGGAATTGACGGgggCCCGCACAAGCGGTGGAGCATGTGGTTTAATTCGACGCAACGCGCAGAACCTTACCAGGACTTGACATGGAAGTGACCGGACGAgagaTCGTTCTTCTCCCGCAAGGGAGCACTTCAcacaGGTGCTGCATGGCTGTCGTCAGCTCGTGTCGTGAGATGTTGGGTTAAGTCCCGCAACGAGCGCAACCCTCGTTTCTAGTTGCCATCATTCAGTTGGGCACTCTAGagagaCTGCCGCGAATAACGCGGA-------------------------------------------
>OTU_697
GTAGTCCTAGCCGTAAACGTTGGGTGCTAGGTGTGGGTGGACATCGACCCCATCCGTGCCGAAGCTAACGCATTAAGCACCCCGCCTGGGGAGTACGGCCGCAAGGCTAAAACTCAAAGGAATTGACGGgggCCCGCACAAGCGGCGGAGCATGCGGCTTAATTCGATGCGACGCGAAGAACCTTACCTGGGCTTGACATGCAGGGCAAAGCCGGTGAAAGCCGGCGCTCTACGGAGCCTGCACAGGTGGTGCATGGCTGTCGTCAGCTCGTGCCGTGAGGTGTTGCCTTAAGTGGCGCAACGAGCGCAACCCTTGTCCTTAGTTGCCAGCGGGTAAAGCCGGGAACTCTAGGGAGACTGCCGGTGCCAAACCGGA-----------------------------------------------
>OTU_698
GTAGTCCACGCCGTAAACGATGGGCACTAGGTGCTCTGGGGAGCGACCcccGGGGTACCGGCGCTAACGCATGAAGTGCCCCGCCTGGGGAGTACGGCCGCAAGGCTGAAACTCAAAGGAATTGACGGgggCCCGCACAAGCGGTGGAGCATGTGGTTTAATTCGACGCAACGCGCAGAACCTTACCTAGGCTTGACATGCTGGTGAAACCCGGTGGAAACATCGGGCCCTCTTCGGAGCATCAGCACAGGTGCTGCATGGCTGTCGTCAGCTCGTGTCGTGAGATGTTGGGTTAAGTCCCGCAACGAGCGCAACCcccGCCCCGTGTTGCTAACAGGCTGCAAAGCGCTGAGGACTCTCGGgggACTGCCGGTGCCAAACCGGA--------------------------------------
>OTU_699
GTAGTCCACGCCCTAAACGATGCTCACTTGCTGTTCCCCTTTCGGggggAGTGGCGTAGGGAAACCGGTAAGTGAGCCACCTGGGGAGTACGCCCGCAAGGGTGAAACTCAAAGGAATTGACGGgggTCCGCACAAGCGGTGGAGCATGTGGTTTAATTCGATGATACGCGAGGAACCTTACCTGGGCTAGAATGTGGTTGGAATATGGATGAAAGTTCATAGCCCTTCGGGGCCGGCTACAAGGTGCTGCATGGCTGTCGTCAGCTCGTGTCGTGAGATGTTGGGTTAAGTCCCGCAACGAGCGCAACCcccGTGTCCAGTTGCCAGCATTAAGTTGGGGACTCTGGACAGACTGCCGCCGCAAGGTGCGA---------------------------------------------------
>OTU_700
GTAGTCCACGCCGTAAACTATGGAAGCTAGCCGTTGGGAGGTTTACCTCTCAGTGGCGCAGCTAACGCATTAAGCTTCCCGCCTGGGGAGTACGGTCGCAAGATTAAAACTCAAAGGAATTGACGGgggCCCGCACAAGCGGTGGAGCATGTGGTTTAATTCGAAGCAACGCGAAGAACCTTACCAGCCCTTGACATGGCAGGACGATTTCCGGAGACGGATCTCTTCACTTCGGTGACCTGCAcacaGGTGCTGCATGGCTGTCGTCAGCTCGTGTCGTGAGATGTTGGGTTAAGTCCCGCAACGAGCGCAACCCTCGCCTTTAGTTGCCATCATTTAGTTGGGCACTCTAGAGGGACTGCCGGTGATAAGCCGGA----------------------------------------------
>OTU_701
GTAGTCCACACCCTAAACGATGAATACTAGATGTTGGTCCTTtttAGGATCAGTATCCAAGCTAACGCATTAAGTATTCCACCTGGGAAGTACAATCGCAAGGTTGAAACTCAAAGGAATTGACGGgggCCCGCACAAGCAGTGGAGCATGTGGTTTAATTCGACGCAACGCGAAGAACCTTACCTAGGCTTGAAACGCAAGTTAATCCTGATGAAAGTCAGGGTGCCGCAAGGCGAACTTGTACAGGTGCTGCATGGCTGTCGTCAGCTCGTGCCGTGAGGTGTTGGGTTAAGTCCCGCAACGAGCGCAACCCTCGTTCTTAGTTGCCATCAGGTAATGCTGAGCACTCTAAGAAGACTGCCTACGCAAGTAGTGA----------------------------------------------
>OTU_702
GTAGTCCACGCCGTAAACGATGAATGCCAGACGTCGGggggCTTGCCCTTCGGTGTCGCACCTAACGGAGTAAGCATTCCGCCTGGGGAGTACGGCCGCAAGGTTAAAACTCAAAGGAATTGACGGgggCCCGCACAAGCGGTGGAGCATGTGGTTTAATTCGAAGCAACGCGCAGAACCTTACCAACCTTTGACATGCCTGGACCGGCGCCGAGAGGCGTCTTCCCCGCGAGGGGCCGGGACACAGGTGCTGCATGGCTGTCGTCAGCTCGTGTCGTGAGATGTTCGGTTAAGTCCGGCAACGAGCGCAACCCACACCCTTTGTTGCCAGCAGGTCAAGCTGGGCACTCGGggggAACTGCCCGTGATAAGCGGGA----------------------------------------------
>OTU_703
GTAGTCCATGCCGTAAACGTTGGGCACTAGGTGTGGGGACCTTTGGTTTCTGCGCCGTAGCTAACGCATTAAGTGCCCCGCCTGGGGAGTACGGCCGCAAGGCTAAAACTCAAAGGAATTGACGGgggCCCGCACAAGCGGCGGAGCATGCGGATTAATTCGATGCAACGCGAAGAACCTTACCAAGGCTTGACATACACTGGAAGACTGCAGAGATGTGGTTGCCTTCGGGCTGGTGTACAGGTGGTGCATGGTTGTCGTCAGCTCGTGTCGTGAGATGTTGGGTTAAGTCCCGCAACGAGCGCAACCCTTGTCTCGTGTTGCCAGCATTTGGTTGGGGACTCACGAgagaCTGCCGGGGTTAACTCGGA----------------------------------------------------
>OTU_704
GTAGTCCCGACCTTAAACGGTGCACACTCGGGGTGGGGCCATTTCACCGGCCCCGTCCCTTAGCTAACGCGTTAAGTGTGCCGCCTGGGGAGTACGGCCGCAAGGCTAAAACTCAAAGAAATTGACGGgggCCCGCACAAGCAGAGGAGCATGTGGCTTAATTCGATGCAACGCGAAGAACCTTACCTGGGCTTGACATCCAGCTGCACGCCCCGTGAAAGCGGGGCTCCTTCGAGGGTGCTGGACAGGTGCTGCATGGCTGTCGTCAGTTCGTGCCGTGAGGTGTTTGGTTAAGTCCACCAACGAACGCAACCCCTTATCCGTGTTGCCAACGGGTCGTGCCGGGAACTCGCGGATGACTGCTGGTTCACGCCAGA----------------------------------------------
>OTU_705
GTAGTCCACGCCGTAAACGATGTACACTAGACTGGTGCGATTTTGACGTCGTATCAGTCGAAGTAAaaaCGATAAGTGTACCGCCTGGGGAGTACGGTCGCAAGGCTAAAACTCAAATGAATTGACGGgggCTCAcacaAGCGGTGGAGCATGTTGCTTAATTCGAGGCAACGCGAAGAACCTTACCTAGGCTTGACATGGCCGGATTAACCCCTTGAAAGAGGGGCCACACTCGCAAGAGTGGAACGGTCACAGGTGCTGCATGGCTGTCGTCAGCTCGTGCTGTGAAGTGTCGGGTTAAGTCCCTTAACGAGCGCAACCCCTGTCGTTAGTTGCTCACGCGTAATGGCGAGTACTCTAGCGAGACTGCCGGTGTCAAACCGGA--------------------------------------
>OTU_706
GTAGTCCACGCTGTAAACGATGAGTGCTGGACGTTGGTGGGTTTACCTGCCGGTGTCGCAGCTAACGCGTTAAGCACTCCGCCTGGGGAGTACGGCCGCAAGGTTAAAACTCAAAGGAATTGACGGgggCCCGCACAAGCGGTGGAGCATGTGGTTTAATTCGACGCAACGCGCAGAACCTTACCAGCCCTTGACATGGGTGGGCGGTTCCCAGAGATGGGTTCCTTCTCGCAAGAGACCACCAcacaGGTGCTGCATGGCTGTCGTCAGCTCGTGTCGTGAGATGTTGGGTTAAGTCCCGCAACGAGCGCAACCCTCGTCTCCAGTTGCCATCGGGTAGAGCCGGGCACTTTGGAGAAACTGCCGGTGACAAGCCGGA--------------------------------------------
>OTU_707
GTAGTCCACGCTGTAAACGATGAGTGCTGGACGTTGGCGGGCTTGCCTGCCGGTGTCGCAGCTAACGCGATAAGCACTCCGCCTGGGGAGTACGGCCGCAAGGTTAAAACTCAAAGGAATTGACGGgggCCCGCACAAGCGGTGGAGCATGTGGTTTAATTCGACGCAACGCGAAGAACCTTACCAGCCCTTGACATGGGTGGGCGATGTCTGGAGACGGACATCTTCTCGCAAGAGACCACCAcacaGGTGCTGCATGGCTGTCGTCAGCTCGTGTCGTGAGATGTTGGGTTAAGTCCCGCAACGAGCGCAACCCTCGTCTCCAGTTGCCATCGGGTAGAGCCGGGCACTTTGGAGAAACTGCCGGTGACAAGCCGGA--------------------------------------------
>OTU_708
GTAGTCCGCACGGTAAACGATGGATGCCCGCTGTTGGCGCTTTGCGTCAGCGGCTAAGCGAAAGCATTAAGCATCCCACCTGGGGAGTACGCCGGCAACGGTGAAACTCAAAGGAATTGACGGgggCCCGCACAAGCGGAGGAACATGTGGTTTAATTCGATGATACGCGAGGAACCTTACCCGGGCTTGAATTGCAGAGGAAAGATCCAGAGATGGTGATGCCCTTCGGGGCCTCTGTGAAGGTGCTGCATGGTTGTCGTCAGCTCGTGCCGTGAGGTGTCGGCTTAAGTGCCATAACGAGCGCAACCCCTTtttCCGGTTGCCATCAGGTGATGCTGGGCACTCCGGGGACACTGCCACCGTAAGGTGTGA--------------------------------------------------
>OTU_710
GTAGTCCACGCAGTAAACGATGCAGACTAGGCGTGGGAGGACTTGACCCCTTCCGTGCCGGAGCTAACGCGATAAGTCTGCCGCCTGGGGAGTACGGCCGCAAGGCTAAAACTCAAAGGAATTGACGGgggCCCGCACAAGCGGCGGAGCGTGTTCTTTAATTCGTCGCAACGCGAAGAACCTTACCAGGGTTTGACATATCGCTGCATGCCCTAGAGATAGGGAGGCCTACGAGGGTGCGATACAGGTGCTGCATGGCTGTCGTCAGCTCGTGTCGTGAGATGTTGGGTTAAGTCCCGCAACGAGCGCAACCCCTGTGTTCAGTTACGATTTTCTGGACAGACTGCCGGAAGCAAACCGGA-------------------------------------------------------------
>OTU_711
GTAGTCCACGCCCTAAACGATGCGAACTGGATGTTGGGTGCAACTTGGCACTCAGTATCGAAGCTAACGCGTTAAGTTCGCCGCCTGGGAAGTACGGTCGCAAGACTGAAACTCAAAGGAATTGACGGgggCCCGCACAAGCGGTGGAGTATGTGGTTTAATTCGATGCAACGCGCAGAACCTTACCTGGCCTTGACATCCAGGGAACCTTGCAGAGATGCGAGGGTGCCTTCGGGAACCCTGAGACAGGTGCTGCATGGCTGTCGTCAGCTCGTGTCGTGAGATGTTGGGTTAAGTCCCGCAACGAGCGCAACCCTTGTCCTTAGTTGCCAGCACTTCGGGTGGGAACTCTAAGGAGACCGCCGGCGACAAGCCGGA---------------------------------------------
>OTU_712
GTAGTCCACGCTGTAAACGTTGGGCGCTAGGTGTGGggggTCtctcCGATCTCCTGTGCCGTAGCTAACGCATTAAGCGCCCCGCCTGGGGAGTACGGCCGCAAGGCTAAAACTCAAAGGAATTGACGGgggCCCGCACAAGCGGCGGAGCATGCGGATTAATTCGATGCGACGCGAAGAACCTTACCTGGGTTTGACATCGCCGGAAATCTCACAGAGATGTGGGGTCCTTCGGGGCCGGTGACAGGTGGTGCATGGCTGTCGTCAGCTCGTGTCGTGAGATGTTGGGTTAAGTCCCGCAACGAGCGCAACCCTCGTTCGATGTTGCCAGCGGGTTATGCCGGGGACTCATCGAAGACTGCCGGGGTCAACTCGGA----------------------------------------------
>OTU_713
GTAGTCCACGCCGTAAACGATGAGTGCTGGGTGTAGCGGGTATCGACCCCTGCTGTGCCGAAGTCAACACATTAAGCACTCCGCCTGGGGAGTACGGTCGCAAGGCTGAAACTCAAAGGAATTGACGGgggCCCGCACAAGCGGTGGAGCATGTGGTTTAATTCGAAGCAACGCGAAGAACCTTACCTGGGTTTGAACTCTAGATGTAAGCCTCAGAGATGAGGTCCCCTCTTCGGAGGCATCTAGATAGGTGCTGCATGGCTGTCGTCAGCTCGTGTCGTGAGATGTTGGGTTAAGTCCCGCAACGAGCGCAACCCTTGCCCGTAGTTGCTAACGCGTTATGGCGAGAACTCTACGGGGACTGCCGGTGATAAACCGGA-------------------------------------------
>OTU_714
GTAGTCCACGCCGTAAACGATGAGTGCCAGGTGTCGGgggACTTAGTCCTTCGGCGCCGCAGCTAACGCCTTAAGCACTCCGCCTGGGGAGTACGGCCGCAAGGTTAAAACTCAAAGGAATTGACGGgggCCCGCACAAGCGGTGGAGCATGTGGTTTAATTCGACGCAACGCGCAGAACCTTACCAGGCCTTGACATCCCACGCCCGGTGCAGAGATGCACTTTTCCCTTCGGGGACGTGGAGACAGGTGCTGCATGGCTGTCGTCAGCTCGTGTCGTGAGATGTTGGGTTAAGTCCCGCAACGAGCGCAACCCTCGCCTTCAGTTGCCATCATTCAGTTGGGCACTCTGGAGGGACTGCCGGTGACAAGCCGGA-----------------------------------------------
>OTU_715
GTAGTCCACGCCGTAAACGATGAGTGCTAGGTGTTGGggggTTCCACCCTCAGTGCTGAAGTTAACACATTAAGCACTCCGCCTGGGGAGTACGACCGCAAGGTTGAAACTCAAAGGAATTGACGGgggCCCGCACAAGCAGTGGAGCATGTGGTTTAATTCGAAGCAACGCGAAGAACCTTACCAGGTCTTGACATCCTCTGACCACTCTAGAGATAGAGCTTTCCCCTTCGGgggACAGAGTGACAGGTGGTGCATGGTTGTCGTCAGCTCGTGTCGTGAGATGTTGGGTTAAGTCCCGCAACGAGCGCAACCCTTGACCTTAGTTGCCAGCATTCAGTTGGGCACTCTAAGGTGACTGCCGGTGACAAACCGGA----------------------------------------------
>OTU_716
GTAGTCCACGCTGTAAACGATGATTACTCGATGTTGGCGATACACAGTCAGCGTCTTAGCGAAAGCGTTAAGTAATCCACCTGGGGAGTACGCCCGCAAGGGTGAAACTCAAAGGAATTGACGGgggCCCGCACAAGCGGTGGAGCATGTGGTTTAATTCGATGATACGCGAGGAACCTTACCTAGGCTAGAATGCGCGTGACCGCGCCAGAGATGGCGCTTCCCTTCGGGGCACAAAGCAAGGTGCTGCATGGCTGTCGTCAGCTCGTGCCGTGAGGTGTTGGGTTAAGTCCCGCAACGAGCGCAACCCCTATCTTTAGTTGCCAGCATGTTATGATGGGGACTCTAAAGAGACTGCCTGCGCAAGCAGTGA--------------------------------------------------
>OTU_717
GTAGTCCACGCCGTAAACGTTGGGCGCTAGGTGTGGGTTTCCTTCCACGGGATCCGTGCCGTAGCTAACGCATTAAGCGCCCCGCCTGGGGAGTACGGCCGCAAGGCTAAAACTCAAAGGAATTGACGGgggCCCGCACAAGCGGCGGAGCATGCGGATTAATTCGATGCAACGCGAAGAACCTTACCTGGGTTTGACATACACGGTGCACCGGCAGAGATGTCGGGTCCTTTTGGGTCGTGTACAGGTGGTGCATGGCTGTCGTCAGCTCGTGTCGTGAGATGTTGGGTTAAGTCCCGCAACGAGCGCAACCCTTGTCCTATGTTGCCAGCACGTGATGGTGGGGACTCATAGGAGACTGCCGGGGTCAACTCGGA----------------------------------------------
>OTU_718
GTAGTCCACGCCGTAAACGATGATAACTAGCTGTCCGGGTACTTGGTACTTGGGTGGCGCAGCTAACGCATTAAGTTATCCGCCTGGGGAGTACGGTCGCAAGATTAAAACTCAAAGGAATTGACGGgggCCTGCACAAGCGGTGGAGCATGTGGTTTAATTCGAAGCAACGCGCAGAACCTTACCAGCGTTTGACATGCCGGTCGCGGATTTGGGAGACCATTTCCTTCAGTTCGGCTGGACCGTGCACAGGTGCTGCATGGCTGTCGTCAGCTCGTGTCGTGAGATGTTGGGTTAAGTCCCGCAACGAGCGCAACCCTCGTCCTTAGTTGCCAGCATTGAGTTGGGCACTCTAAGGAAACTGCCGGTGATAAGCCGGA-------------------------------------------
>OTU_719
GTAGTCCACGCCGTAAACGTTGAGTGCTAGGTGTTAGGGGTTTCGATACCCGTAGTGCCGAAGCAAACGCAATAAGCACTCCGCCTGGGGAGTACGACCGCAAGGTTGAAACTCAAAGGAATTGACGGgggCCCGCACAAGCGGTGGAGCATGTGGTTTAATTCGAAGCAACGCGAAGAACCTTACCAGGCCTTGACATCCTCTGGCCGCCTTGGAGACAAGGTTTTCCCTTTTGGGACAGAGTGACAGGTGGTGCATGGTTGTCGTCAGCTCGTGTCGTGAGATGTTGGGTTAAGTCCCGTAACGAGCGCAACCCTTGAATGTCGTTGCCAGCATTAAGTTGGGCACTCGACATTGACTGCCGGTGACAAACCGGA----------------------------------------------
>OTU_720
GTAGTCCACGCCGTAAACGATGGAGGCTAGCCGTTGGCAAGCATGCTTGTCAGTGGCGCAGCTAACGCATTAAGCCTCCCGCCTGGGGAGTACGGTCGCAAGATTAAAACTCAAAGGAATTGACGGgggCCCGCACAAGCGGTGGAGCATGTGGTTTAATTCGAAGCAACGCGCAGAACCTTACCAGCCTTTGACATGTCCCGGACGGTTACCAGAGATGGTTTCTTCTCTTCGGAGCCGGGAACACAGGTGCTGCATGGCTGTCGTCAGCTCGTGTCGTGAGATGTTGGGTTAAGTCCCGCAACGAGCGCAACCCTCGCCCTTAGTTGCCATCATTTAGTTGGGCACTCTAGGgggACTGCCGGTGATAAGCCGAGA---------------------------------------------
>OTU_721
GTAGTCCATGCCGTAAACGTTGGGCACTAGGTGTGGGGCGGGTTCCACTCGTTCTGTGCCGCAGCTAACGCATTAAGTGCCCCGCCTGGGGAGTACGGCCGCAAGGCTAAAACTCAAAGGAATTGACGGgggCCCGCACAAGCGGCGGAGCATGCGGATTAATTCGATGCAACGCGAAGAACCTTACCAAGGCTTGACATGTACGAGAACGCGTTAGAGATAACGAACTCTTTGGACACTCGTACACAGGTGGTGCATGGTTGTCGTCAGCTCGTGTCGTGAGATGTTGGGTTAAGTCCCGCAACGAGCGCAACCCCTATCCTATGTTGCCAGCGGGTCATGCCGGGGACTCATGGGAGACTGCCGGGGTCAACTCGGA--------------------------------------------
>OTU_722
GTAGTCCACGCCGTAAACGGTGGGTACTAGGTGTGGGTTTCCTTCCTTGGGATCCGTGCCGTAGCTAACGCATTAAGTACCCCGCCTGGGGAGTACGGCCGCAAGGCTAAAACTCAAAGAAATTGACGGgggCCCGCACAAGCGGCGGAGCATGTGGATTAATTCGATGCAACGCGAAGAACCTTACCTGGGTTTGACATGCACAGGACGTGCCTAGAGATAGGTATTCCCTTGTGGTCTGtgtgCAGGTGGTGCATGGCTGTCGTCAGCTCGTGTCGTGAGATGTTGGGTTAAGTCCCGCAACGAGCGCAACCCCTATCTTATGTTGCCAGCGCGTGATGGCGGGGACTCGTAAGAGACTGCCGGGGTCAACTCGGA---------------------------------------------
>OTU_723
GTAGTCCACGCCGTAAACGATGATTACTAGCTGTTTGTGATATTACAATAAGCGGCTAAGCGAAAGCGATAAGTAATCCACCTGGGGAGTACGCCGGCAACGGTGAAACTCAAAGGAATTGACGGgggCCCGCACAAGCGGAGGAACATGTGGTTTAATTCGATGATACGCGAGGAACCTTACCCGGGCTTGAAATGCAGACGACCGGCCAAGAAATTGGCCTTCCAGCAATGGCGTCTGTGTAGGTGCTGCATGGTTGTCGTCAGCTCGTGCCGTGAGGTGTCGGCTTAAGTGCCATAACGAGCGCAACCCACATTGTTAGTTACTAACAGGTCAAGCTGAGGACTCTGACAAGACTGCCAGCGTAAGCTGTGA------------------------------------------------
>OTU_724
GTAGTCCACGCCCTAAACGATGTTTACTCGACGTCCGGCCCCTGCGGTCGTGCGTCCAAGCGAAAGCGTTAAGTAAACCACCTGGGGAGTACGTTCGCAAGAATGAAACTCAAAGGAATTGACGGgggTCCGCACAAGCGGTGGAGCATGTGGTTTAATTCGATGATACGCGAGGAACCTTACCTGGGCTAGAATGCGAGTGCCGCCCGGTGAAAGCCGGGTTTCCTTCGGGACACAAAGCAAGGTGCTGCATGGCTGTCGTCAGCTCGTGTCGTGAGATGTTGGGTTAAGTCCCGCAACGAGCGCAACCCCTGTCCCTAGTTGCCAGCAAGTAAAGTTGGGGACTCTAGGGAGACTGCCGGCGCAAGCCGCGA-------------------------------------------------
>OTU_725
GTAGTCCTAGCTGTAAACGGTGCACGTTTGCTGTAAGAGGAATCGACCCCTTTTGTGGCGAAGCTAACGCGATAAACGTGCCGCCTGGGAAGTACGGTCGCAAGATTAAAACTCAAAGAAATTGACGGgggCCTGCACAAGCGGTGGAGTATGTGGCTTAATTCGATGCAACGCGAAGAACCTTACCTGGCCTTGACATGCAAGTGGTAGGACCATGAAAGTGGGACGACCCCGCAAGGGGAGCTTGCACAGGTGCTGCATGGCTGTCGTCAGCTCGTGTCGTGAGATGTTGGGTTAAGTCCCGCAACGAGCGCAACCCCTGTGTCCTGTTGCTACCCGGACGAGAGTTCGGAGCACTCTGGACAGACTGCCTCGCTCAAACGGGGAGGAAGGTGATATACTGGA------------------
>OTU_726
GTAGTCCACGCCGTAAACGATGAGTGCTTGCTGTTGCTGGTATTGACCCCGGCAGTGGCGAAGCTAACGCGATAAGCACTCCGCCTGGGGAGTACGGCCGCAAGGCTAAAACTCAAAGGAATTGACGGgggCCCGCACAAGCGGTGGAGCATGTGGTTCAATTCGACGCAACGCGCAGAACCTTACCTGGGTTGGAACCCTCCAGAAGTCACCAGAGATGGAGATGTGCCCGCAAGGGAACTGGATGTCCAGGTGCTGCATGGCTGTCGTCAGCTCGTGTCGTGAGATGTTGGGTTAAGTCCCGCAACGAGCGCAACCCCTGTGGTTAGTTGCTAACGGTTCGGCCGAGCACTCTAGCCAGACTGCCGGTGTTAAACCGGA------------------------------------------
>OTU_727
GTAGTCCACGCCGTAAACGATGtgtgCTTGTCGCTGGGGAGTTCACTCTTCGGTGACGCAGCTAACGCGTTAAGCACACCGCCTGGGAAGTACGGCCGCAAGGTTAAAACTCAAAGGAATTGACGGGGACCCGCACAAGCGGTGGAGTATGTGGTTTAATTCGTCGCAACGCGAAGAACCTTACCAGGCCTTGACATGCCCTCTATGGGCCCCAGAGACGGGGTCCTTCACTTCGGGTGGGAGGGACACAGGTGCTGCATGGCTGTCGTCAGCTCGTGTCGTGAGATGTTGGGTTAAGTCCCGCAACGAGCGCAACCCCTTTTATCAGTTGCCAACACGTAATGGTGGGAACTCTGATGATACTGCCGGTGATAAGCCGGA------------------------------------------
>OTU_728
GTAGTCCACGCTGTAAACGATGGGTGCTCGGTGTCGCGGGTATCGACCCCTGCGGTGCCTTAGCTAACGCGTTAAGCACCCCGCCTGGGGAGTACGGTCGCAAGGCTGAAACTCAAAGGAATTGACGGgggCCCGCACAAGCGGTGGAGCATGTGGTTTAATTCGATGCAACGCGAAGAACCTTACCTGGGCTTGAACTGTGGCGGACTGCTCTGGAAACAGGGTTTCCCCTTCGGgggCCGCCATAGAGGTGCTGCATGGCTGTCGTCAGCTCGTGTCGTGAGATGTTGGGTTAAGTCCCGCAACGAGCGCAACCCCTATCCCTAGTTGCCATCGGGTAAAGCCGGGAACTCTAGGGAGACTGCCCCGGAAATCGGGGA-------------------------------------------
>OTU_729
GTAGTCCACGCCGTAAACGATGAGTGCTAAGTGTTGGgggTCGAACCTCAGTGCTGAAGTTAACGCATTAAGCACTCCGCCTGGGGAGTACGGTCGCAAGACTGAAACTCAAAGGAATTGACGGGGACCCGCACAAGCGGTGGAGCATGTGGTTTAATTCGAAGCAACGCGAAGAACCTTACCAGGTCTTGACATACCATTGACGCCTCTAGAGATAGAGGGTTCCCTTCGGGGACAATGGATACAGGTGGTGCATGGTTGTCGTCAGCTCGTGTCGTGAGATGTTGGGTTAAGTCCCGCAACGAGCGCAACCCCTGTCGTTAGTTGCCAGCAGTGAGATGGGGACTCTAACGAGACTGCCAGTGACAAACTGGA------------------------------------------------
>OTU_730
GTAGTCCACGCCGTAAACGATGGGCACTAGATGTGGGCGGTGTCGACTCCGTCCGTGTCGAAGCTAACGCATTAAGTGCCCCGCCTGGGGAGTACGGCCGCAAGGCTAAAACTCAAAGGAATTGACGGgggCCCGCACAAGCAGCGGAGCATGTGGTTTAATTCGACGCAACGCGAAGAACCTTACCTGGGCTTGACATGTCCGTGTAAACCCTGGAAACAGGGTCCCTCTTCGGAGCGCGGTCACAGGTGGTGCATGGCTGTCGTCAGCTCGTGTCGTGAGATGTTGGGTTAAGTCCCGCAACGAGCGCAACCCCTGTCCTATGTTGCCAGCGGTTCGGCCGGGGACTCATAGGATACTGCCGGTGACAAACCGGA----------------------------------------------
>OTU_731
GTAGTCCATGCCGTAAACGGTGGGCGCTAGGTGTAGGGGTCTTCCACGACTTCTGTGCCGTAGCTAACGCATTAAGCGCCCCGCCTGGGGAGTACGGCCGCAAGGCTAAAACTCAAAGGAATTGACGGgggCCCGCACAAGCGGCGGAGCATGTGGATTAATTCGATGCAACGCGAAGAACCTTACCTGGGCTTGACATGTACGGGACCGCCGCAGAGATGTGGCTTCCCTTGTGGCTCGTATACAGGTGGTGCATGGTTGTCGTCAGCTCGTGTCGTGAGATGTTGGGTTAAGTCCCGCAACGAGCGCAACCCTTGTCTTATGTTGCCAGCACGTAATGGTGGGGACTCGTGAGAAACTGCCGGGGTCAACTCGGA----------------------------------------------
>OTU_732
GTAGTCCACGCCCTAAACGATGTCAACTGGTTGTTGGAAGGGTTTCCTTTCAGTAACGAAGCTAACGCGTGAAGTTGACCGCCTGGGGAGTACGGCCGCAAGGTTGAAACTCAAAGGAATTGACGGGGACCCGCACAAGCGGTGGATGATGTGGTTTAATTCGATGCAACGCGAAaaaCCTTACCTACCCTTGACATGGTCGGAATCCTGCAGAGATGCGGgggTGCTCGAAAGAGAACCGATACACAGGTGCTGCATGGCCGTCGTCAGCTCGTGTCGTGAGATGTTGGGTTAAGTCCCGCAACGAGCGCAACCCTTGTCATTAGTTGCTACGAAAGGGCACTCTAATGAGACTGCCGGTGACAAACCGGA---------------------------------------------------
>OTU_733
GTAGTCCACGCCGTAAACGATGGATGCTAGCCGTCGGATAGCTTGCTATTCGGTGGCGCAGCTAACGCATTAAGCATCCCGCCTGGGGAGTACGGCCGCAAGGTTAAAACTCAAAGGAATTGACGGgggCCCGCACAAGCGGTGGAGCATGTGGTTTAATTCGACGCAACGCGAAGAACCTTACCAGCTCTTGACATTTCCAGATCGCCTTCAGAGATGAGGGAGTCCTAGCAATAGGTTGGAGGACAGGTGCTGCATGGCTGTCGTCAGCTCGTGTCGTGAGATGTTGGGTTAAGTCCCGCAACGAGCGCAACCCCTGCCATTAGTTGCCATCATTTAGTTGGGCACTCTAGTGGGACTGCCGGTGATAAGCCGGA----------------------------------------------
>OTU_734
GTAGTCCACGCTGTAAACGTTGGGCGCTAGGTGTGGGCGACATCCACGTTGTCCGTGCCGTAGCTAACGCATTAAGCGCCCCGCCTGGGGAGTACGGCCGCAAGGCTAAAACTCAAAGGAATTGACGGgggCCCGCACAAGCGGCGGAGCATGTGGATTAATTCGATGCAACGCGAAGAACCTTACCTGGGCTTGACATGCGCCAGACATCCCCAGAGATGGGGCTTCCCTTGTGGTTGGTGTACAGGTGGTGCATGGCTGTCGTCAGCTCGTGTCGTGAGATGTTGGGTTAAGTCCCGCAACGAGCGCAACCCTTATCCTACGTTGCCAGCGCGTTATGGCGGGGACTCGTGGGAGACTGCCGGGGTCAACTCGGA----------------------------------------------
>OTU_735
GTAGTCCACGCCGTAAACGATGGAGACTAGATGCCGGggggATCGAGCCCTTCGGTGTCGGAGCTAACGCGTTAAGTCTCCCGCCTGGGGAGTACGGCCGCAAGGCTGAAACTCAAAGGAATTGACGGgggCCCGCACAAGCGGTGGAGCATGTGGTTTAATTCGAAGCAACGCGAAGAACCTTACCTGGGCTTGACATGCACGTGAAACCCTGGTGAAAGCCAGGGCCTCCTTCGGGACACGTGCACAGGTGCTGCATGGCTGTCGTCAGCTCGTGTCGTGAGATGTTGGGTTAAGTCCCGCAACGAGCGCAACCCCTGCCTGCTGTTGCTAACGGGTGATGCCGAGGACTCTGCAGGGACTGCCGGTGATAAACCGGA-------------------------------------------
>OTU_736
GTAGTCCACGCCGTAAACGATGGGCACTAGGTGCTTGGgggAGCGACCcccTGAGTGCCGGCGCTAACGCATTAAGTGCCCCGCCTGGGGAGTACGGCCGCAAGGCTGAAACTCAAAGGAATTGACGGgggCCCGCACAAGCGGTGGAGCATGTGGTTTAATTCGACGCAACGCGAAGAACCTTACCTGGGCTTGACATGCAGGGGAAAGCCGTGAGAAACCATGGCCCCTCTTCGGAGTCCCTGCACAGGTGCTGCATGGCTGTCGTCAGCTCGTGTCGTGAGATGTTGGGTTAAGTCCCGCAACGAGCGCAACCcccGCTCCCAGTTGCCAGCGAGTCAAGTCGGGGACTCTGGGAGGACTGCCGGTGCCAAACCGGA-------------------------------------------
>OTU_737
GTAGTCCACGCCCTAAACTATGGATACTAGTCGTCGGGATTCCCAATAGTCTCGGTGACGTAGCTAACGCAATAAGTATCCCGCCTGGGAAGTACGGTCGCAAGATTAAAACTCAAAGAAATTGACGGgggCCCGCACAAGCGGTGGAATATGTGGTTTAATTCGATGCTACGCGAAaaaCCTTACCTAGACTTGACATCCTGCGCTACCCTAGGAAACTAGGGGTTCCCTCACGGGACGCAGAGACAGGTGCTGCATGGCTGTCGTCAGCTCGTGTTGTGAGATGTTGGGTTAAGTCCCGCAACGAGCGCAACCCTCGCCACTAGTTACCATCATTAAGTTGGGCACTCTAGTGGGACCGCTTGGCTATAAGCCAGA---------------------------------------------
>OTU_738
GTAGTCCACGCCCTAAACGATGCATACTTGGTGTGAGCCATTCACTTGGTTCGTGCCGTAGCTAACGCGTTAAGTATGCCGCCTGGGGAGTACGGTCGCAAGGCTGAAACTCAAAGGAATTGACGGgggCCCGCACAAGCGGTGGAGCATGTGGTTTAATTCGACGCAACGCGAAGAACCTTACCTGGGCTCGAACGGCTTCTCAACGGTCTGTGAAAGCAGGCTATCCCGCAAGGGAGTGGAGTCGAGGTGCTGCATGGCTGTCGTCAGCTCGTGTCGTGAGATGTTGGGTTAAGTCCCGCAACGAGCGCAACCCTTGTCCCGTGTTGCTAATCCGTAAGGATGCACTCTCGGGAGACCGCCAGCGATAAGTTGGA----------------------------------------------
>OTU_739
GTAGTCCACGCCGTAAACGATGGGCACTAGGCGTCGGggggAGCGACCCTCCCGGTGCCGTCGCTAACGCAGTAAGTGCCCCGCCTGGGGAGTACGGCCGCAAGGTTGAAACTCAAAGGAATTGACGGgggCCCGCACAAGCGGTGGAGCATGTGGTTTAATTCGAAGCAACGCGAAGAACCTTACCTGGGCTTGACATGCATAGGAAAGCCGGTGGAAACATCGGCCCCTCTTCGGAGCTTATGCACAGGTGCTGCATGGCTGTCGTCAGCTCGTGTCGTGAGATGTTGGGTTAAGTCCCGCAACGAGCGCAACCCTCGTCCCTAGTTACCAGCGGGTAAAGCCGGGAACTCTAGGGAGACTGCCGGTGTCAAACCGGA-------------------------------------------
>OTU_740
GTAGTCCTGACCGTAAACGGTGGACACTAGGTGTTGGAGGCATCGACCCCTCCAGTGCCGCAGCTAACGCATTAAGTGTCCCGCCTGGGGAGTACGACCGCAAGGTTGAAACTCAAAGGAATTGACGGgggCCCGCACAAGCGGTGGAGCATGTGGTTTAATTCGACGCAACGCGAAGAACCTTACCCAGACTTGACATGCACGGGACAGGTGTGGAAACacacCCTctctTCGGAGTCCGTGCACAGGTGCTGCATGGCTGTCGTCAGCTCGTGTCGTGAGATGTTGGGTTAAGTCCCGCAACGAGCGCAACCCTTGTCGTTAGTTGCCAGCGAGTAATGTCGGGCACTCTAGCGAGACTGCCGGTCATAAGCCGGA---------------------------------------------
>OTU_741
GTAGTCCACGCCGTAAACGATGAGTGCTAAGTGTTGGggggTTTCCGCCCCTCAGTGCTGCAGCTAACGCATTAAGCACTCCGCCTGGGGAGTACGACCGCAAGGTTGAAACTCAAAGGAATTGACGGGGACCCGCACAAGCGGTGGAGCATGTGGTTTAATTCGAAGCAACGCGAAGAACCTTACCAAATCTTGACATCCTCTGATCGCCATAGAGATATGGTTTCCCTTTTGGGCAGagagaCAGGTGGTGCATGGTTGTCGTCAGCTCGTGTCGTGAGATGTTGGGTTAAGTCCCGCAACGAGCGCAACCCTTAAATTTAGTTGCCATCATTCAGTTGGGCACTCTAGATTGACTGCCGGTGACAAACCGGA------------------------------------------------
>OTU_742
GTAGTCCACGCCGTAAACGATGGGCACTAGGTGCTGGggggAGCGACCCCGTCAGTGCCGTAGCTAACGCGATAAGTGCCCCGCCTGGGGAGTACGGCCGCAAGGCTGAAACTCAAAGGAATTGACGGgggCCCGCACAAGCGGTGGAGCATGTGGTTTAATTCGAAGCAACGCGAAGAACCTTACCTAGGTTTGACATGCTGGTGAAAGCCTCTGGAAACAGGGGCCCTTCTTCGGAACACCAGCACAGGTGCTGCATGGCTGTCGTCAGCTCGTGTCGTGAGATGTTGGGTTAAGTCCCGCAACGAGCGCAACCCTTGCCCCGTGTTACTAACAGGTAAAGCTGAGGACTCTCGGgggACTGCCGGCGTCAAGCCGGA-------------------------------------------
>OTU_743
GTAGTCCACGCCGTAAACGATGGATACTAGGTGTTTCGGGTATTGACCcccGAAGTGCCGTCGCTAACGCATTAAGTATCCCGCCTGGGAAGTACGGCCGCAAGGCTAAAACTCAAAGGAATTGACGGgggCCCGCACAAGCGGTGGAGCATGTGGTTTAATTCGACGCAACGCGAAGAACCTTACCCAGACTTGACATTGATAGAACCTGCTAGAAATAGCGGGGTGCCCTTCGGGGCCTAGAAAACAGGTGCTGCATGGCTGTCGTCAGCTCGTGTCGTGAGATGTTGGGTTAAGTCCCGCAACGAGCGCAACCCTTGTCGTTAGTTGCTACCAGGTAATGCTGGGCACTCTAGCGAGACTGCCGGTGTCAAACCGGA-------------------------------------------
>OTU_744
GTAGTCCACGCCCTAAACGATGTCTACTAGTTGTCGGGGATTAATTTCCTTGGTAACGCAGCTAACGCGGGAAGTAGACCGCCTGGGGAGTACGGTCGCAAGATTAAAACTCAAAGGAATTGACGGGGACCCGCACAAGCGGTGGATGATGTGGATTAATTCGATGCAACGCGAAaaaCCTTACCTACGCTTGACATGCCAGGAACCCTGCTGAAAGGTGGgggTGCTCGAAAGagagCCTGGGCACAGGTGCTGCATGGCTGTCGTCAGCTCGTGTCGTGAGATGTTGGGTTAAGTCCCGCAACGAGCGCAACCCTTATCATTAGTTGCTACGAAAGGGCACTCTAATGAGACTGCCGGTGACAAACCGGA---------------------------------------------------
>OTU_745
GTAGTCCACGCCGTAAACGATGGAAGCTAGCCGTCGGGTGATTTATCACTCGGTGGCGCAGCCAACGCATTAAGCTTCCCGCCTGGGGAGTACGGTCGCAAGATTAAAACTCAAAGGAATTGACGGgggCCCGCACAAGCGGTGGAGCATGTGGTTTAATTCGAAGCAACGCGCAGAACCTTACCAGCTCTTGACATGCCACGACGCCATTTGGAGACAGATGGCTTCCTTCGGGACGTGGACACAGGTGCTGCATGGCTGTCGTCAGCTCGTGTCGTGAGATGTTGGGTTAAGTCCCGCAACGAGCGCAACCCTCGCCTTTAGTTGCCATCATTTGGTTGGGCACTCTAAAGGGACTGCCGGTGATAAGCCGAGA-----------------------------------------------
>OTU_746
GTAGTCCACGCCCTAAACGATGTCAACTAGGTGTTGGGAGGGTAAAACCTTTTAGTACCGGAGCTAACGCGTGAAGTTGACCGCCTGGGGAGTACGGCCGCAAGGTTAAAACTCAAAGGAATTGACGGGGACCCGCACAAGCGGTGGATGATGTGGATTAATTCGATGCAACGCGAAaaaCCTTACCTACCCTTGACATGTCAGGAAGTCTTGAgagaTTGAGATGTGCCCGAAAGGGAACCTGAACACAGGTGCTGCATGGCTGTCGTCAGCTCGTGTCGTGAGATGTTGGGTTAAGTCCCGCAACGAGCGCAACCCTTGTCGTTAATTGCCATCATTTAGTTGGGCACTTTAACGAGACTGCCGGTGACAAACCGGA--------------------------------------------
>OTU_747
GTAGTCCACGCCGTAAACGATGGATACTAGCTGTTGGAAGCAATTTCAGTGGCTAAGCGAAAGTGATAAGTATCCCACCTGGGGAGTACGAACGCAAGTTTGAAACTCAAAGGAATTGACGGgggCCCGCACAAGCGGTGGAGCATGTGGTTTAATTCGATGATACGCGAGGAACCTTACCAGGGCTTAAATGTGGTCTGACAGGCGTGGAAACATGCTTTTCTTCGGACAGATCACAAGGTGCTGCATGGTTGTCGTCAGCTCGTGCCGTGAGGTGTCAGGTTAAGTCCTATAACGAGCGCAACCCCTGTTGCTAGTTGCCAGCGAGTCAAGTCGGGAACTCTAGCAAGACTGCCAGTGCAAACTGCGA-----------------------------------------------------
>OTU_748
GTAGTCCACGCCGTAAACGATGAATGCCAGCCGTTGGCGAGCTTGCTCGTCAGTGGCGCAGCTAACGCTTTAAGCATTCCGCCTGGGGAGTACGGTCGCAAGATTAAAACTCAAAGGAATTGACGGgggCCCGCACAAGCGGTGGAGCATGTGGTTTAATTCGAAGCAACGCGCAGAACCTTACCAGCCTTTGACATGTCCCGTGTGGATCCTGGAGACAGGATTCTTCAGTTCGGCTGGCGGGAACACAGGTGCTGCATGGCTGTCGTCAGCTCGTGTCGTGAGATGTTGGGTTAAGTCCCGCAACGAGCGCAACCCTCGCCCCTAGTTGCCATCATTTGGTTGGGCACTCTAGGgggACTGCCGGTGATAAGCCGAGA-------------------------------------------
>OTU_749
GTAGTCCACGCCGTAAACTATGGGCACTAGATGGATGTCGAGCTATCGATGTCTGTCGGAGACAATTTGGTAAGTGCCCCGCCTGGGGAGTATGGTCGCAAGGCTGAAACTCAAAGGAATTGACGGgggCTCAcacaAGCGGTGGAGGATGTGGTTTAATTCGAAGCAACGCGCAGAACCTTACCAGGTCTTGACATACCGGGATTATTTCCGTGAAAGCGGGAAAATTCTCAGCAATGAGGTAACCGGAACAGGTGCTGCATGGCTGTCGTCAGCTCGTGCCGTGAGGTGTTAGGTTAAGTCCTTTAACGAGCGAAACCCCTACGATTAGTTACCAGCGGATAATGCCGGGGACTCTAGTCGGACTGCCGCGCAAGCTGGA-----------------------------------------
>OTU_750
GTAGTCCACGCCGTAAACGATGCATACTAGTTttttGGGGTATCGACCcccTGAGAAACGAAGCTAACGCGATAAGTATGCCGCCTGGGAAGTACGGCCGCAAGGCTAAAACTCAAAGGAATTGACGGGGACCCGCACAAGCGGAGGATGATGTGGTTTAATTTGACGATACGCGAAGAACCTTACCCAGGCTTGACATCCTTGGAACCCTGCGGAAACGCGGgggTGCCCTCGGGAGCCAAGTGACAGGTGCTGCATGGCCGTCGTCAGCTCGTGTCGTGAGATGTTGGGTTAAGTCCCGCAACGAGCGCAACCCTTATCGTATGTTGTATTtttCATGCGAGACTGCCCGGGCCAACCGGGA-----------------------------------------------------------
>OTU_751
GTAGTCCACGCCGTAAACGATGAATGCTAGGTGTTAGGGGTTTCGATACCCTTGGTGCCGAAGTTAACACAATAAGCATTCCGCCTGGGGAGTACGCTCGCAAGAGTGAAACTCAAAGGAATTGACGGGGACCCGCACAAGCAGTGGAGTATGTGGTTTAATTCGAAGCAACGCGAAGAACCTTACCAGGTCTTGACATCCcccTGAATCTGCTAGAGATAGCAGCGGCCTTCGGGACAGGGGAGACAGGTGGTGCATGGTTGTCGTCAGCTCGTGTCGTGAGATGTTGGGTTAAGTCCCGCAACGAGCGCAACCCTTGATTTTAGTTGCCAGCACCTCGGGTGGGCACTCTAGAATGACTGCCGGTGACAAACCGGA---------------------------------------------
>OTU_752
GTAGTCCCAGCCGTAAACGATGAGCGCTAGGTGTTGCGGGTATCGACCCCTGCAGTGCCGCAGTCAACGCAATAAGCGCTCCGCCTGGGGAGTACGGCCGCAAGGCTGAAACTCAAAGGAATTGACGGgggCCCGCACAAGCGGTGGAGCATGTGGTTTAATTCGAAGCAACGCGAAGAACCTTACCAGGGCTTGACATCCCCTGACAGCCATAGAAATATGGATTCTCTTCGGAGCAGGGAGACAGGTGGTGCATGGTTGTCGTCAGCTCGTGTCGTGAGATGTTGGGTTAAGTCCCGCAACGAGCGCAACCCCTACTCTGTGTTGCCAGCACTTCGGGTGGGCACTCACGGAGGACTGCCGGTGACAAACCGGA-----------------------------------------------
>OTU_753
GTAGTCCACGCCCTAAACGATGtgtgCTCGCTATCTGTACGTTTACGTATGGGTGGCCAAGCTAACGCGATAAGCACACCGCCTGGGGAATACGATCGCAAGATTAAAACTCAAAGGAATTGACGGGGACCCGCACAAGCGGTGGAGCATGTTCTTTAATTCGATGATACGCGAGAAACCTTACCAGCCCTTGACATGTACATTTTGATTTCTGGAAACAGATTTCTTCGGTTCGGCCGGGTGTACACAGGTGTTGCATGGCCGTCGTCAGCTCGTGTCGTGAGATGTTGGGTTAAGTCCCGCAACGAGCGCAACCCCTATTGTTAGTTGCTACCATTTAGTTGAGCACTCTAACGAGACTGCCGATGATAAATCGGA---------------------------------------------
>OTU_754
GTAGTCCACGCAGTAAACGATGATAACTCGTTGCCGGCGATACACAGTCGGTGACTTAGCGAAAGCGTTAAGTTATCCACCTGGGGAGTACGTTCGCAAGAATGAAACTCAAAGGAATTGACGGgggCCCGCACAAGCGGAGGAACATGTGGTTTAATTCGATGATACGCGAGGAACCTTACCCGGGCTTGAAAGTTAGTGACAGGGCTGGAAACAGTCtctctctTCGGAGCACGAAACTAGGTGCTGCATGGTTGTCGTCAGCTCGTGCCGTGAGGTGTCGGGTTAAGTCCCATAACGAGCGCAACCCCTATTGTTAGTTGCCAGCGAGTAATGTCGGGAACTCTAACAAGACTGCCGGTGTAAACCGCGA--------------------------------------------------
>OTU_755
GTAGTCCACGCCGTAAACGATGAACACTAGGTGTCGTGGGTATTGACCcccGCGGTGCCGTAGCTAACGCATTAAGTGTTCCGCCTGGGAAGTACGGTCGCAAGACTAAAACTCAAAGGAATTGACGGgggCCCGCACAAGCGGTGGAGCATGTGGTTTAATTCGACGCAACGCGCAGAACCTTACCTGGGCTGGAAAGTCATTGGAAGTCGGACGAAAGTTTGATGTGCCCGCAAGGGAGCCAGTGGACAGGTGCTGCATGGCTGTCGTCAGCTCGTGTCGTGAGATGTTGGGTTAAGTCCCGCAACGAGCGCAACCCCTATCGTTAGTTGCCATCAGTTCGGCTGGGCACTCTAACGAGACTGCCGGCGTCAAGCCGGA------------------------------------------
>OTU_756
GTAGTCCACGCCGTAAACGATGATCACTAGGTGGGTGCTGAGCTATCGGTGCCCGCCGCAGGTAATTTGCTAAGTGATCCGCCTGGGGAGTATGGTCGCAAGGCTGAAACTCAAAGGAATTGACGGgggCTCAcacaAGCGGTGGAGGATGTGGTTTAATTCGAAGCAACGCGCAGAACCTTACCAGGTCTTGACATACCGGGATTAGTTCCGTGAAAGCGGGATGATTACTGTAAAAGGTGTAACCGGAACAGGTGCTGCATGGCTGTCGTCAGCTCGTGCCGTGAGGTGTTAGGTTAAGTCCTTTAACGAGCGAAACCCCTACGTTTAGTTACCAGCGCGTCATGGCGGGGACTCTAGACGGACTGCCGCGCAAGTAGGA-----------------------------------------
>OTU_757
GTAGTCCACACTGTAAACGATGGATACTTGTTGTTAGAGGTATTGACCCCTCTAGTGACGCAGCTAACGCGTTAAGTATCCCGCCTGGGGAGTACGGTCGCAAGATTAAAACTCAAAGAAATTGACGGgggCCCGCACAAGCGGTGGAGCATGTGGTTTAATTCGATGCAACGCGAAGAACCTTACCTAGACTTGACATGAACTGGAAGTATGGCAGAAATGTCTACGCTCGCAAGAGTCGGTTCACAGGTGCTGCATGGCTGTCGTCAGCTCGTGTCGTGAGATGTTGGGTTAAGTCCCGCAACGAGCGCAACCCTTACCTTTAGTTGCCAGCATTTAGTTGGGCACTCTAAAGGGACTGCCTGCGTTAAGCAGGA----------------------------------------------
>OTU_758
GTAGTCCACGCCGTAAACGATGATCACTAGGTTGGTGCCGAGCTATCGGTGCCGGCCGCAGGCAATTTGATAAGTGATCCGCCTGGGGAGTATGGTCGCAAGGCTGAAACTCAAAGGAATTGACGGgggCTCAcacaAGCGGTGGAGGATGTGGTTTAATTCGAAGCAACGCGAAGAACCTTACCAGGTCTTGACATACCGGGATTAGCTAGGTGAAAGCTTAGTGATTGCCTTCAAAGGTGTAACCGGAACAGGTGCTGCATGGCTGTCGTCAGCTCGTGCCGTGAGGTGTTAGGTTAAGTCCTTTAACGAGCGAAACCCCTACGTTCAGTTACCAACGCGTAAAGGCGGGGACTCTGGACGGACTGCCGCGAAAGTAGGA-----------------------------------------
>OTU_759
GTAGTCCACGCCCTAAACGATGTCAACTAGCTGTCGGGACCTTCGGGTTTTGGTAGCGCAGCTAACGCGTGAAGTTGACCGCCTGGGGAGTACGGTCGCAAGATTAAAACTCAAAGGAATTGACGGGGACCCGCACAAGCGGTGGATGATGTGGATTAATTCGATGCAACGCGAAaaaCCTTACCTACCCTTGACATGTCTAGAATCCCGGAgagaTCTGGGAGTGCTCGAAAGAGAACTGGAACACAGGTGCTGCATGGCCGTCGTCAGCTCGTGTCGTGAGATGTTGGGTTAAGTCCCGCAACGAGCGCAACCCTTGTCATTAGTTGCTACGAAAGGGCACTCTAATGAGACTGCCGGTGACAAACCGGA---------------------------------------------------
>OTU_760
GTAGTCCACGCCGTAAACGATGGGCACTAGGTGTTGGgggTGTCGACTCCcccGGCGCCGTAGCTAACGCATTAAGTGCCCCGCCTGGGGAGTACGGCCGCAAGGCTAAAACTCAAAGGAATTGACGGgggCCCGCACAAGCAGCGGAGCATGTGGTTTAATTCGACGCAACGCGAAGAACCTTACCTGGGCTTGACATGTTCGTGACAGGTGTGGAAACacacCCTCCCTTCGGGGCACGATCACAGGTGGTGCATGGCTGTCGTCAGCTCGTGTCGTGAGATGTTGGGTTAAGTCCCGCAACGAGCGCAACCcccGTCGCATGTTGCCAGCATTTAGTTGGGGACTCATGCGAGACTGCCGGTGACAAACCGGA-----------------------------------------------
>OTU_761
GTAGTCCACACTGTAAACGATGAATGCTAGGTGTAGGgggTATCGACCCCTTCTGTGCCGGAGTCAACACAATAAGCATTCCGCCTGGGGAGTACGGCCGCAAGGTTGAAACTCAAAGGAATTGACGGgggCCCGCACAAGCAGCGGAGCATGTGGTTTAATTCGAAGCAACGCGAAGAACCTTACCAGGTCTTGACATCCAGTAAAATCTGTAGAGATACAGTGTGCTTTCGGGCGTACTGAGACAGGTGGTGCATGGTTGTCGTCAGCTCGTGTCGTGAGATGTTGGGTTAAGTCCCGCAACGAGCGCAACCCTTATTTTCAGTTACTAACGGGTAAAGCCGAGGACTCTGAAGAGACTGCCGGGGACAACTCGGA---------------------------------------------
>OTU_762
GTAGTCCACGCCGTAAACGATGAATGCCAGACGTCGGggggCTTGCTCTTCGGTGTCACACCTAACGGATTAAGCATTCCGCCTGGGGAGTACGGTCGCAAGATTAAAACTCAAAGGAATTGACGGgggCCCGCACAAGCGGTGGAGCATGTGGTTTAATTCGAAGCAACGCGCAGAACCTTACCAACCCTTGACATCGCCTGACCGGCCTGGAGACAGGTCTTTCCCGCAAGGGACAGGTGGACAGGTGCTGCATGGCTGTCGTCAGCTCGTGTCGTGAGATGTTCGGTTAAGTCCGGCAACGAGCGCAACCCACACCCTTGGTTGCCAGCACGTGATGGTGGGCACTTTAGGGGAACTGCCCGTGATAAGCGGGA----------------------------------------------
>OTU_763
GTAGTCCACGCCGTAAACTATGGAAGCTAGCCGTCAGTCAGCTTGCTGAGTGGTGGCGCAGCTAACGCATTAAGCTTCCCGCCTGGGGAGTACGGTCGCAAGATTAAAACTCAAAGGAATTGACGGgggCCCGCACAAGCGGTGGAGCATGTGGTTTAATTCGAAGCAACGCGCAGAACCTTACCTACCCTTGACATGTCTTGGATCGGTCTCAGAGATGGGACTTTCTCTTCGGAGCCAGGAACACAGGTGCTGCATGGCTGTCGTCAGCTCGTGTCGTGAGATGTTGGGTTAAGTCCCGCAACGAGCGCAACCCTCGCTTCTAGTTGCCATCATTCAGTTGGGCACTCTAGAGGGACTGCCGGTGATAAGCCGGA----------------------------------------------
>OTU_764
GTAGTCCACGCCCTAAACGATGCTTACTCGACGTGCAAGGCTTGTCCTGGTGCGTCCAAGGGAAACCGTTAAGTAAGCCACCTGGGGAGTACGACCGCAAGGTTGAAACTCAAAGGAATTGACGGgggTCCGCACAAGCGGTGGAGCATGTGGTTTAATTCGATGATACGCGAGGAACCTTACCTGGGCTAGAATGCGAGTGACAGGCCGCGAAAGCGGTCCTTCCTTCGGGACACAAAGCAAGGTGCTGCATGGCTGTCGTCAGCTCGTGCCGTGAGGTGTTGGGTTAAGTCCCGCAACGAGCGCAACCCCTGTCCTTAGTTGCCAACTCATGCAGTAATGCATGAAGGAACTCTAAGGAGACTGCCGGCGTAAGCCGTGA-----------------------------------------
>OTU_765
GTAGTCCACGCCGTAAACTATGGGTGCTAGCTGTCAGCGGGCTTGCTCGTTGGTGGCGCAGCTAACGCATTAAGCACCCCGCCTGGGGAGTACGGTCGCAAGATTAAAACTTAAAGGAATTGACGGgggCCCGCACAAGCGGTGGAGCATGTGGTTTAATTCGAAGCAACGCGCAGAACCTTACCAACCCTTGACATCCCGGTCGCGGACACCAGAGATGGAGTCCTTCAGTTCGGCTGGACCGGTGACAGGTGCTGCATGGCTGTCGTCAGCTCGTGTCGTGAGATGTTGGGTTAAGTCCCGCAACGAGCGCAACCCTCGCCTTTAGTTGCCATCATTTAGTTGGGCACTCTAAAGGGACTGCCGGTGATAAGCCGGA--------------------------------------------
>OTU_766
GTAGTCCATGCCGTAAACGATGCTAGCTGGGTGTTCAGGgggggAAACCCCTCGGGGTACCGAAGTCAACACGGTAAGCTAGCCGCCTGGGGAGTACGGTCGCAAGATTAAAACTCAAAGGAATTGACGGgggCCCGCACAAGCAGCGGAGCGTGTGGTTTAATTCGAGGCTACACGAAGAACCTTACCTGGGTTTGACATACAAGTAGTAGTGAAGCGAAAGCGGAACGACCTTCGGGAGCTTGAACAGGTGCTGCATGGCTGTCGTCAGCTCGTGCCGTGAGGTGTTCGGTTAAGTCCGCAAACGAGCGCAACCCTCGGCGTTAGTTACAAGTGTCTAACGCAACTGCCCGTGAGAAACGGGA----------------------------------------------------------
>OTU_767
GTAGTCCACGCCGTAAACGATGAATGCTAGCCGTTGGCGGGCTTGCCCGTCAGTGGCGCAGCTAACGCTTTAAGCATTCCGCCTGGGGAGTACGGTCGCAAGATTAAAACTCAAAGGAATTGACGGgggCCCGCACAAGCGGTGGAGCATGTGGTTTAATTCGAAGCAACGCGCAGAACCTTACCATCCCTTGACATCCCATGCTAACCAGagagaTCTGGCGTTCCCTTCGGGGACGTGGAGACAGGTGCTGCATGGCTGTCGTCAGCTCGTGTCGTGAGATGTTGGGTTAAGTCCCGCAACGAGCGCAACCCTCGCCCTTAGTTGCCATCATTCAGTTGGGCACTCTAAGGGGACTGCCGGTGATAAGCCGAGA-----------------------------------------------
>OTU_768
GTAGTCCACGCCGTAAACGATGAGCGCTAGGTGCTGTGGGTATTGACCcccGCGGTGCCGAAGCTAACGCATTAAGCGCTCCGCCTGGGAAGTACGGTCGCAAGACTAAAACTCAAAGGAATTGACGGgggCCCGCACAAGCGGTGGAGCATGTGGTTTAATTCGACGCAACGCGCAGAACCTTACCTGGGCTGGAAAGTGCTCGGAAGTCGGCTGAAAGGCTGATGTGCCCGCAAGGGAGCCGAGTGACAGGTGCTGCATGGCTGTCGTCAGCTCGTGTCGTGAGATGTTGGGTTAAGTCCCGCAACGAGCGCAACCCCTATCGTTAGTTGCCATCAGTTCGGCTGGGCACTCTAACGAGACTGCCGGCGTCAAGCCGGA------------------------------------------
>OTU_769
GTAGTCCACGCCGTAAACGATGGGCACTAGACGCGGGTGGGATCGACCCCTTCCGTGTCGCAGCTAACGCGCTAAGTGCCCCGCCTGGGGAGTACGGCCGCAAGGCTGAAACTCAAAGGAATTGACGGgggCCCGCACAAGCGGTGGAGCATGTGGTTTAATTCGAAGCAACGCGAAGAACCTTACCTGGGCTTGACATCCAGTGGAAATCTCCGTGAAAGCGGAGACCTCCTTCGGGACCGCTGGACAGGTGCTGCATGGCTGTCGTCAGCTCGTGTCGTGAGATGTTGGGTTAAGTCCCGCAACGAGCGCAACCCTTATCTGCTGTTGCTAACGCGTAAAGGCGAGGACTCTGCAGAGACTGCCGGTGACAAACCGGAG------------------------------------------
>OTU_770
GTAGTCCACGCCGTAAACGATGAGAACTAGCCGTTGGAAACCTTAGAGTTtttAGTGGCGCAGCTAACGCGATAAGTTCTCCGCCTGGGGAGTACGGCCGCAAGGTTAAAACTCAAATGAATTGACGGgggCCCGCACAAGCGGTGGAGCATGTGGTTTAATTCGACGCAACGCGAAGAACCTTACCTGGTCTTGACATCCTGCGAACCTTTCAGAGATGAGAGGGTGCCTTCGGGAGCGCAGAGACAGGTGCTGCATGGCTGTCGTCAGCTCGTGTCGTGAGATGTTGGGTTAAGTCCCGTAACGAGCGCAACCCTTGTCCCTAGTTGCTAGCGGTTCGGCCGAGAACTCTAGGGAGACTGCCGGTGACAAACCGGA---------------------------------------------
>OTU_772
GTAGTCCACGCCGTAAACGTTGGGCACTAGGTGTGGGACTCTATCGACGGGTTCCGTGCCGTAGCTAACGCATTAAGTGCCCCGCCTGGGGAGTACGGCCGCAAGGCTAAAACTCAAAGGAATTGACGGgggCCCGCACAAGCGGCGGAGCGTGTGGCTCAATTCGATGCAACGCGAAGAACCTTACCTGGGCTTGACATGTACGGTAAAGCGGGTGAAAGCCCGTGTGCTTCGGCGCCGTACACAGGTGGTGCATGGCTGTCGTCAGCTCGTGTCGTGAGATGTTGGGTTAAGTCCCGCAACGAGCGCAACCCCTGTCCTATGTTGCCAGCGGGTAATGCCGGGGACTCATGGGAGACCGCCGGTGCCAAACCGGA----------------------------------------------
>OTU_773
GTAGTCCACGCTGTAAACGATGTCGATTTGGgggTTGAACTTTGAGTTTGGCGCCCGTAGCTAACGTGATAAATCGACCGCCTGGGGAGTACGGCCGCAAGGTTAAAACTCAAATGAATTGACGGgggCCCGCACAAGCGGTGGAGCATGTGGTTTAATTCGATGCAACGCGAAGAACCTTACCTACTCTTGACATCCAGAGAACATTCCAGAGATGGATTGGTGCCTTCGGGAACTCTGAGACAGGTGCTGCATGGCTGTCGTCAGCTCGTGTTGTGAAATGTTGGGTTAAGTCCCGCAACGAGCGCAACCCTTATCCTTTGTTGCCAGCGATTTGGTCGGGAACTCAAAGGAGACTGCCGGTGATAAACCGGA------------------------------------------------
>OTU_774
GTAGTCCACGCCGTAAACGTTGGGCGCTAGGTGTGGGGAACATTCCACGTTCTCCGTGCCGCAGCTAACGCATTAAGCGCCCCGCCTGGGGAGTACGGCCGCAAGGCTAAAACTCAAAGGAATTGACGGgggCCCGCACAAGCGGCGGAGCATGCGGCTTAATTCGACGCAACGCGAAGAACCTTACCAAGGCTTGACATATAGGGAAATCTCACAGAGATGTGAGGTCCGCAAGGGCCCTATACAGGTGGTGCATGGTTGTCGTCAGCTCGTGTCGTGAGATGTTGGGTTAAGTCCCGCAACGAGCGCAACCCTCGTTCAATGTTGCCAGCACGTAATGGTGGGGACTCATTGGAGACTGCCGGGGTCAACTCGGA----------------------------------------------
>OTU_775
GTAGTCCACGCCGTAAACGATGGGTGCTAGTTGTCAGGCAGCTTGCTGTTTGGTGACGCAGCTAACGCATTAAGCACCCCGCCTGGGGAGTACGGTCGCAAGATTAAAACTCAAAGGAATTGACGGgggCCCGCACAAGCGGTGGAGCATGTGGTTTAATTCGACGCAACGCGCAGAACCTTACCAACCCTTGACATGTCTAGTATGGTTTCCAGAGATGGATTCCTTCAGTTCGGCTGGCTAGAACACAGGTGTTGCATGGCTGTCGTCAGCTCGTGTCGTGAGATGTTGGGTTAAGTCCCGCAACGAGCGCAACCCTCGCCTTTAGTTGCCATCATTTAGTTGGGCACTCTAGAGGGACTGCCGGTGATAAGCCGGA--------------------------------------------
>OTU_776
GTAGTCCACGCCGTAAACGATGGGAACTAGGTGTGGGCGGTGTCGACTCCGTCCGTGCCGAAGCTAACGCATTAAGTTCCCCGCCTGGGGAGTACGGCCGCAAGGCTAAAACTCAAAGGAATTGACGGgggCCCGCACAAGCAGCGGAGCATGTGGTTTAATTCGACGCGACGCGAAGAACCTTACCAGGGCTTGACATGCACTGGAATGTCGTAGAAATACGGCAGCCCTTCGGGGCCAGTGCGCAGGTGGTGCATGGCTGTCGTCAGCTCGTGTCGTGAGATGTTGGGTTAAGTCCCGCAACGAGCGCAACCCCTGTCCCTAGTTGCCAGCGGATAATGCCGGGGACTCTAGGGAGACTGCCGGTGACAAATCGGA---------------------------------------------
>OTU_777
GTAGTCCACGCCGTAAACGATGGGTACTAGGCGTCGGggggAGCGACCCCTTCGGTGCCGTCGTTAACACAGTAAGTACCCCGCCTGGGGAGTACGGCCGCAAGGCTGAAACTCAAAGGAATTGACGGgggCCCGCACAAGCGGTGGAGCATGTGGTTTAATTCGAAGCAACGCGAAGAACCTTACCTGGGCTTGACATGCATGGGAAAGCCGGTGGAAACATCGGCCCCTCTTCGGAGTCCATGCACAGGTGCTGCATGGCTGTCGTCAGCTCGTGTCGTGAGATGTTGGGTTAAGTCCCGCAACGAGCGCAACCCTCGTTCCTAGTTGCCAGCGAGTCATGTCGGGGACTCTAGGAAGACTGCCGGTGTCAAACCGGA-------------------------------------------
>OTU_778
GTAGTCCACGCTGTAAACGATGATAACTCGATGTTGGCGATACACAGTCAGCGTCTTAGCGAAAGCGTTAAGTTATCCACCTGGGGAGTACGCCCGCAAGGGTGAAACTCAAAGGAATTGACGGgggCCCGCACAAGCGGTGGAGCATGTGGTTTAATTCGATGATACGCGAGGAACCTTACCTAGGCTAGAATGCGCGTGACCGCCTCAGAGATGAGGCTTTCCTTCGGGACACAAAGCAAGGTGCTGCATGGCTGTCGTCAGCTCGTGCCGTGAGGTGTTGGGTTAAGTCCCGCAACGAGCGCAACCCCTATCTTTAGTTGCCAGCACGTCATGGTGGGGACTCTAGagagaCTGCCTGCGCAAGCAGTGA--------------------------------------------------
>OTU_779
GTAGTCCACGCCGTAAACGATGAGTGCTAGCTGCTGGGAATGTCTACCGTCTCAGTGGCGAAGCTAACGCATTAAGCACTCCGCCTGGGAAGTACGGCCGCAAGGCTAAAACTCAAAGGAATTGACGGgggCCCGCACAAGCGGTGGAGCATGTGGTTTAATTCGAAGCAACGCGCAGAACCTTACCCAGGCTTGACATCCCGAGTACCTCGCCGAAAAGCGGgggTGCCTTCTCACGAAGGAGCTCGGAGACAGGTGCTGCATGGCTGTCGTCAGCTCGTGCTGTGAGGTGTTCGGTTAAGTCCGGCAACGAGCGCAACCCCTGTCGCTAGTTACCATCATTCAGTTGGGGACTCTAGCGAGACTGCCGGTGATAAACCGGA----------------------------------------
>OTU_780
GTAGTCCACGCCGTAAACGATGGATGCTAGCCGTTGGACAGCTTGCTGTTCAGTGGCGCAGCTAACGCATTAAGCATCCCGCCTGGGGAGTACGGTCGCAAGATTAAAACTCAAAGGAATTGACGGgggCCCGCACAAGCGGTGGAGCATGTGGTTCAATTCGACGCAACGCGAAGAACCTTACCAGCCCTTGACATGGCAGGACGGTTTCCAGAGATGGATTCCTTCTCGCAAGAGACTTGCAcacaGGTGCTGCATGGCTGTCGTCAGCTCGTGTCGTGAGATGTTGGGTTAAGTCCCGCAACGAGCGCAACCCTCGCCCTTAGTTGCCATCATTCAGTTGGGCACTCTAGGgggACTGCCGGTGATAAGCCGGA----------------------------------------------
>OTU_781
GTAGTCCACGCCGTAAACTATGAGAACTAGATGTTAGGGGACTTAGATCTCTTAGTATCGCAGCAAACGCGTTAAGTTCTCCGCCTGGGGAGTACGGCCGCAAGGTTAAAACTCAAAGGAATTGACGGgggCCCGCACAAGCGGTGGAGCATGTGGTTTAATTCGATGCAACGCGAAGAACCTTACCTACCTTTGAATCCACGGAATTCTGCAGCGATGCGGAAGTGCCTTCGGGAACCGTGAGACAGGTGCTGCATGGCTGTCGTCAGCTCGTGTCGTGAGATGTTGGGTTAAGTCCCGTAACGAGCGCAACCCTTGTCCTTAGTTACCAGCGAGTAAAGTCGGGGACTTTAAGGAGACTGCCGGTGATAAACCGGA---------------------------------------------
>OTU_782
GTAGTCCACGCCGTAAACGATGAGTGCTAAGTGTTAGGgggTTTCCGCCCCTTAGTGCTGCAGTTAACGCATTAAGCACTCCGCCTGGGGAGTACGGTCGCAAGACTGAAACTCAAAGGAATTGACGGGGACCCGCACAAGCGGTGGAGCATGTGGTTTAATTCGAAGCAACGCGAAGAACCTTACCAGGTCTTGACATCCCAATGCCCGGCTTAGAGATAAGTCTTTCCCTTCGGGGACATTGGTGACAGGTGGTGCATGGTTGTCGTCAGCTCGTGTCGTGAGATGTTGGGTTAAGTCCCGCAACGAGCGCAACCCTTAACCTTAGTTGCCAGTATTCAGTTAGGCACTTTAAGGTGACTGCCGGTGACAAACCGGA--------------------------------------------
>OTU_783
GTAGTCCACGCCGTAAACGATGGGCACTAGGTGTGGGAGGTGTCGACTCCTCCCGTGCCGGCGCTAACGCATTAAGTGCCCCGCCTGGGGAGTACGGCCGCAAGGCTAAAACTCAAAGGAATTGACGGgggCCCGCACAAGCAGCGGAGCATGTGGTTTAATTCGATGCAACGCGAAGAACCTTACCTGGGCTTGACATGTAACTGACAGCCGTGGAAACACGGTCTTCCTTCGGGACAGTTACACAGGTGGTGCATGGCTGTCGTCAGCTCGTGTCGTGAGATGTTGGGTTAAGTCCCGCAACGAGCGCAACCCCTGTCCTATGTTGCCAGCATTAAGTTGGGGACTCATAGGAGACTGCCGGTGACAAACCGGA-----------------------------------------------
>OTU_784
GTAGTCCACGCTGTAAACGATGAGAACTAGATGTTGGGAGGGTTTTGCCTCTCAGTGTCGCAGCTAACGCGCTAAGTTCTCCGCCTGGGGAGTACGGCCGCAAGGTTGAAACTCAAAGGAATTGACGGGGACCCGCACAAGCGGTGGAGCATGTGGTTTAATTCGATGCAACGCGAAGAACCTTACCTGGTCTTGACATCCCAGGAACCCCGCAGAGATGTGGgggTGCCTTCGGGAACCTGGAGACAGGTGCTGCATGGCTGTCGTCAGCTCGTGTCGTGAGATGTTGGGTTAAGTCCCGCAACGAGCGCAACCCTTGTCCCTAGTTGCCACCATTCAGTTGGGCACTCTAGGGAGACCGCCGGTGACAAATCGGA----------------------------------------------
>OTU_786
GTAGTCCACGCCGTAAACGATGAGTGCTAGGCGCCGGAGGATTGACCCCGTCGGTGCCGCAGCTAACGCGTTAAGCACTCCGCCTGGGGAGTACGGTCGCAAGACTAAAACTCAAAGGAATTGACGGgggCCCGCACAAGCGGTGGAGCATGTGGTTTAATTCGACGCTACGCGCAGAACCTTACCTGGGTTAAATCCACCAGAACCTGGCCCAAAAGCCGGGGTGCCCTTCGGGGAATTGGTGCGAAGGTGCTGCATGGCTGTCGTCAGCTCGTGTCGTGAGATGTTGGGTTAAGTCCCGCAACGAGCGCAACCCCTGCCGTCTGTTGCCATCATTCAGTTGGGAACTCAGACGGTACTGCCGGCCTAAACCGGA-----------------------------------------------
>OTU_787
GTAGTCCACACCGTAAACGTTGGGCACTAGGTGTGGGGAGGATCAACCCTTTCCGTGCCGTAGCTAACGCATTAAGTGCCCCGCCTGGGGAGTACGGCCGCAAGGCTAAAACTCAAAGGAATTGACGGgggCCCGCACAAGCGGCGGAGCATGTTGCTTAATTCGAGGCAACGCGAAGAACCTTACCTAGGTTGAACTACGCAGGAAAAGCTACAGAGATGTGGTGTCCTTCGGGGCCTGCGATAGGTGGTGCATGGCTGTCGTCAGCTCGTGTCGTGAGATGTTGGGTTAAGTCCCGCAACGAGCGCAACCCTTATCCTATGTTGCCAGCGCGTAATGGCGGGGACTCGTGGGAGACTGCCGGGGTCAACTCGGA-----------------------------------------------
>OTU_788
GTAGTCCACGCCGTAAACGATGATAGCTCGATGTCGGCGATATACCGTCGGTGTCTAAGGGAAACCGATAAGCTATCCACCTGGGGAGTACGTTCGCAAGAATGAAACTCAAAGGAATTGACGGgggCCCGCACAAGCGGAGGAACATGTGGTTTAATTCGATGATACGCGAGGAACCTTACCCGGGCTTGAAAGTTAGCGACTGACTCTGAAAGGAGTCTTCTCTTCGGAGCGCGAAACTAGGTGCTGCATGGTTGTCGTCAGCTCGTGCCGTGAGGTGTCGGATTAAGTTCCATAACGAGCGCAACCCCTATCGATAGTTGCCAGCATGTAATGATGGGGACTCTATCGAGACTGCCGGTGTAAACCGCGA--------------------------------------------------
>OTU_790
GTAGTCCACGCCGTAAACGATGTACGCTAGATCGGTGCGGCTCTGACGCCGGATCGGTCGAAGTAAaaaCGATAAGCGTACCGCCTGGGGAGTACGGTCGCAAGGCTAAAACTCAAAGGAATTGACGGgggCTCAcacaAGCGGTGGAGCATGTTGCTTAATTCGAGGCAACGCGAAGAACCTTACCTGGGTTTGACATGGTCGGATTAACTCCTGGAAACAGGAGCCACACCCGCAAGGGTGGAACGATCACAGGTGCTGCATGGCTGTCGTCAGCTCGTGCTGTGAAGTGTCGGGTTAAGTCCTCTAACGAGCGCAACCCCTATCGTTAGTTGCTCACGCGTAATGGCGAGTACTCTAGCGAGACTGCCGGTGTCAAACCGGA--------------------------------------
>OTU_791
GTAGTCCACGCCGTAAACGATGGGAACTAGGTGTGGGAGGTGTCGACTCCTCCCGTGCCGTCGCTAACGCATTAAGTTCCCCGCCTGGGGAGTACGGCCGCAAGGCTAAAACTCAAAGGAATTGACGGgggCCCGCACAAGCAGCGGAGCATGTGGTTTAATTCGATGCAACGCGAAGAACCTTACCTGGGTTTGAAATGTTGGTGACAGGTGTGGAAACACATCCTTCCTTCGGGACACCATCACAGGTGGTGCATGGCTGTCGTCAGCTCGTGTCGTGAGATGTTGGGTTAAGTCCCGCAACGAGCGCAACCCCTGTCCTATGTTGCCATCATTAAGTTGGGGACTCATGGGATACTGCCGGTGACAAACCGGA-----------------------------------------------
>OTU_792
GTAGTCCACGCCCTAAACGATGCGAACTGGATGTTGGTCTCAACTCGGAGATCAGTGTCGAAGCTAACGCGTTAAGTTCGCCGCCTGGGGAGTACGGTCGCAAGACTGAAACTCAAAGGAATTGACGGgggCCCGCACAAGCGGTGGAGTATGTGGTTTAATTCGATGCAACGCGAAGAACCTTACCTGGCCTTGACATGTCTGGAACCCCTGAgagaTCGGggggTGCCTTCGGGAACCAGAACACAGGTGCTGCATGGCTGTCGTCAGCTCGTGTCGTGAGATGTTGGGTTAAGTCCCGCAACGAGCGCAACCCTTGTCCTTAGTTGCCAGCACGTAATGGTGGGAACTCTAAGGAGACTGCCGGTGACAAACCGGA--------------------------------------------
>OTU_793
GTAGTCCACGCTGTAAACGATGAGTGCTAGGCGTCGGCACGCTTGCGTGTCGGTGCCGCAGCTAACGCGTGAAGCACTCCGCCTGGGGAGTACGGTCGCAAGATTAAAACTCAAAGGAATTGACGGgggCCCGCACAAGCGGTGGAGCATGTGGTTTAATTCGACGCAACGCGCAGAACCTTACCAGCCCTTGACATGCCGTGCTACTTGCAGAGATGCAGGGTTCCAGCAATGGACGCGGACACAGGTGCTGCATGGCTGTCGTCAGCTCGTGTCGTGAGATGTTGGGTTAAGTCCCGCAACGAGCGCAACCCTTGCCTTTAGTTGCCATCATTTAGTTGGGCACTCTAGAGGGACTGCCGGCGGTAAGCCGGA------------------------------------------------
>OTU_794
GTAGTCCACGCCGTAAACGATGAACACTAGGTGGGTGCCGAGCTATCGGTGCCCGCCGTAGGCAATTTGCTAAGTGTTCCGCCTGGGGAGTATGGTCGCAAGGCTGAAACTCAAAGGAATTGACGGgggCTCAcacaAGCGGTGGAGGATGTGGTTTAATTCGAAGCAACGCGAAGAACCTTACCAGGTCTTGACATTCCGGGATTAGTTCCGTGAAAGCGGGATGATTGCCCTCAAAGCGTAACCGGAACAGGTGCTGCATGGCTGTCGTCAGCTCGTGCCGTGAGGTGTTAGGTTAAGTCCTTTAACGAGCGAAACCCCTACGTTTAGTTACCAGCGCGTCATGGCGGGGACTCTAGACGGACTGCCGCGAAAGTAGGA------------------------------------------
>OTU_795
GTAGTCCACGCCGTAAACGATGGGTGCTAGGTGTCACGAGCTTTGACTCTCGTGGTGCCGTAGCTAACGCATTAAGCACCCCGCCTGGGAAGTACGGCCGCAAGGCTAAAACTCAAAGGAATTGACGGgggCCCGCACAAGCGGTGGAGCATGTGGTTTAATTCGACGCAACGCGAAGAACCTTACCTGGGCTAGAAAATGCAGGAACCTGGCAGAAATGTCGGGGTGCTCTTCGGAGAGCCTGTAGTTAGGTGCTGCATGGCTGTCGTCAGCTCGTGTCGTGAGATGTTGGGTTAAGTCCCGCAACGAGCGCAACCCCTATCATTAGTTACCAGCGGGTCATGCCGGGAACTCTAATGAGACCGCCGACTTATAAGTCGGA-----------------------------------------
>OTU_796
GTAGTCCACGCCCTAAACGATGGATACTCGACATTTGCGATATACTGTAAGTGTCTGAGCGAAAGCATTAAGTATCCCACCTGGGAAGTACGATCGCAAGATTGAAACTCAAAGGAATTGACGGgggTCCGCACAAGCGGTGGAGCATGTGGTTTAATTCGATGATACGCGAGGAACCTTACCTGGGCTAGAATGCGGTTTGACCGTAGGTGAAAGCTTATTTTGTAGCAATACACAGATCGTAAGGTGCTGCATGGCTGTCGTCAGCTCGTGCCGTGAGGTGTTGGGTTAAGTCCCGCAACGAGCGCAACCCCTATCACTAGTTGCCATCAGGTAATGCTGGGAACTCTAGTGAAACTGCCGTCGTAAGGCGTGA-----------------------------------------------
>OTU_797
GTAGTCCACGCCCTAAACGATGTCAACTAGGTGTTGGgggAGCAATCTCTTGGTACCGCAGCTAACGCGTGAAGTTGACCGCCTGGGGAGTACGGTCGCAAGATTAAAACTCAAAGGAATTGACGGGGACCCGCACAAGCGGTGGATGATGTGGATTAATTCGATGCAACGCGAAaaaCCTTACCTACCCTTGACATGGCAGGAACCCTGTAGAGATATGGgggTGCCCGAAAGGGAACCTGCAcacaGGTGCTGCATGGCTGTCGTCAGCTCGTGTCGTGAGATGTTGGGTTAAGTCCCGCAACGAGCGCAACCCTTGTCCCTAGTTGCTACGCAAGGGCACTCTAGGGAGACTGCCGGTGACAAACCGGA---------------------------------------------------
>OTU_798
GTAGTCCACGCCCTAAACGATGTTTACTTGCTGTTCGGCCTTCGGGTTGAGTGGCGAAGCGAAAGCGATAAGTAAACCACCTGGGGAGTACGCCCGCAAGGGTGAAACTCAAAGGAATTGACGGgggTCCGCACAAGCGGTGGAGCATGTGGTTTAATTCGATGATACGCGAGGAACCTTACCTAGGCTAGAATGTGGGTGGAATGGCGCTGAAAGGCGTCAGGCCGCAAGGACCGCTCACAAGGTGCTGCATGGCTGTCGTCAGCTCGTGTCGTGAGATGTTGGGTTAAGTCCCGCAACGAGCGCAACCCTCGTGTCCAGTTGCCAGCGGGTAATGCCGGGGACTCTGGACAGACTGCCGCCGTAAGGTGTGA-------------------------------------------------
>OTU_799
GTAGTCCACGCCGTAAACGATGGGTGCTAGATGTTTCTGGTATTGACCCCGGAGGCGTCGTAGCTAACGCGTTAAGCACCCCGCCTGGGAAGTACGGCCGCAAGGCTAAAACTCAAAGGAATTGACGGgggCCCGCACAAGCGGTGGAGCATGTGGTTCAATTCGACGCAACGCGCAGAACCTTACCTGGGTTGGAACCcccTAGAAGTCCTTAGAGATGAGGATGTGCTCGCAAGAGAACTAGGTGTCCAGGTGCTGCATGGCTGTCGTCAGCTCGTGTCGTGAGATGTTGGGTTAAGTCCCGCAACGAGCGCAACCCTTGTCGTTAGTTGCTAACAGTTAGGCTGAGCACTCTAACGAGACTGCCGGTGTTAAACCGGA------------------------------------------
>OTU_800
GTAGTCCACGCCATAAACGATGGATACTTGGTGTTGGAGGTATTGACCCCTTCAGTGCCGAAGCTAACGCGTTAAGTATCCCGCCTGGGGAGTACGGTCGCAAGATTAAAACTCAAAGAAATTGACGGgggCCCGCACAAGCGGTGGAGCATGTGGTTCAATTCGATGCAACGCGAAaaaCCTTACCTAGATTTGACATGTATTGGAAGGATCCCAGAAATGGGTCCGCCCGCAAGGGCCGATACACAGGTGCTGCATGGCTGTCGTCAGCTCGTGTCGTGAGATGTTGGGTTAAGTCCCGCAACGAGCGCAACCCCTGTGTTTAGTTGCCAGCATTTAGTTGGGCACTCTAAACAGACTGCCGACGTTAAGTCGGA----------------------------------------------
>OTU_801
GTAGTCCACGCCGTAAACGATGGGCACTAGGTGCTTGGgggAGCGACCcccTGAGTGCCGGCGCTAACGCATTAAGTGCCCCGCCTGGGGAGTACGGCCGCAAGGCTGAAACTCAAAGGAATTGACGGgggCCCGCACAAGCGGTGGAGCATGTGGTTTAATTCGACGCAACGCGTAGAACCTTACCTGGGCTTGACATGGACCGGATCGCCTCTGGAAACAGGGGCTTCCCTTCGGGGCCGGTTCACAGGTGCTGCATGGCTGTCGTCAGCTCGTGTCGTGAGATGTTGGGTTAAGTCCCGCAACGAGCGCAACCCCTGTCTCTAGTTGCCAGCGCGTCATGGCGGGGACTCTAGagagaCTGCCGGTGCCAAACCGGA-------------------------------------------
>OTU_802
GTAGTCCACGCCGTAAACGTTGGGCACTAGGTGTGGGATCTTTCCAACGGATTCCGTGCCGTAGCTAACGCATTAAGTGCCCCGCCTGGGGAGTACGGCCGCAAGGCTAAAACTCAAAGGAATTGACGGgggCCCGCACAAGCGGCGGAGCATGTTGCTTAATTCGAGGCAACGCGAAGAACCTTACCTGGGTTTGACATGCTGGGAAAAGCCACAGAGATGTGGTGTCCTTCGGGGCCCAGCACAGGTGGTGCATGGCTGTCGTCAGCTCGTGTCGTGAGATGTTGGGTTAAGTCCCGCAACGAGCGCAACCCTTATCCTATGTTGCCAGCGCGTAATGGCGGGGACTCGTGGGAGACTGCCGGGGTCAACTCGGA----------------------------------------------
>OTU_803
GTAGTCCACGCCGTAAACGATGGGTGCTAGGTGTCGCGGGCTTTGACCCCTGCGGTGCCGTAGCTAACGCATTAAGCACCCCGCCTGGGGAGTACGGTCGCAAGACTAAAACTCAAAGGAATTGACGGgggCCCGCACAAGCGGTGGAGCATGTGGTTTAATTCGACGCAACGCGCAGAACCTTACCTGGGCTAGAAAATGCAAGAACCTGGTCGAAAGGTCGGGGTGCTCTTCGGAGAACTTGTAGTTAGGTGCTGCATGGCTGTCGTCAGCTCGTGTCGTGAGATGTTGGGTTAAGTCCCGCAACGAGCGCAACCCCTATCGTTAGTTGCCATCATTAAGTTGGGCACTCTAGCGAGACTGCCGATATTTAAATCGGA-------------------------------------------
>OTU_804
GTAGTCCACGCCGTAAACGATGGGAACTAGGTGTGGggggTGTCGACTCCCTCCGTGCCGAAGCTAACGCATTAAGTTCCCCGCCTGGGGAGTACGGCCGCAAGGCTAAAACTCAAAGGAATTGACGGgggCCCGCACAAGCAGCGGAGCATGTGGTTCAATTCGACGCAACGCGAAGAACCTTACCTAGGCTTGACATGCACTGGAATTGCGTAGAAATACACAAGCCCTTCGGGGCTAGTGCACAGGTGGTGCATGGCTGTCGTCAGCTCGTGTCGTGAGATGTTGGGTTAAGTCCCGCAACGAGCGCAACCCCTGTCCTATGTTGCCAGCGAGTAATGTCGGGGACTCATAGGAGACTGCCGGTGACAAATCGGA---------------------------------------------
>OTU_805
GTAGTCCGCGCCGTAAACGATGGACGCTCGATGTTGCACCGCTTCAGGTGCAGTGTCTAAGCTAACGCGTTAAGCGTCCCACCTGGGGAGTACGATCGCAAGGTTGAAACTCAAAGGAATTGACGGgggCCCGCACAAGCGGTGGAGCATGTGGATTAATTCGATGCAACGCGAAGAACCTTACCCAGGCTCGAACGTTACCGGACAGCCCCTGAAAGGgggTCTCCTTCGGGCTGGTAGCGAGGTGCTGCATGGCTGTCGTCAGTTCGTGTCGTGAGATGTTGGGTTAAGTCCCGCAACGAACGCAACCCCTATCGCTAGTTACCAGCGGGTTATGCCGGGGACTCTAGCGAGACTGCCTGCGCAAGCAGTGA-------------------------------------------------
>OTU_806
GTAGTCCACGCTGTAAACGATGAGTGCTAGCTGCTGGGAATGTCTACCGTCTCAGTGGCGAAGCTAACGCATTAAGCACTCCGCCTGGGAAGTACGGCCGCAAGGCTAAAACTCAAAGGAATTGACGGgggCCCGCACAAGCGGTGGAGCATGTGGTTTAATTCGAAGCAACGCGCAGAACCTTACCCAGACTTGACATCTCGGAAACCTCGCTGAAATGTGAGGGTGCCTTCTCACGAAGGAATCCGATGACAGGTGCTGCATGGCTGTCGTCAGCTCGTGCTGTGAGGTGTTCGGTTAAGTCCGGCAACGAGCGCAACCCCTATCGTTAGTTACCATCATTCAGTTGGGGACTCTAACGAGACTGCCGGTGATAAACCGGA----------------------------------------
>OTU_807
GTAGTCCACGCTGTAAACGTTGGGCGCTAGGTGTGGGGTGCCTCTCCGGTGTCCTGCGCCGTAGCTAACGCATTAAGCGCCCCGCCTGGGGAGTACGGCCGCAAGGCTAAAACTCAAAGGAATTGACGGgggCCCGCACAAGCGGCGGAGCATGCGGATTAATTCGATGCAACGCGAAGAACCTTACCTGGGTTTGACATGCACGGAAATCTCGCAGAGATGCGGGGTCCTTCGGGGTCGTGCACAGGTGGTGCATGGCTGTCGTCAGCTCGTGTCGTGAGATGTTGGGTTAAGTCCCGCAACGAGCGCAACCCTCGTTCCATGTTGCCAGCACGTTATGGTGGGGACTCATGGGAGACTGCCGGGGTCAACTCGGA----------------------------------------------
>OTU_808
GTAGTCCACGCCCTAAACGATGTCAACTGGTTGTCGGGGAAGTAATTCCTTGGTAACGAAGCTAACGCGTGAAGTTGACCGCCTGGGGAGTACGGCCGCAAGGCTAAAACTCAAAGGAATTGACGGGGACCCGCACAAGCGGTGGATTATGTGGATTAATTCGATGCAACGCGAAaaaCCTTACCTACCCTTGACATGTGCGGAACGGGGTAGAGATACCTCGGTGCCCGAAAGGGAACCGCAACACAGGTGCTGCATGGCTGTCGTCAGCTCGTGTCGTGAGATGTTGGGTTAAGTCCCGCAACGAGCGCAACCCTTGCCATTAGTTGCTACATTCAGTTGGGCACTCTAGTGGGACTGCCGGTGACAAACCGGA-----------------------------------------------
>OTU_809
GTAGTCCACGCTGTAAACGATGGGTGCTCGGTGTCGCGGGTATCGACCCCTGCGGTGCCTTAGCTAACGCGTTAAGCACCCCGCCTGGGGAGTACGGTCGCAAGGCTGAAACTCAAAGGAATTGACGGgggCCCGCACAAGCGGTGGAGCATGTGGTTTAATTCGATGCAACGCGCAGAACCTTACCTGGGCTCGAACGGTGGTGGACTGCTCTAGAAATAGGGCTTCTCCTTCGGGAGCCGCCATCGAGGTGCTGCATGGCTGTCGTCAGCTCGTGTCGTGAGATGTTGGGTTAAGTCCCGCAACGAGCGCAACCCCTATCCCTAGTTGCCAGCGAGTCCGTCGGGAACTCTAGGGAGACTGCCTCGGAAATCGAGGA--------------------------------------------
>OTU_810
GTAGTCCACGCCGTAAACGATGGATGCTAGCCGTCGGGGAGCTTGCTCTTCGGTGGCGCAGTCAACACTTTAAGCATCCCGCCTGGGGAGTACGGTCGCAAGATTAAAACTCAAAGGAATTGACGGgggCCCGCACAAGCGGTGGAGCATGTGGTTTAATTCGAAGCAACGCGCAGAACCTTACCAGCCCTTGACATCCCGGTCGCGGAATCCAGAGATGGGTTTCTTCAGTTCGGCTGGACCGGTGACAGGTGCTGCATGGCTGTCGTCAGCTCGTGTCGTGAGATGTTGGGTTAAGTCCCGCAACGAGCGCAACCCTCGCCCCTAGTTGCCATCATTCAGTTGGGCACTCTAGGgggACTGCCGGTGATAAGCCGCGA-------------------------------------------
>OTU_811
GTAGTCCATGCCGTAAACGTTGGGCGCTAGGCGTGGGTCTCATTCCACGAGATCCGTGTCGAAGCTAACGCATTAAGCGCCCCGCCTGGGGAGTACGGCCGCAAGGCTAAAACTCAAAGGAATTGACGGgggCCCGCACAAGCGGCGGAGCATGCTGATTAATTCGATGCAACGCGAAGAACCTTACCAAGGCTTGACATGCACCGGACAGTCCCAGAGATGGGATCTTCTTCGGACTGGTGCACAGGTGGTGCATGGTTGTCGTCAGCTCGTGTCGTGAGATGTTGGGTTAAGTCCCGCAACGAGCGCAACCCTCGTTCTATGTTGCCAGCACGTGATGGTGGGGACTCATAGGAGACTGCCGGGGTCAACTCGGA----------------------------------------------
>OTU_812
GTAGTCCACACCGTAAACGATGGGTGCTAGATGTCACGAGCTTTGACTCTCGTGGTGTCGTAGCTAACGCATTAAGCACCCCGCCTGGGAAGTACGGTCGCAAGACTAAAACTCAAAGGAATTGACGGgggCCCGCACAAGCGGTGGAGCATGTGGTTTAATTCGACGCAACGCGAAGAACCTTACCTAGGCTAGAAAATGTAGGAACCTGGGAGAAGTCTCGGGGTGCTCTTCGGAGAACCTGCAGTTAGGTGCTGCATGGCTGTCGTCAGCTCGTGTCGTGAGATGTTGGGTTAAGTCCCGCAACGAGCGCAACCCCTATCTTTAGTTACCAGCGGGTCATGCCGGGGACTCTAAAGAGACCGCCGATATTCAAATCGGA-----------------------------------------
>OTU_813
GTAGTCCACGCTGTAAACGTTGGGCGCTAGGTGTGGggggCCTCTCCGGTTCTCTGTGCCGCAGCTAACGCATTAAGCGCCCCGCCTGGGGAGTACGGCCGCAAGGCTAAAACTCAAAGGAATTGACGGgggCCCGCACAAGCGGCGGAGCATGCGGATTAATTCGATGCAACGCGAAGAACCTTACCTGGGTTTGACATGGCCGCTAAAGCCGCAGAGATGTGGTGTCCTTCGGgggCGGTCACAGGTGGTGCATGGCTGTCGTCAGCTCGTGTCGTGAGATGTTGGGTTAAGTCCCGCAACGAGCGCAACCCTTATCCGATGTTGCCAGCGGGTTATGCCGGGGACTCATCGGAGACTGCCGGGGTCAACTCGGA----------------------------------------------
>OTU_814
GTAGTCCACGCCTTAAACGATGTATGCTTGGTGTTGGGGCAGCAATGTTCCAGTGCCGGAGGGAATCTATTAAGCATACCACCTGGGGAGTACGATCGCAAGGTTGAAACTCAAAGGAATTGACGGgggCCCGCACAAGCGGTGGATTATGTGGTTTAATTCGATGCAACGCGAAGAACCTTACCCGGGCTCGAAGTGCAGGTAGTAAAGAGATGAAAGTCGAATGAACCGTTAAGTCGGTTGCCTGTATAGGTGCTGCATGGCTGTCGTCAGCTCGTGCCGTGAGGTGTTGGGTTAAGTCCCGCAACGAGCGCAACCCCTATCTTTAGTTGCCAGCACGTAATGGTGGGAACTCTAAAGAGACTGCCTACGCAAGTAGAGA-----------------------------------------
>OTU_815
GTAGTCCGCACTGTAAACGATGATTACTCGCTGCTGGAAGGTAACTTTCAGTGGCTTAGCGAAAGCGATAAGTAATCCACCTGGGGAGTACGCCGGCAACGGTGAAACTCAAAGGAATTGACGGgggCCCGCACAAGCGGAGGAGCATGTGGTTTAATTCGATGATACGCGAGGAACCTTACCAGGGCTTGAAAGTTAGGGAATAACTCTGAAAGGAGTTAGTCAGCAATGACCCGAAACTAGGTGCTGCATGGCTGTCGTCAGCTCGTGCCGTGAGGTGTTGGGTTAAGTCCCGCAACGAGCGCAACCCCTACCATTAGTTGCCAGCGGTTCGGCCGGGGACTCTAGTGGAACTGCCCGCGCAAGCGGAGA---------------------------------------------------
>OTU_816
GTAGTCCTAGCCCTAAACGATGAATACTTGGTGTCTGGAGTTTTAATTCTCCGGGTGCCGTCGCTAACGTTtttAGTATTCCGCCTGGGGAGTACGCACGCAAGTGTGAAACTCAAAGGAATTGACGGGGACCCGCACAAGCGGTGGAGCATGTGGTTTAATTCGACGCAACGCGAAGAACCTTACCTGAACTAGAATGCGAGGGAAGATTACCTAATAGTAATCGTCGGGCAACCGACCCAAAGCAAGGTGCTGCATGGCTGTCGTCAGCTCGTGTCGTGAGATGTTGGGTTAAGTCCCGCAACGAGCGCAACCCCTATTAACAGTTGCTAACAAGTAATGTTGAGAACTCTGTTAAGACTGCCGTTGATAAAACGGA--------------------------------------------
>OTU_817
GTAGTCCACGCCGTAAACGATGTGCGCTGGGTGTTGGgggCCCTAGGCCTTCAGTGCCGCAGCCAACGCGGTAAGCGCACCGCCTGGGGAGTACGGCCGCAAGGTTGAAACTCAAAGGAATTGACGGgggCCCGCACAAGCGGTGGAGCATGTGGTTTAATTCGAAGCAACGCGCAGAACCTTACCAGCCCTTGACATGGGCGCGACCGGCGCAGAGATGCGCCTTCCCCGCGAGGGGCgcgcCGCACAGGTGCTGCATGGCTGTCGTCAGCTCGTGTCGTGAGATGTTGGGTTAAGTCCCGCAACGAGCGCAACCCTCGCCTCCAGTTGCCAGCACGCTCGGGTGGGCACTCTGGAGGAACTGCCGGTGACAAGCCGGA-------------------------------------------
>OTU_818
GTAGTCCACGCCCTAAACGATGTCAACTAGGTGTTGGGTGGGTAAAACCATTTAGTACCGGAGCTAACGCGTGAAGTTGACCGCCTGGGGAGTACGGCCGCAAGGTTAAAACTCAAAGGAATTGACGGGGACCCGCACAAGCGGTGGATGATGTGGATTAATTCGATGCAACGCGAAaaaCCTTACCTACCCTTGACATGTCCAGAAGCCCTTAGAGATTTGGGTGTGCCCGAAAGGGAACTGGAACACAGGTGCTGCATGGCTGTCGTCAGCTCGTGTCGTGAGATGTTGGGTTAAGTCCCGCAACGAGCGCAACCCTTGTCGTTAATTGCCATCATTCAGTTGGGCACTTTAACGAGACTGCCGGTGACAAACCGGA--------------------------------------------
>OTU_819
GTAGTCCACGCAGTAAACGATGATTACTCGCTGTTTGCGATatatTGTAAGCGGCTTAGCGAAAGCGTTAAGTAATCCACCTGGGGAGTACGCCGGCAACGGTGAAACTCAAAGGAATTGACGGgggCCCGCACAAGCGGAGGAACATGTGGTTTAATTCGATGATACGCGAGGAACCTTACCCGGGCTTGAAATGCAGACGAATAATGTGGAAACATGTTAGCTAGCAATAGCGTCTGTGTAGGTGCTGCATGGTTGTCGTCAGCTCGTGCCGTGAGGTGTCGGCTTAAGTGCCATAACGAGCGCAACCCTCATCGATAGTTACCATCAGGTAAAGCTGGGGACTCTATCGAGACTGCCGCCGTAAGGTGAGA-------------------------------------------------
>OTU_820
GTAGTCCACGCCGTAAACGATGTGCGCTGGATGTTGGGTGACCTAGTCACTCAGTGTCGTAGCTAACGCGGTAAGCGCACCGCCTGGGGAGTACGGCCGCAAGGTTGAAACTCAAAGGAATTGACGGgggCCCGCACAAGCGGTGGAGCATGTGGTTTAATTCGAAGCAACGCGCAGAACCTTACCAGCCCTTGACATGGgggCCGCCGGTCCAGAGATGGACCTTCCCGCAAGGgggCCCCGCACAGGTGCTGCATGGCTGTCGTCAGCTCGTGTCGTGAGATGTTGGGTTAAGTCCCGCAACGAGCGCAACCCTCGCCTCTAGTTGCCAGCACGTTTGGGTGGGCACTCTAGAGGAACTGCCGGTGACAAGCCGGA---------------------------------------------
>OTU_821
GTAGTCCACGCCCTAAACGATGTCAACTAGTTGTCGGGACTTAATTGTCTTGGTAACGCAGCTAACGCGTGAAGTTGACCGCCTGGGGAGTACGGTCGCAAGATTAAAACTCAAAGGAATTGACGGGGACCCGCACAAGCGGTGGATGATGTGGATTAATTCGATGCAACGCGAAaaaCCTTACCTACCCTTGACATGGTACGGATCTGCAAGAGATTGCGGAGTGCTCGCAAGAGAACGTATACACAGGTGCTGCATGGCTGTCGTCAGCTCGTGTCGTGAGATGTTGGGTTAAGTCCCGCAACGAGCGCAACCCTTGTCGGTAATTGCCATCATTTGGTTGGGCACTTTACTGAGACTGCCGGTGACAAACCGGA----------------------------------------------
>OTU_822
GTAGTCCACGCCGTAAACGATGAGTGCTAGGTGTCACGGGCTTTGACCCTCGTGGTGCCGCAGCTAACGCGTTAAGCACTCCGCCTGGGGAGTACGGCCGCAAGGCTAAAACTCAAAGGAATTGACGGgggCCCGCACAAGCGGTGGAGCATGTTGTTCAATTCGACGCAACGCGAAGAACCTTACCTGGGCTAGAAAGTACGAGAATCCGGGCGAAAGTTCGGAGTGCCTTTCGGGGAACTCGTAGTTAGGTGCTGCATGGCTGTCGTCAGCTCGTGTCGTGAGATGTTGGGTTAAGTCCCGCAACGAGCGCAACCCCTATCGTTAGTTGCCATCATTCAGTTGGGCACTCTAGCGAGACTGCCGACCTTCAAGTCGGA-------------------------------------------
>OTU_823
GTAGTCCACGCCGTAAACGATGAGAACTAGCTGTCAGGGCTCTTGGAGCTTTGGTGGCGAAGCTAACGCATTAAGTTCTCCGCCTGGGGAGTACGGCCGCAAGGTTAAAACTCAAAGAAATTGACGGgggCCTGCACAAGCGGTGGAGCATGTGGTTTAATTCGAAGCAACGCGCAGAACCTTACCAGCGTTTGACATGCCCGGACGACTGGCAGAGATGCCTTTCTTCCCTTCGGGGACTGGGACACAGGTGCTGCATGGCTGTCGTCAGCTCGTGTCGTGAGATGTTGGGTTAAGTCCCGCAACGAGCGCAACCCTCGCCTTTAGTTGCCATCATTTAGTTGGGCACTCTAAAGGAACCGCCGGTGATAAGCCGGA---------------------------------------------
>OTU_824
GTAGTCCACACCGTAAACGTTGGGCGCTAGGTGTGGGATCCATTCCACGGGTTCCGTGCCGCAGCTAACGCATTAAGCGCCCCGCCTGGGGAGTACGGCCGCAAGGCTAAAACTCAAAGGAATTGACGGgggCCCGCACAAGCGGCGGAGCATGCGGATTAATTCGATGCAACGCGAAGAACCTTACCTGGGTTTGACATGCACCGGACGATCACAGAGATGTGGTTTCTTTTGTCGGTGTGCAGGTGGTGCATGGCTGTCGTCAGCTCGTGTCGTGAGATGTTGGGTTAAGTCCCGCAACGAGCGCAACCCTCGTCGCATGTTGCCAGCAAGCCCTTCGGGGTGTTGGGGACTCATGCGAGACTGCCGGGGTCAACTCGGA-----------------------------------------
>OTU_825
GTAGTCCACGCCCTAAACGATGtgtgCTGGGCGTCGGggggCTTGCCCCGCGGTGCCGGAGCTAACGCGGTAAGCACACCGCCTGGGGAGTACGGCCGCAAGGTTAAAACTCAAAGGAATTGACGGgggCCCGCACAAGCGGTGGAGCATGTGGTTTAATTCGACGCAACGCGCAGAACCTTACCAGCCCTTGACATGGCGGCCGCGGCCTCGCGAGAGCGGGGCGTCCCTTCGGggggCCGTCACAGGTGCTGCATGGCTGTCGTCAGCTCGTGTCGTGAGATGTTGGGTTAAGTCCCGCAACGAGCGCAACCCTTACCTTCAGTTGCCAGCGGGTTGGGCCGGGCACTTCGAAGGGACCGCCGGTGACAAGCCGGA---------------------------------------------
>OTU_826
GTAGTCCACGCCGTAAACGATGTCTACTAGCCGTTGGAGATCTAGAATCTTTAGTGGCGAAGCTAACGCGATAAGTAGACCGCCTGGGGAGTACGGCCGCAAGGTTAAAACTCAAATGAATTGACGGgggCCCGCACAAGCGGTGGAGCATGTGGTTTAATTCGACGCAACGCGAAGAACCTTACCTGGCCTTGACATCCTGCGAACTTTCTAGAGATAGATTGGTGCCTTCGGGAGCGCAGAGACAGGTGCTGCATGGCTGTCGTCAGCTCGTGTCGTGAGATGTTGGGTTAAGTCCCGTAACGAGCGCAACCCTTGTCCTTAGTTGCTAGCAGGTTAAGCTGAGAACTCTAAGGAGACTGCCGGTGACAAACCGGA---------------------------------------------
>OTU_827
GTAGTCCACACCGTAAACGTTGGGCGCTAGGTGTGGGATCCATTCCACGGGTTCCGTGCCGCAGCTAACGCATTAAGCGCCCCGCCTGGGGAGTACGGCCGCAAGGCTAAAACTCAAAGGAATTGACGGgggCCCGCACAAGCGGCGGAGCATGCGGATTAATTCGATGCAACGCGAAGAACCTTACCTGGGTTTGACATACGCCGGACCTCTCCAGAGATGGGGATTCTTtttGTCGGTGTACAGGTGGTGCATGGCTGTCGTCAGCTCGTGTCGTGAGATGTTGGGTTAAGTCCCGCAACGAGCGCAACCCTTGTCACATGTTGCCAGCATGCCCTTTTGGGGTGATGGGGACTCATGTGAGACTGCCGGGGTCAACTCGGA---------------------------------------
>OTU_828
GTAGTCCACGCCGTAAACGGTGGGTGCTAGGTGTAGGgggTATTCCACGCCCTCTGTGCCGCAGCTAACGCATTAAGCACCCCGCCTGGGGAGTACGGCCGCAAGGCTAAAACTCAAAGGAATTGACGGgggCCCGCACAAGCAGCGGAGCATGTGGCTTAATTCGACGCAACGCGAAGAACCTTACCAAGGCTTGACATACACCGAAAACTCGTAGAGATACGGGGTCCGCAAGGGCGGTGTACAGGTGGTGCATGGTTGTCGTCAGCTCGTGTCGTGAGATGTTGGGTTAAGTCCCGCAACGAGCGCAACCCTCGTTCTATGTTGCCAGCGCGTTATGGCGGGGACTCATAGGAGACTGCCGGGGTCAACTCGGA----------------------------------------------
>OTU_829
GTAGTCCACGCCCTAAACGATGTCAACTGGTTGTTGGGGAAGGCAACTTCCTTAGTAACGAAGCTAACGCGTGAAGTTGACCGCCTGGGGAGTACGGCCGCAAGGTTAAAACTCAAAGGAATTGACGGGGACCCGCACAAGCGGTGGATGATGTGGATTAATTCGATGCAACGCGAAGAACCTTACCTACCCTTGACATGTACGGAAGCCCGCTGAGAGGTGGGTGTGCCCGAAAGGGAGCCGTAACACAGGTGCTGCATGGCTGTCGTCAGCTCGTGTCGTGAGATGTTGGGTTAAGTCCCGCAACGAGCGCAACCCTTGTCACTAGTTGCTACGGAAACGGGCACTCTAGTGAGACTGCCGGTGACAAACCGGA-----------------------------------------------
>OTU_830
GTAGTCCACGCTGTAAACGATGAATGCTAGCCGTTGGGGTGCATGCACCTCAGTGGCGCCGCTAACGCATTAAGCATTCCGCCTGGGGAGTACGGTCGCAAGATTAAAACTCAAAGGAATTGACGGgggCCCGCACAAGCGGTGGAGCATGTGGTTTAATTCGAAGCAACGCGCAGAACCTTACCATCCCTTGACATGGCATGCGAACCGGAgagaTCAGGTGTTCCCTTCGGGGACGTGCAcacaGGTGCTGCATGGCTGTCGTCAGCTCGTGTCGTGAGATGTTGGGTTAAGTCCCGCAACGAGCGCAACCCACGTCCCTAGTTGCCATCATTAGGTTGGGCACTCTGGGGAGACTGCCGGTGATAAGCCGCGA-----------------------------------------------
>OTU_831
GTAGTCCACGCCGTAAACGATGGACACTAGGTGTGGGCGGAGTCGAATCTGTCCGTGCCGAAGCCAACGCGATAAGTGTCCCGCCTGGGGAGTACGGCCGCAAGGCTAAAACTCAAAGGAATTGACGGgggCCCGCACAAGCAGCGGAGCATGTTCTTTAATTCGATGCAACGCGAAGAACCTTACCTGGACTTGACATGGAGCTGCAAGCGCACGGAAACGTGTGACCTTCGAGGGTGCTCCACAGATGCTGCATGGCTGTCGTCAGCTCGTGTCGTGAGATGTTGGGTTAAGTCCCGCAACGAGCGCAACCCCTGTGGTgtgtTGCCAGCATTAAGTTGGGGACTCACGCCAGACTGCCGGTGACAAACCGGA------------------------------------------------
>OTU_832
GTAGTCCACGCCGTAAACGATGGATGCTAGCCGTCAGCAAGCATGCTTGTTGGTGGCGCAGCTAACGCATTAAGCATCCCGCCTGGGGAGTACGGCCGCAAGGTTAAAACTCAAAGGAATTGACGGgggCCCGCACAAGCGGTGGAGCATGTGGTTTAATTCGACGCAACGCGCAGAACCTTACCAACCCTTGACATGCCCGGTCGGTTTCCAGAGATGGATTCCTCCCAGCAATGGGCCGGGACACAGGTGCTGCATGGCTGTCGTCAGCTCGTGTCGTGAGATGTTGGGTTAAGTCCCGCAACGAGCGCAACCCTCGCCATTAGTTGCCATCATTTAGTTGGGCACTCTAGTGGGACTGCCGGTGATAAGCCGGA----------------------------------------------
>OTU_833
GTAGTCCACGCCGTAAACGGTGGGCACTAGGTGTGGGACCCTTCCACGGGTTCCGTGCCGTAGCTAACGCATTAAGTGCCCCGCCTGGGGAGTACGGCCGCAAGGCTAAAACTCAAAGGAATTGACGGgggCCCGCACAAGCGGCGGAGCATGCGGATTAATTCGATGCAACGCGAAGAACCTTACCTGGGTTTGACATATACCGGAAACATCTGGAGACAGGTGCCCCGCAAGGTCGGTATACAGGTGGTGCATGGCTGTCGTCAGCTCGTGTCGTGAGATGTTGGGTTAAGTCCCGCAACGAGCGCAACCCTCGTTCTATGTTGCCAGCGGATAATGCCGGGAACTCATAGAAGACTGCCGGGGTCAACTCGGA-----------------------------------------------
>OTU_834
GTAGTCCTAGCCGTAAACGATGAGCACTGGACCGGAGCTCTGCACAGGGTTTCGGTCGTAGCGAAAGTGTTAAGTGCTCCGCCTGGGGAGTATGGTCGCAAGGCTGAAACTCAAAGGAATTGACGGgggCTCAcacaAGCGGTGGAGGATGTGGCTTAATTCGAGGCTACGCGAAGAACCTTATCCTAGTCTTGACATGTTTAGGAACCTctctGAAAGGAGAGGGTGCTCGCAAGagagCCTTTACACAGGTGCTGCATGGCTGTCGTCAGCTCGTGTCGTGAGATGTCGGGTTAAGTCCCTTAACGAGCGAAACCCTTGTCCTTAGTTACCAGCGAGTAATGTCGGGGACTCTAAGGAGACTGCCGGTGTTAAACCGGAG-----------------------------------------
>OTU_835
GTAGTCCACGCCCTAAACGATGTCGACTGGTTGTTGGGGAAGGAAACTTCCTTAGTAACGAAGCTAACGCGTGAAGTCGACCGCCTGGGGAGTACGGCCGCAAGGTTAAAACTCAAAGGAATTGACGGGGACCCGCACAAGCGGTGGATTATGTGGATTAATTCGATGCAACGCGAAaaaCCTTACCTACCCTTGACATGGCAGGAATCCCGATGAGAGTCGGGAGTGCCCGAAAGGGAGCCTGCAcacaGGTGCTGCATGGCTGTCGTCAGCTCGTGTCGTGAGATGTTGGGTTAAGTCCCGCAACGAGCGCAACCCTTGCCATTAATTGCCAGCAATTCGGTTGGGCACTTTAATGGGACTGCCGGTGACAAACCGGA-------------------------------------------
>OTU_836
GTAGTCCACGCCGTAAACGATGGGTGCTAGGTGTCACGAGCTTTGACTCTCGTGGTGCCGTAGCTAACGCGTTAAGCACCCCGCCTGGGAAGTACGGCCGCAAGGCTAAAACTCAAAGGAATTGACGGgggCCCGCACAAGCGGTGGAGCATGTGGTTTAATTCGACGCAACGCGAAGAACCTTACCTGGGCTAGAAAGTGCAAGAACCTGGTAGAAATATCGGGGTGCTCTTCGGAGAACTTGTGGTTAGGTGCTGCATGGCTGTCGTCAGCTCGTGTCGTGAGATGTTGGGTTAAGTCCCGCAACGAGCGCAACCCCTATCGTTAGTTACCAGCGGGTCATGCCGGGAACTCTAACGAGACCGCCGATAATAAATCGGA------------------------------------------
>OTU_837
GTAGTCCACGCCGTAAACGATGAGTGCTAGGTGTTGCGGGTATTGACCCCTGCAGTGCCAAAGCTAACGCGTTAAGCACTCCGCCTGGGGAGTACGGTCGCAAGATTAAAACTCAAACGGAATTGACGGgggCACGCACAAGCGGTGGAGCATGTGGTTTAATTCGACGCAACGCGCAGAACCTTACCTGGGTTTGAACTGCAGCGGACAGATACAGAAATGTATTCTCCCTTCGGGGTCGCTGTGGAGGTGCTGCATGGCTGTCGTCAGCTCGTGTCGTGAGATGTTGGGTTAAGTCCCGCAACGAGCGCAACCCTTGCCAATAGTTGCCAACAGGTAAAGCTGGGAACTCTATTGGGACTGCCGGTGTTAAACCGGA--------------------------------------------
>OTU_838
GTAGTCCACGCTGTAAACGATGAGTGCTAGATATCGGGAGAATTTCTTTCGGTTTCGCAGCTAACGCATTAAGCACTCCGCCTGGGGAGTACGATCGCAAGATTAAAACTCAAAGGAATTGACGGgggCTCGCACAAGTGGTGGAGCATGCGGTTTAATTCGATGCTACGCGAAaaaCCTTACCAACCCTTGACATGGTGATCGTAGGCTACAGAGATGTAGCCGTCAGTTCGGCTGGATCAcacacaGGTGTTGCATGGCTGTCGTCAGCTCGTGTCGTGAGATGTTGGGTTAAGTCCCGCAACGAGCGCAACCCTCATTCTTATTTGCCAGCGGTTCGGCCGGGGACTATAAGGAAACTGCCGGTGATAAACCGGA---------------------------------------------
>OTU_839
GTAGTCCACGCCGTAAACGATGATAACTCGTTGCAGGCGATACACAGTCTGTGACTTAGCGAAAGCGTTAAGTTATCCACCTGGGGAGTACGTTCGCAAGAATGAAACTCAAAGGAATTGACGGgggCCCGCACAAGCGGAGGAACATGTGGTTTAATTCGATGATACGCGAGGAACCTTACCCGGGCTTGAAAGTTAGTGACCGGCCGAGAAATCGGCTTTCCCTTCGGGGCACGAAACTAGGTGCTGCATGGTTGTCGTCAGCTCGTGCCGTGAGGTGTCGGGTTAAGTCCCATAACGAGCGCAACCCCTACTGTTAGTTACCAGCATGTTATGATGGGGACTCTAGCAGGACTGCCGGTGTAAGCCGAGA--------------------------------------------------
>OTU_840
GTAGTCCACGCCGTAAACGATGGGTACTCGGTGTCGCGGGTATCGACCCCTGCGGTGCCTTAGCTAACGCGTTAAGTACCCCGCCTGGGGAGTACGGTCGCAAGGCTGAAACTCAAAGGAATTGACGGgggCCCGCACAAGCGGTGGAGCATGTGGTTTAATTCGATGCAACGCGCAGAACCTTACCTGGGCTTGAACTGTAGGGGACAGCTCTAGAAATAGAGTCTTCTCGCAAGAGACCCCTGCAGAGGTGCTGCATGGCTGTCGTCAGCTCGTGTCGTGAGATGTTGGGTTAAGTCCCGCAACGAGCGCAACCCCTATCCTTAGTTGCTAACGGGTAAAGCCGAGAACTCTAAGGAGACTGCCTGGGAAATCCGGGA-------------------------------------------
>OTU_841
GTAGTCCACGCCGTAAACGATGGGCACTAGGTGCTTGGCGGAGCGACCCGCTGAGTGCCGACGCTAACGCATTAAGTGCCCCGCCTGGGGAGTACGGCCGCAAGGCTGAAACTCAAAGGAATTGACGGgggCCCGCACAAGCGGTGGAGCATGTGGTTTAATTCGACGCAACGCGAAGAACCTTACCTAGGCTTGACATGTATGGGAAACCCTGTGGAAACACGGGGCCTCCTTCGGGACCCATGCACAGGTGCTGCATGGCTGTCGTCAGCTCGTGTCGTGAGATGTTGGGTTAAGTCCCGCAACGAGCGCAACCcccGCTCTCAGTTACCAGCGCGTAAAGGCGGGAACTCTGGGAGGACTGCCGGTGCTAAACCGGA-------------------------------------------
>OTU_842
GTAGTCCACGCTGTAAACGATGAACACTAGGTGCTGCGGGTATTGACCCCTGCAGTGCCGAAGCTAACGCATTAAGTGTTCCGCCTGGGAAGTACGGTCGCAAGACTAAAACTCAAAGGAATTGACGGgggCCCGCACAAGCGGTGGAGCATGTGGTTTAATTCGACGCAACGCGCAGAACCTTACCTGGGCTGGAAAGTGCTCGGAAGTCCGGTGAAAGCTGGATGTGCCCGCAAGGGAGCCGAGTGACAGGTGCTGCATGGCTGTCGTCAGCTCGTGTCGTGAGATGTTGGGTTAAGTCCCGCAACGAGCGCAACCCCTATCGTTAGTTGCCATCAGTTCGGCTGGGCACTCTAACGAGACTGCCGGCGTCAAGCCGGA------------------------------------------
>OTU_843
GTAGTCCACGCCGTAAACGTTGGGTGCTAGACGTCGGgggTATTGACCCCTCCGGTGTCGAAGCTAACGCATTAAGCACCCCGCCTGGGGAGTACGGCCGCAAGGCTAAAACTCAAAGGAATTGACGGgggCCCGCACAAGCGGTGGAGCATGTGGTTTAATTCGAAGCAACGCGCAGAACCTTACCTGGGTTTGACATCCGCGGAACCTCCTGGAAACAGGAGGGTGCCTTCGGGAGCCGCGAGACAGGTGCTGCATGGCTGTCGTCAGCTCGTGTCGTGAGGTGTTGGGTTAAGTCCCGCAACGAGCGCAACCCCTGCCAATAGTTGCCATCAGTTCGGCTGGGCACTCTATTGGGACTGCCGGTGTTAAGCCGGA---------------------------------------------
>OTU_844
GTAGTCCGCACCGTAAACGATGGATACTAGGCGTTCGGAGAGTTAACCCTCTGAGTGCCAAAGTTCAcacaTTAAGTATCCCGCCTGGGAAGTACGGTCGCAAGACTAAAACTCAAAGGAATTGACGGgggCCCGCACAAGCGGTGGAGTATGTGGTTTAATTCGAAGCAACGCGCAGAACCTTACCTGGCCTTGACATCGCGAGACCGGTGCAGAGATGCATCTTTCCCTTCGGGGACTCGTAGACAGGTGCTGCATGGCTGTCGTCAGCTCGTGTTGTGAAATGTTCGGTTAAGTCCGGCAACGAGCGCAACCCCTGTTCTCAGTTACCAGCATTAAGTTGGGGACTCTGGGAAGACCGCCGGTGTTAAACCGGAG---------------------------------------------
>OTU_845
GTAGTCCACGCCGTAAACGATGCATGCTAGACGTTGGAAACCTCACGGTTTCTTGTGTCGCAGCTAACGCACTAAGCATGCCGCCTGGGGAGTACGGCCGCAAGGTTGAAACTCAAATGAATTGACGGgggCCCGCACAAGCGGTGGAGTATGTGGTTTAATTCGACGCAACGCGAAGAACCTTACCAACCTTTGACATGTCCAGTATGGATCTAGGAGACTAGGTCCTTCAGTTCGGCTGGCTGGAACACAGGTGCTGCATGGCTGTCGTCAGCTCGTGTCGTGAGATGTTGGGTTAAGTCCCGCAACGAGCGCAACCCTCATCTCTAGTTGCCACCAGGTAAGGCTGGGCACTCTAGAGAAACCGCCGGTGATAAGCCGGA----------------------------------------
>OTU_846
GTAGTCCACGCCGTAAACTATGCAcacaAGATGTAGTGGGGTTTTACTCCTGCTGTGTCGAAGCTAACGCAATTAGTGTGCCGCCTGGGGAGTACGGTCGCAAGACTAAAACTCAAAGGAATTGACGGgggCCCGCACAAGCGGTGGATTATGTGGTTTAATTCGAAGCAACGCGCAGAACCTTACCTAGGCTTGACATCCCTTGACATCCGTAGAAATACGGCTTTGTAGCAATACACAAGGAGACAGGTGCTGCATGGCTGTCGTCAGCTCGTGTTGTGAAATGTTGGGTTAAGTCCCGCAACGAGCGCAACCCCTGGATTTAGTTGCCAGCATTAAGTTGGGCACTCTAAATTAACTGCCAGCGTTAAGCTGGA----------------------------------------------
>OTU_847
GTAGTCCACGCCGTAAACGATGATTACTAGGTGTTGGgggTCGAACCTCAGCGCCCAAGCAAACGCGATAAGTAATCCGCCTGGGGAGTACGTACGCAAGTATGAAACTCAAAGGAATTGACGGGGACCCGCACAAGCGGTGGAGCATGTGGTTTAATTCGACGCAACGCGAGGAACCTTACCAGCGTTTGACATCTTAGGAATGAGATAGAGATATTTCAGTGTCCCTTCGGGGAAACCTAAAGACAGGTGGTGCATGGCTGTCGTCAGCTCGTGTCGTGAGATGTTGGGTTAAGTCCCGCAACGAGCGCAACCCCTTTCGTATGTTACCATCATTAAGTTGGGGACTCATGCGATACTGCCTACGATGAGTAGGA----------------------------------------------
>OTU_848
GTAGTCCACGCCCTAAACGATGACAACTAGGTGTTGGGGAAGCGATTTCTCAGTACCGCAGCTAACGCGTGAAGTTGTCCGCCTGGGGAGTACGGTCGCAAGATTAAAACTCAAAGGAATTGACGGGGACCCGCACAAGCGGTGGATGATGTGGATTAATTCGATGCAACGCGAATAACCTTACCTACCCTTGACATGTACGGAAGCCCAGCGAGAGCTGGGTGTGCCCGAAAGGGAGCCGTAACACAGGTGCTGCATGGCTGTCGTCAGCTCGTGTCGTGAGATGTTGGGTTAAGTCCCGCAACGAGCGCAACCCTTGTCCCTAGTTGCTACGCAAGGGCACTCTAGGGAGACTGCCGGTGACAAACCGGA---------------------------------------------------
>OTU_849
GTAGTCTTGGCCTTAAACGATGTTCACTAGGTGTTGGggggTAACCCTCGGTGCCGCAGCTAACGCATTAAGTGAACCGCCTGGGGACTACGGCCGCAAGGTTGAAACTCAAAGGAATTGGCGGgggACCGCACAAGCGGTGGAGCATATGGCTTAATTCGATGCAACGCGAAGAACCTTACCAGGGCTTGACATGCACCTGCAAGCTGCCGAAAAGCAGTCGCTTTCGAAGGTGGTGCACAGGTGGTGCATGGCTGTCGTCAGCTCGTGTTGTGAAATGTTGGGTTAAGTCCCGCAACGAGCGCAACCCTCATGTTTTGTTACCAGCGGATAATGCCGGGGACTCGAAACAAACTGCCTCTGTAAAGAGGA---------------------------------------------------
>OTU_850
GTAGTCCACGCCGTAAACGATGAGTGCTAGGTGTCGCGGGTATTGACCCCTGCGGTGCCGCAGTTAACGCATTAAGCACTCCGCCTGGGGAGTACGGTCGCAAGACTAAAACTCAAAGGAATTGACGGgggCCCGCACAAGCGGTGGAGCATGTGGTTCAATTCGACGCAACGCGCAGAACCTTACCTGGGTTAAATGCCCTCGAACCCCGCAGAAACGTGGgggTGCCCGCAAGGGAGCGAGGAGCAAGGTGCTGCATGGCTGTCGTCAGCTCGTGTCGTGAGATGTTGGGTTAAGTCCCGCAACGAGCGCAACCCCTGTCGTTAGTTGCTAACAGGAAAGCTGAGCACTCTAACGAGACTGCCGACGTTAAGTCGGA--------------------------------------------
>OTU_851
GTAGTCCACGCCGTAAACGATGAATGCTAGCCGTCGGTGAGCATGCTCTTCGGTGGCGCAGCCAACGCAATAAGCATTCCGCCTGGGGAGTACGATCGCAAGATTAAAACTCAAAGGAATTGACGGgggCCCGCACAAGCGGTGGAGCATGTGGTTCAATTCGAAGCAACGCGCAGAACCTTACCAGGCCTTGACATCCCGGTCGCGGCCCCTTGAAAGAGGGGCCTTCAGTTCGGCTGGACCGGTGACAGGTGCTGCATGGCTGTCGTCAGCTCGTGTCGTGAGATGTTGGGTTAAGTCCCGCAACGAGCGCAACCCTCGCCCTTAGTTGCCATCATTTAGTTGGGCACTCTAAGGGGACTGCCGGTGATAAGCCGCGA-------------------------------------------
>OTU_852
GTAGTCCACGCCGTAAACGTTGGGCACTAGGTGTGGGTCTCAACCAACGAGATCCGCGCCGTCGCTAACGCATTAAGTGCCCCGCCTGGGGAGTACGGCCGCAAGGTTAAAACTCAAAGGAATTGACGGgggCCCGCACAAGCAGCGGAGCGTGTTGCTTAATTCGATGCAACGCGAAGAACCTTACCTGGGCTTGACATGTACGGAAAAGCCGTAGAGATACGGTGTCCTTCGGGGTCGTACACAGGTGGTGCATGGCTGTCGTCAGCTCGTGTCGTGAGATGTTGGGTTAAGTCCCGCAACGAGCGCAACCCTTATTCTATGTTGCCAGCGCGTAATGGCGGGGACTCGTAGGAGACTGCCGGGGTCAACTCGGA----------------------------------------------
>OTU_853
GTAGTCCACGCCGTAAACGATGATGACTAGCTGTCGGGGCTCTTAGAGCTTCGGTGGCGCAGCTAACGCGTTAAGTCATCCGCCTGGGGAGTACGGCCGCAAGGTTAAAACTCAAAGAAATTGACGGgggCCTGCACAAGCGGTGGAGCATGTGGTTTAATTCGAAGCAACGCGCAGAACCTTACCAGCGTTTGACATGGTAGGACGATTTCTGGAGACAGATCTCTTCCCTTACGGGACCTACacacaGGTGCTGCATGGCTGTCGTCAGCTCGTGTCGTGAGATGTTGGGTTAAGTCCCGCAACGAGCGCAACCCTCGTCTTTAGTTGCTACCATTTAGTTGAGCACTCTAAAGAAACTGCCGGTGATAAGCCGGA---------------------------------------------
>OTU_854
GTAGTCCACGCCGTAAACGATGGATGCTAGCCGTCGGCAAGCTTGCTTGTCGGTGGCGCAGCTAACGCATTAAGCATCCCGCCTGGGGAGTACGGCCGCAAGGTTAAAACTCAAAGGAATTGACGGgggCCCGCACAAGCGGTGGAGCATGTGGTTTAATTCGACGCAACGCGAAGAACCTTACCAGCTCTTGACATTCACTGATCGCCTGGGGAGACCCGGGAGTCCTAGCAATAGGCAGTGGGACAGGTGCTGCATGGCTGTCGTCAGCTCGTGTCGTGAGATGTTGGGTTAAGTCCCGCAACGAGCGCAACCCTCGCCATTAGTTGCCATCATTCAGTTGGGCACTCTAGTGGGACTGCCGGTGATAAGCCGGA----------------------------------------------
>OTU_855
GTAGTCCTTACTATAAACTATGTATACTTGGTGTAACTGGACTCAACCCTAGTTGTGCCGTAGCTAACGCGATAAGTATACCGCCTGGGGAGTACGCTCGCAAGGGTGAAACTCAAAAGAATTGACGGGGACCCGCACAAGCAGTGGAGCATGTGGTTTAATTCGATGCAACGCGAAGAACCTTACCCAGGCTTGACATGCAGTAGACAGTCCAAGAAATTGGATCTTCCTTCGGGACTGCTGCACAGGTGCTGCATGGCTGTCGTCAGCTCGTGCCGTGAGGTGTTTGGTTAAGTCCAGCAACGAGCGCAACCCTTATCATTAGTTGCCAACACGTAATGGTGGGAACTCTAGTGAGACTGCCTGGGTTAACCAGGA---------------------------------------------
>OTU_856
GTAGTCCACGCCGTAAACGATGGATACTAGATGTTGCCGGTATTGACCCCGGCAGTGTCGTCGCTAACGCATTAAGTATCCCGCCTGGGAAGTACGGCCGCAAGGCTAAAACTCAAAGGAATTGACGGgggCCCGCACAAGCGGTGGAGCATGTGGTTTAATTCGACGCAACGCGAAGAACCTTACCCAGGCTTGACATTGATAGAATCCGCTAGAAATAGTGGAGTGCCCTTCGGGGCCTTGAAAACAGGTGCTGCATGGCTGTCGTCAGCTCGTGTCGTGAGATGTTGGGTTAAGTCCCGCAACGAGCGCAACCCTTGCCGTTAGTTGCTACCAGGTTATGCTGAGCACTCTAGCGGGACTGCCGGTGTCAAACCGGA-------------------------------------------
>OTU_857
GTAGTCCACGCCGTAAACGATGGATACTAGGTGTGGggggACTGACCcccTCCGTGCCGCAGCTAACGCAATAAGTATCCCACCTGGGGAGTACGATCGCAAGGTTGAAACTCAAAGGAATTGACGGgggCCCGCACAAGCGGTGGAGTATGTGGTTTAATTCGACGCAACGCGAAGAACCTTACCAGGGCTTGACATCCTGCTAACGAAGTAGAGATACATTAGGTGCCCTTCGGGGAAAGCAGAGACAGGTGGTGCATGGCTGTCGTCAGCTCGTGTCGTGAGATGTTGGGTTAAGTCCCGCAACGAGCGCAACCCTTGTTGCTAGTTGCTACGCAAGAGCACTCTAGCGAGACTGCCGTTGACAAAACGGA-------------------------------------------------
>OTU_858
GTAGTCCACGCCGTAAACGATGTCAACTAGCTGTTGGGACTCTTGTAGTTCTGGTAGCGCAGCTAACGCACTAAGTTGACCGCCTGGGGAGTACGGCCGCAAGGTTAAAACTCAAATGAATTGACGGgggCCCGCACAAGCGGTGGAGCATGTGGTTTAATTCGACGCAACGCGAAaaaCCTTACCTACTCTTGACATCCTGCGAACTTTCTAGAGATAGATTGGTGCCTTCGGGAGCGCAGAGACAGGTGCTGCATGGCTGTCGTCAGCTCGTGTCGTGAGATGTTGGGTTAAGTCCCGCAACGAGCGCAACCCTTGTCCTTAGTTGCCAGCACGTAATGGTGGGAACTCTAGGGAGACTGCCGGTGACAAACCGGA---------------------------------------------
>OTU_859
GTAGTCCACGCCCTAAACGATGTCAACTGGTTGTCGGgggAGTAATCCCTTGGTAACGAAGCTAACGCGTGAAGTTGACCGCCTGGGGAGTACGGCCGCAAGGCTAAAACTCAAAGGAATTGACGGGGACCCGCACAAGCGGTGGATTATGTGGATTAATTCGATGCAACGCGAAaaaCCTTACCTACCCTTGACATGCTAGGAAGCTCGCAGAGATGTGAGTGTGCCCGAAAGGGAACCTAGACACAGGTGCTGCATGGCTGTCGTCAGCTCGTGTCGTGAGATGTTGGGTTAAGTCCCGCAACGAGCGCAACCCTTGTCGTTAATTGCCACCATTTAGTTGGGCACTTTAACGAGACTGCCGGTGACAAACCGGA----------------------------------------------
>OTU_860
GTAGTCCTAGCCCTAAACGATGAATACTTGGTGTCTGGAGTAATTTAATTCTCCGGGTGCCGTCGCTAACGTTTTAAGTATTCCGCCTGGGGAGTACGCACGCAAGTGTGAAACTCAAAGGAATTGACGGGGACCCGCACAAGCGGTGGAGCATGTGGTTTAATTCGACGCAACGCGAAGAACCTTACCTGGACTAGAATGCCTTTGACCGTTCCGTAATGGGAACTTTCCGAGCAATCGGACAAAGTGCAAGGTGCTGCATGGCTGTCGTCAGCTCGTGTCGTGAGATGTTGGGTTAAGTCCCGCAACGAGCGCAACCCCTATTGATAGTTGCTAACAGGTAATGCTGAGAACTCTATTAAGACTGCTGTTGATAAAACGGA----------------------------------------
>OTU_861
GTAGTCCTAGCCGTAAACGATGGACACTGAGTGGAGGAGGGCTTGCCTTTCTCTGCTGCAGCTAACGCGTTAAGTGTCCCGCCTGGGGAGTACGGCCGCAAGGTTAAAACTCAAAGGAATTGACGGgggCTCGCACAAGCGGTGGAGCATGTGGTTCAATTCGATGCAACGCGAAGAACCTTACCCGGGCTTGAAGTGGAGGTGGTAGAAACCGGAAACGGTAACGACCCCGCAAGGGGAGCCTTCATCAGGTGTTGCATGGCTGTCGTCAGCTCGTGTCGTGAGATGTTGGGTTAAGTCCCGTAACGAGCGAAACCCTTGCGTCTAGTTGCTAACCGAAAGGTGCACTCTAGACGGACTGCCCGTGTCGAATGGGA----------------------------------------------
>OTU_862
GTAGTCCACGCTGTAAACGTTGCGAACTAGGTGTCGGgggTATTCACCCCTCCGGTGCCGAAGCTAACGTCTTAAGTTCGCCGCCTGGGAAGTACGGCCGCAAGGCTAAAACTCAAAGGAATTGACGGgggCCCGCACAAGCGGTGGAGCATGTGGTTCAATTCGATGCAACGCGAAGAACCTTACCTGGACTTGACATCCCGAGAATCCCTCAGAAATGAGGGAGTGTCCGTAAGGAAACTCGGAGACAGGTGCTGCATGGCTGTCGTCAGCTCGTGTCGTGAGATGTTGGGTTAAGTCCCGCAACGAGCGCAACCCTTGCCCTTAGTTGCCAGCGGTTCGGCCGGGCACTCTAGGgggACCGCCGATGTCAAATCGGA-------------------------------------------
>OTU_863
GTAGTCCACGCCATAAACGATGACAACTAGACGTTGGGAGGGTAAGCCTCACAGTGTCGCAGCTAACGCGTTAAGTTGTCCGCCTGGGGAGTACGGCCGCAAGGTTGAAACTCAAAGGAATTGACGGGGACCCGCACAAGCGGTGGAGCATGTGGTTTAATTCGATGCAACGCGAAGAACCTTACCTGGCCTTGACATCTGTCGAATCCTTCAGAGATGAGGGAGTGCCTTCGGGAACGACAAGACAGGTGCTGCATGGCTGTCGTCAGCTCGTGTCGTGAGATGTTGGGTTAAGTCCCGCAACGAGCGCAACCCTTGTCCTTAGTTGCCATCATTAAGTTGGGAACTCTAAGGAGACCGCCGGTGACAAACCGGA-----------------------------------------------
>OTU_864
GTAGTCCACGCCGTAAACGATGGATGCTAGACGCTGGGCGGATCGACCCGGTCAGTGTCGCAGCTAACGCGATAAGCATCCCGCCTGGGGAGTACGGCCGCAAGGCTGAAACTCAAAGGAATTGACGGgggCCCGCACAAGCGGTGGAGCATGTGGTTTAATTCGAAGCAACGCGAAGAACCTTACCTGGGCTTGACATCTACTAGAAACTCCGGTGAAAGCCGGAGCCCTCTTCGGAGCTGGTAGACAGGTGCTGCATGGCTGTCGTCAGCTCGTGTCGTGAGATGTTGGGTTAAGTCCCGCAACGAGCGCAACCCTTATTCTCTGTTACCAGCGCGTAATGGCGGGGACTCTGAGAAGACTGCCGGTGACAAACCGGA-------------------------------------------
>OTU_865
GTAGTCCACGCCCTAAACGATGCTCACTCGACGTATGTCGCTAGACGATGTGCGTCCAAGGGAAACCGTTAAGTGAGCCACCTGGGGAGTACGACCGCAAGGTTGAAACTCAAAGGAATTGACGGgggTCCGCACAAGCGGTGGAGCATGTGGTTTAATTCGATGATACGCGAGGAACCTTACCTGGGCTAGAATGCGAGTGACGGACCGTGAAAGCGGTCTTCCCTTCGGGGCACAAAGCAAGGTGCTGCATGGCTGTCGTCAGCTCGTGCCGTGAGGTGTTGGGTTAAGTCCCGCAACGAGCGCAACCCCTGTCCTTAGTTGCCATCTCTATCGTAAGATAGAAGGGACTCTAAGGAGACTGCCGGCGCAAGCCGTGA-------------------------------------------
>OTU_866
GTAGTCCACGCCGTAAACGATGGATACTAGCTGTTCGGCGCAAGCTGAGTGGCTAAGCGAAAGTGATAAGTATCCCACCTGGGGAGTACGGGCGCAAGCCTGAAACTCAAAGGAATTGACGGgggCCCGCACAAGCGGTGGAGCATGTGGTTTAATTCGATGATACGCGAGGAACCTTACCAAGGCTTAAATGTAGTGGGACAGGCTTGGAAACAGGCCCTCCTTCGGGCTCATTACAAGGTGCTGCATGGTTGTCGTCAGCTCGTGCCGTGAGGTGTCAGGTTAAGTCCTATAACGAGCGCAACCCCTGTTGTTAGTTGCCAGCGAGTCATGTCGGGAACTCTAGCAAGACTGCCAGTGCAAACTGTGA-----------------------------------------------------
>OTU_867
GTAGTCCATGCCGTAAACGTTGGGCGCTAGGTGTGGgggACATTCCACGTCCTCCGTGCCGCAGCTAACGCATTAAGCGCCCCGCCTGGGGAGTACGGCCGCAAGGCTAAAACTCAAAGGAATTGACGGgggCCCGCACAAGCGGCGGAGCATGCGGATTAATTCGATGCAACGCGAAGAACCTTACCTGGATTTGACATATAGGGAAAACTGCTAGAGATAGCAGGTCCGTAAGGGCCCTATACAGGTGGTGCATGGCTGTCGTCAGCTCGTGTCGTGAGATGTTGGGTTAAGTCCCGCAACGAGCGCAACCCTCGTCCTATGTTGCCAGCACGTAATGGTGGGGACTCATAGGAGACTGCCGGGGTAACTCGGA-----------------------------------------------
>OTU_868
GTAGTCCACGCCGTAAACGATGATAACTAGTTGTTCGGGCTCTTAGAGCTTGAGTGACGCAGCTAACGCATTAAGTTATCCGCCTGGGGAGTACGGTCGCAAGATTAAAACTCAAAGGAATTGACGGgggCCTGCACAAGCGGTGGAGCATGTGGTTTAATTCGAAGCAACGCGCAGAACCTTACCAGCGTTTGACATGCCTAGTATGGTTTCCAGAGATGGATTCCTTCAGTTCGGCTGGCTAGTGCACAGGTGCTGCATGGCTGTCGTCAGCTCGTGTCGTGAGATGTTGGGTTAAGTCCCGCAACGAGCGCAACCCTCGTCCTTAGTTGCCATCATTCAGTTGGGCACTCTAAGGAAACTGCCGGTGATAAGCCGGA-------------------------------------------
>OTU_869
GTAGTCCACGCCGTAAACGATGGGCACTAGGTCCTTGGgggAGCGACCCCGTGAGGGCCGGCGCTAACGCATTAAGTGCCCCGCCTGGGGAGTACGGCCGCAAGGCTGAAACTCAAAGGAATTGACGGgggCCCGCACAAGCGGTGGAGCATGTGGTTTAATTCGACGCAACGCGAAGAACCTTACCTAGGCTTGACATGCAGCTGAAGCTCTGGGGAAACCTGGGGCGTCCTTCGGGACGGCTGCACAGGTGCTGCATGGCTGTCGTCAGCTCGTGTCGTGAGATGTTGGGTTAAGTCCCGCAACGAGCGCAACCCTTGTCACTAGTTACCAGCGGGTAAAGCCGGGCACTTTAGTGAGACTGCCGGTGCCAAACCGGA-------------------------------------------
>OTU_870
GTAGTCCACGCTGTAAACTATGATTACTCGTTCTCGGCGATATACGGTCGGGGACTAAGCGAAAGTGATAAGTAATCCACCTGGGGAGTACGATCGCAAGATTGAAACTCAAAGGAATTGACGGgggCCCGCACAAGCGGTGGAGCATGTGGTTTAATTCGATGATACGCGAGGAACCTTACCAGGACTTGAACGCATTTTGACAGATTGAGAAATCAGTCGTTCTTCGGACAATTTGCGAGGTGCTGCATGGCTGTCGTCAGCTCGTGCCGTGAGGTGTTGGGTTAAGTCCCGCAACGAGCGCAACCCCTATTtttAGTTACCAGCGAGTTAAGTCGGGGACTCTAAaaaaaCTGCCGGCGCAAGCCGCGA---------------------------------------------------
>OTU_871
GTAGTCCACGCCATAAACGATGAGGACTAGACGTTGAGAGGGTTAGCCTCCCAGTGTCGTAGCTAACGCGCTAAGTCCTCCGCCTGGGGAGTACGGCCGCAAGGTTGAAACTCAAAGGAATTGACGGGGACCCGCACAAGCGGTGGAGCATGTGGTTTAATTCGATGCAACGCGAAGAACCTTACCTGGTCTTGACATCTACGGAATCCTGCAGAAATGCGGGAGTGCCGCAAGGAACCGTAAGACAGGTGCTGCATGGCTGTCGTCAGCTCGTGTCGTGAGATGTTGGGTTAAGTCCCGCAACGAGCGCAACCCTTGTCCTTAGTTGCCATCATTAAGTTGGGAACTCTAAGGAGACCGCCGGTGACAAACCGGA-----------------------------------------------
>OTU_872
GTAGTCCACGCCGTAAACGATGAATGCTAGGTGTTAGGGGTTTCGATACCCTTGGTGCCGAAGTTAACACATTAAGCATTCCGCCTGGGGAGTACGGCCGCAAGGCTGAAACTCAAAGGAATTGACGGGGACCCGCACAAGCAGTGGAGTATGTGGTTTAATTCGAAGCAACGCGAAGAACCTTACCAGGTCTTGACATCCcccTGACCGGTGCAGAGATGTACCTTTCCTTCGGGACAGGGGAGACAGGTGGTGCATGGTTGTCGTCAGCTCGTGTCGTGAGATGTTGGGTTAAGTCCCGCAACGAGCGCAACCCTTGACTTTAGTTGCCAGCAGGTAAGGCTGGGCACTCTAGAGTGACTGCCGGTGACAAACCGGA--------------------------------------------
>OTU_873
GTAGTCCACGCTGTAAACGATGtgtgCTAGGTGTCGCGGGATTTGACTTCTGCGGTGCCGTAGCTAACGCGTTAAGCACACCGCCTGGGGAGTACGGCCGCAAGGCTAAAACTCAAAGGAATTGACGGgggCCCGCACAAGCGGTGGAGCATGTGGTTTAATTCGACGCAACGCGCAGAACCTTACCCAGGCTAGAAAAGTAGAGAAGTCTGTAGAAATACGGATGTGCCTTTCGGGGAGCTCTAATCCAGGTGCTGCATGGCTGTCGTCAGCTCGTGTCGTGAGATGTTGGGTTAAGTCCCGCAACGAGCGCAACCCTTGTCATTAGTTGCTAACGGTTCGGCCGAGCACTCTAATGAGACTGCCGGGGTTAACCCGGA-------------------------------------------
>OTU_875
GTAGTCCACGCCTTAAACGATGAATACTAGACGTTGGGGTTAAACTCAGTGTCGCAGCTAACGCATTAAGTATTCCACCTGGGGAGTACGATCGCAAGGTTGAAACTCAAAGGAATTGACGGgggCCCGCACAAGCAGTGGAGCATGTGGTTCAATTCGATGCAACGCGAAGAACCTTACCTAGGCTTGACATGATAGCTAAAGCCGGTGAAAGCCGGTGTCCCGCAAGGGGAGCTATTACAGATGCTGCATGGCTGTCGTCAGCTCGTGCCGTGAGGTGTTGGGTTAAGTCCCGCAACGAGCGCAACCCCTGTTTCTAGTTGCCACCGGGTAATGCCGAGCACTCTAGagagaCTGCCTACGCAAGTAGTGA--------------------------------------------------
>OTU_876
GTAGTCCGCACGGTAAACGATGGATGCCCGCTGTTTGCGATATACTGTGAGCGGCCAAGAGAAATCGTTAAGCATCCCACCTGGGGAGTACGCCGGCAACGGTGAAACTCAAAGGAATTGACGGgggCCCGCACAAGCGGAGGAACATGTGGTTTAATTCGATGATACGCGAGGAACCTTACCCGGGCTTGAACTGCAGGAGAAGGATACAGAGATGTTGACGTCCTTCGGGACTCCTGTGGAGGTGCTGCATGGTTGTCGTCAGCTCGTGCCGTGAGGTGTCGGCTTAAGTGCCATAACGAGCGCAACCCTTTTCGTCAGTTGCCATCAGGTGATGCTGGGCACTCTGGCGACACTGCCACCGTAAGGTGTGA-------------------------------------------------
>OTU_877
GTAGTCCTAGCTGTAAACGATGGGCACTTGGTGTTGCGGGTATCGACCCCTGCAGTGCCGAAGCTAACGCATTAAGTGCCCCGCCTGGGGAGTACGGTCGCAAGGCTGAAACTCAAAGGAATTGACGGgggCCCGCACAAGCGGTGGAGCATGTGGTTTAATTCGACGCAACGCGAAGAACCTTACCTGGGTTTGAACTGCGGTGGACCGCTCCAGAGATGGAGCTTCCCTTCGGGGCTGCCGTGGAGGTGCTGCATGGCTGTCGTCAGCTCGTGTCGTGAGATGTTGGGTTAAGTCCCGCAACGAGCGCAACCCCTACCCTTATTTGCCAGCGGTTCGGCCGGGAACTCTAAGGGGACTGCCGGTGATAAACCGGA----------------------------------------------
>OTU_878
GTAGTCCTAGCTGTAAACGGTGCTCACTTGCTGTAGACGGAATCGACCCCGTCTGTGGCGAAGCTAACGCGTTAAGTGAGCCGCCTGGGGAGTACGGTCGCAAGATTAAAACTCAAAGAAATTGACGGgggCCTGCACAAGCGGTGGAGTATGTGGCTTAATTCGATGCAACGCGAAGAACCTTACCTGGCCTTGACATGTAGGTGGTAGAAGTCTGAAAGGATGACGACCCCGCAAGGGGAGCTTACACAGGTGCTGCATGGCTGTCGTCAGCTCGTGTCGTGAGATGTTGGGTTAAGTCCCGCAACGAGCGCAACCCCTGCGTCCTGTTGCCACCcccTCGAgagagGGGAGCACTCTGGACGGACTGCCTCACTCAAATGGGGA------------------------------------
>OTU_879
GTAGTCCACGCCGTAAACGATGAGTGCTAGACGTCGGggggTTCACCTTCCGGTGTCGCAGCTAACGCTTTAAGCACTCCGCCTGGGGAGTACGGTCGCAAGATTAAAACTCAAAGGAATTGACGGgggCCCGCACAAGCGGTGGAGCATGTGGTTTAATTCGAAGCAACGCGAAGAACCTTACCAGCCCTTGACTTGGGGAGTGTGGGTCGCAGAGACGTGACCCTTCAGTTCGGCTGGCTCCCAcacaGGTGCTGCATGGCTGTCGTCAGCTCGTGTCGTGAGATGTTGGGTTAAGTCCCGCAACGAGCGCAACCCTCATCTTCAGTTGCCATCATTAAGTTGGGCACTCTGAAGAAACTGCCGGTGACAAGCCGGA--------------------------------------------
>OTU_880
GTAGTCCACGCCGTAAACGATGTGCGCTGGATGTTGGGGCTCTTAGAGCCTCAGTGTCGTAGCCAACGCGGTAAGCGCACCGCCTGGGGAGTACGGCCGCAAGGTTGAAACTCAAAGGAATTGACGGgggCCCGCACAAGCGGTGGAGCATGTGGTTTAATTCGAAGCAACGCGCAGAACCTTACCAGCCCTTGACATGGCCACGACCGGCCCAGAGATGGGTTTTCCCCGCAAGGGGCGTGGCGCACAGGTGCTGCATGGCTGTCGTCAGCTCGTGTCGTGAGATGTTGGGTTAAGTCCCGCAACGAGCGCAACCCTCGCCTCCAGTTGCCAGCATTTGGTTGGGCACTCTGGAGGAACTGCCGGTGACAAGCCGGA---------------------------------------------
>OTU_881
GTAGTCCACGCCGTAAACGATGAGTGCTAAGTGTTAGGgggTTTCCGCCCCTTAGTGCTGGAGCAAACGCATTAAGCACTCCGCCTGGGGAGTACGGCCGCAAGGCTGAAACTCAAAGGAATTGACGGGGACCCGCACAAGCGGTGGAGCATGTGGTTTAATTCGAAGCTACGCGAAGAACCTTACCAGGTCTTGACATCCCGCTGCCCGGCATAGAGATATGCTTTTCCCTTCGGGGACAGCGGTGACAGGTGGTGCATGGTTGTCGTCAGCTCGTGTCGTGAGATGTTGGGTTAAGTCCCGCAACGAGCGCAACCCTTAACCTTAGTTGCCAGCATTCAGTTGGGCACTCTAAGGTGACTGCCGGTGATAAACCGGA--------------------------------------------
>OTU_882
GTAGTCCACGCCGTAAACGATGAGCGCTAGATGTCGGggggTTATCCTCTCGGTGTCGCAGCTAACGCATTAAGCGCTCCGCCTGGGGAGTACGGCCGCAAGGTTAAAACTCAAAGGAATTGACGGgggCCCGCACAAGCGGTGGAGCATGTGGTTTAATTCGACGCAACGCGCAGAACCTTACCAGCCCTTGACATGCCTCTCGCGGCCTGGGGAGACCCGGGCCTTCGGTTCGGCCGGAGAGGACACAGGTGCTGCATGGCTGTCGTCAGCTCGTGTCGTGAGATGTTGGGTTAAGTCCCGCAACGAGCGCAACCCTCGCCTTCAGTTGCCATCGGGTAAAGCTGGGCACTCTGAAGGAACTGCCGGTGACAAGCCGGA------------------------------------------
>OTU_883
GTAGTCCACGCCGTAAACGGTGGGTACTAGGTGTGGGTTCCTTTTCACGGGATCCGTGCCGTAGCTAACGCATTAAGTACCCCGCCTGGGGAGTACGGCCGCAAGGCTAAAACTCAAAGGAATTGACGGgggCCCGCACAAGCGGCGGAGCATGTGGATTAATTCGATGCAACGCGAAGAACCTTACCTGGGTTTGACATACACCAGACGCGGCTAGAGATAGTCGTTCCCTTGTGGTTGGTGTACAGGTGGTGCATGGCTGTCGTCAGCTCGTGTCGTGAGATGTTGGGTTAAGTCCCGCAACGAGCGCAACCCTTGTCCTGTATTGCCAGCGGGTTATGCCGGGGACTTGCAGGAGACTGCCGGGGTCAACTCGGA---------------------------------------------
>OTU_884
GTAGTCCACGCCGTAAACGGTGGGCGCTAGATGTGGGGACCTTCCACGGTTTCTGCGTCGCAGCTAACGCATTAAGCGCCCCGCCTGGGGAGTACGGTCGCAAGACTAAAACTCAAAGGAATTGACGGgggCCCGCACAAGCGGCGGAGCATGTTGCTTAATTCGACGCAACGCGAAGAACCTTACCAAGGCTTGACATCGCCGGAAAACTCGCAGAGATGCGGGGTCCTTTTGGGCCGGTGACAGGTGGTGCATGGCTGTCGTCAGCTCGTGTCGTGAGATGTTGGGTTAAGTCCCGCAACGAGCGCAACCCTCGTTCTATGTTGCCAGCACGCCCCTTCGGgggTGGTGGGGACTCATAGGAGACTGCCGGGGTCAACTCGGA--------------------------------------
>OTU_885
GTAGTCCACGCCGTAAACGATGGATACTAGCTGTTGGgggCAACTTCAGTGGCTAAGCGAAAGTGATAAGTATCCCACCTGGGGAGTACGTTCGCAAGAATGAAACTCAAAGGAATTGACGGgggCCCGCACAAGCGGTGGAGCATGTGGTTTAATTCGATGATACGCGAGGAACCTTACCAAGGCTTAAATGTAGATTGACCGTTTTGGAAACAGAACTTTCGCAAGACAATTTACAAGGTGCTGCATGGTTGTCGTCAGCTCGTGCCGTGAGGTGTCAGGTTAAGTCCTATAACGAGCGCAACCCCTGTTGTTAGTTGCCAGCGAGTCATGTCGGGAACTCTAACAAGACTGCCAGTGATATACTGGA-----------------------------------------------------
>OTU_886
GTAGTCCACGCCCTAAACGATGGCGACTAGTTGTTGGGGTAGCAGTACCTTAGTAACGCAGCTAACGCGTGAAGTCGCCCGCCTGGGGAGTACGGTCGCAAGATTAAAACTCAAAGGAATTGACGGgggCCCGCACAAGCGGTGGATGATGTGGTTTAATTCGATGCAACGCGAAaaaCCTTACCTACCCTTGACATGCCAGGAACGCCGCAGAGATGTGGCGGTGCCCGAAAGGGAGCCTGGACACAGGTGCTGCATGGCTGTCGTCAGCTCGTGTCGTGAGATGTTGGGTTAAGTCCCGCAACGAGCGCAACCCTTGCCACTAGTTGCTACATTCAGTTGGGCACTTTAGTGGGACTGCCGGTGACAAACCGGA-----------------------------------------------
>OTU_888
GTAGTCCACACCGTAAACGATGAGAGCTAGTTGTTGGCAGGCATGCCTGTCGGTGACGCAGTTAACACATTAAGCTCTCCGCCTGGGGAGTACGGCCGCAAGGTTAAAACTCAAAGAAATTGACGGgggCCCGCACAAGCGGTGGAGCATGTGGTTTAATTCGAAGCAACGCGCAGAACCTTACCTACCCTTGACATGTCCAGTATGGTTTCCAGAGATGGATTCCTTCAGTTCGGCTGGCTGGAACACAGGTGCTGCATGGCTGTCGTCAGCTCGTGTCGTGAGATGTTGGGTTAAGTCCCGCAACGAGCGCAACCCTCATCCTTAGTTGCCATCACGTTTGGGTGGGCACTCTAAGGAAACTGCCGGTGGCAAGCCGGA------------------------------------------
>OTU_889
GTAGTCCACGCCGTAAACGATGAGTGCTTGGTGTAGCGGGTATCGACCCCTGCTGTGCCGAAGTTAACACATTAAGCACTCCGCCTGGGGAGTACGGTCGCAAGGCTGAAACTCAAAGGAATTGACGGgggCCCGCACAAGCGGTGGAGCATGTGGTTTAATTCGAAGCAACGCGAAGAACCTTACCTGGGTTTGAAATGGAGTTGCAACCCTCAGAGATGAGGGCCCCTCTTCGGAGGCGGCTTCATAGGTGCTGCATGGCTGTCGTCAGCTCGTGTCGTGAGATGTTGGGTTAAGTCCCGCAACGAGCGCAACCCTTGTCCATAGTTACTAACGGGTAAAGCCGAGAACTCTATGGAGACTGCCGGTGATAAACCGGA-------------------------------------------
>OTU_890
GTAGTCCACGCCCTAAACGATGCAAACTTGGTGTAGGCAGTTCAGTCTGTCTGTGCCGGAGCTAACGCGTTAAGTTTGCCGCCTGGGGAGTACGGTCGCAAGGCTGAAACTCAAAGGAATTGACGGgggCCCGCACAAGCGGTGGAGCATGTGGTTTAATTCGACGCAACGCGAAGAACCTTACCTGGGCTCGAACGGCTTCGGAACATCTTTGGAAACAGAGACTTCCCGCAAGGGACCGGAGTCGAGGTGCTGCATGGCTGTCGTCAGCTCGTGTCGTGAGATGTTGGGTTAAGTCCCGCAACGAGCGCAACCCTTGTCCTGTGTTGCCACCCCGCAAGGGAGCACTCTCAGGAGACCGCCAGCGATAAGCTGGA----------------------------------------------
>OTU_891
GTAGTCCACGCTGTAAACGATGAGTGCTGGGTGTAGGgggTATCGACCCCTCCTGTGCCGAAGTTAACACATTAAGCACTCCGCCTGGGGAGTACGGTCGCAAGGCTGAAACTCAAAGGAATTGACGGgggCCCGCACAAGCGGTGGAGCATGTGGTTTAATTCGAAGCAACGCGAAGAACCTTACCTGGGTTTGAACTGCAGTGGAAAAGCTCAGAGATGAGCTCCCCTCTTCGGAGGTCGCTGTGGAGGTGCTGCATGGCTGTCGTCAGCTCGTGTCGTGAGATGTTGGGTTAAGTCCCGCAACGAGCGCAACCCTTGCCCGTAGTTGCTAACGCGTCATGGCGAGAACTCTACGGGGACTGCCGGTGACAAACCGGA-------------------------------------------
>OTU_892
GTAGTCCACGCCGTAAACTATGGATGCTAGCCGTTGGCAGGCTTGCCTGTCAGTGGCGCAGCTAACGCTTTAAGCATCCCGCCTGGGGAGTACGGTCGCAAGATTAAAACTCAAAGGAATTGACGGgggCCCGCACAAGCGGTGGAGCATGTGGTTTAATTCGAAGCAACGCGCAGAACCTTACCAGCTCTTGACATGTCCGGCTAACTGGAgagaTCCAGCGTTCCCTTCGGGGACCGGAACACAGGTGCTGCATGGCTGTCGTCAGCTCGTGTCGTGAGATGTTGGGTTAAGTCCCGCAACGAGCGCAACCCTCGCCCCTAGTTGCCATCATTCAGTTGGGCACTCTAGGgggACTGCCGGTGATAAGCCGAGA-----------------------------------------------
>OTU_893
GTAGTCCACGCCGTAAACGATGTCTGCTAGCCGTGGgggTCCTTGAGGCCTCGGTGGCGCAGCTAACGCGATAAGCAGACCGCCTGGGGAGTACGGCCGCAAGGTTAAAACTCAAATGAATTGACGGgggCCCGCACAAGCGGTGGAGCATGTGGTTTAATTCGATGCAACGCGAAGAACCTTACCAGGTCTTGACATCCAGCGAACTGCCGAgagaTCGGCGGGTGCCTTCGGGAGCGCTGAGACAGGTGCTGCATGGCTGTCGTCAGCTCGTGTCGTGAGATGTTGGGTTAAGTCCCGTAACGAGCGCAACCCTTGTCCTTAGTTGCTAGCGGTTCGGCCGAGCACTCTAGGGAGACTGCCGGTGACAAACCGGA----------------------------------------------
>OTU_894
GTAGTCCACGCCGTAAACGATGATAACTAGCTGTCAGGGTTCTTAGAACTTTGGTGGCGCAGCTAACGCATTAAGTTATCCGCCTGGGGAGTACGGTCGCAAGATTAAAACTCAAAGGAATTGACGGgggCCTGCACAAGCGGTGGAGCATGTGGTTTAATTCGAAGCAACGCGCAGAACCTTACCAGCGTTTGACATGGCTAGTATGTTTTCCAGAGATGGATTACTTCAGTTCGGCTGGCTAGCAcacaGGTGCTGCATGGCTGTCGTCAGCTCGTGTCGTGAGATGTTGGGTTAAGTCCCGCAACGAGCGCAACCCTCGACTTTAGTTACCATCATTTAGTTGGGTACTCTAAAGTAACCGCCGGTGATAAGCCGGA-------------------------------------------
>OTU_895
GTAGTCCACGCCCTAAACGATGATTACTCGATGTTGGCGATACACTGTCAGCGTCTAAGCGAAAGCATTAAGTAATCCACCTGGGGAGTACGACCGCAAGGTTGAAACTCAAAGGAATTGACGGgggCCCGCACAAGCGGAGGAGCATGTGGTTTAATTCGATGATACGCGAGGAACCTTACCTGGGCTTGAAAGTTAGTGAATCtctcAGAAATGGGAGAGGCCGAAAGGACACGAAACTAGGTGCTGCATGGCTGTCGTCAGCTCGTGCCGTGAGGTGTTGGGTTAAGTCCCGCAACGAGCGCAACCCCTATCATTAGTTGCCAACAGGTAAAGCTGGGGACTCTAATGAGACTGCCTGCGCAAGCAGTGA--------------------------------------------------
>OTU_896
GTAGTCCACGCCGTAAACGATGAGTGCTAAGTGTTAGAGGGGTCACACCCTTTAGTGCTGCAGCTAACGCGATAAGCACTCCGCCTGGGGAGTACGGCCGCAAGGCTGAAACTCAAAGGAATTGACGGgggCCCGCACAAGCGGTGGAGCATGTGGTTTAATTCGAAGCAACGCGAAGAACCTTACCAGGTCTTGACATCCCCTGACAACCCAAGAGATTGGGCGTTCCcccTTCGGggggACAGGGTGACAGGTGGTGCATGGTTGTCGTCAGCTCGTGTCGTGAGATGTTGGGTTAAGTCCCGCAACGAGCGCAACCCTCGCCTCTAGTTGCCAGCATTCGGTTGGGCACTCTAGAGGGACTGCCGGCGACAAGTCGGA------------------------------------------
>OTU_897
GTAGTCCACGCCGTAAACGGTGGGTGCTAGGTGTGGgggACTTCCACGTCCTCTGTGCCGCAGCTAACGCATTAAGCACCCCGCCTGGGGAGTACGGCCGCAAGGCTAAAACTCAAAGGAATTGACGGgggCCCGCACAAGCGGCGGAGCATGTGGATTAATTCGATGCAACGCGAAGAACCTTACCTGGGCTTGACATGGACTAGAAACCCTCAGAGATGAGGGCTCCCTTGTGGCTGGTTCACAGGTGGTGCATGGCTGTCGTCAGCTCGTGTCGTGAGATGTTGGGTTAAGTCCCGCAACGAGCGCAACCCTCGTTCCATGTTGCCAGCGCGTTATGGCGGGGACTCATGGGAGACTGCCGGGGTCAACTCGGA----------------------------------------------
>OTU_898
GTAGTCCACGCCGTAAACGATGAATGCCAGCCGTTGGCCTGCTTGCAGGTCAGTGGCGCCGCTAACGCATTAAGCATTCCGCCTGGGGAGTACGGTCGCAAGATTAAAACTCAAAGGAATTGACGGgggCCCGCACAAGCGGTGGAGCATGTGGTTTAATTCGAAGCAACGCGCAGAACCTTACCATCCCTTGACATGGCATGTTACCTCGAgagaTCGGGGATCCTCTTCGGAGGCGTGCAcacaGGTGCTGCATGGCTGTCGTCAGCTCGTGTCGTGAGATGTTGGGTTAAGTCCCGCAACGAGCGCAACCCACGTCCTTAGTTGCCATCATTCAGTTGGGCACTCTAGGGAGACTGCCGGTGATAAGCCGCGA-----------------------------------------------
>OTU_899
GTAGTCCACGCCCTAAACGATGTTTACTTGCTGTTCCTGTCTTGTATGGGAGTGGCGAAGCGAAAGCGATAAGTAAACCACCTGGGGAGTACGCCGGCAACGGTGAAACTCAAAGGAATTGACGGgggTCCGCACAAGCGGTGGAGCATGTGGTTTAATTCGATGATACGCGAGGAACCTTACCTGGGCTAGAATGtgtgAGGAAGTGATCTGAAAGGTGATCGCCCTTCGGGGCTTCATACAAGGTGCTGCATGGCTGTCGTCAGCTCGTGTCGTGAGATGTTGGGTTAAGTCCCGCAACGAGCGCAACCCTCGTGTTCAGTTGCCAGCGGGTAATGCCGGGGACTCTGAACAGACTGCCGCCGTAAGGTGTGA------------------------------------------------
>OTU_900
GTAGTCCACGCCGTAAACGTTGGGCACTAGGTGTGGGGTTCTATCGACGGATTCCGTGCCGTAGCTAACGCATTAAGTGCCCCGCCTGGGGAGTACGGCCGCAAGGCTAAAACTCAAAGGAATTGACGGgggCCCGCACAAGCGGCGGAGCATGTTGCTTAATTCGATGCAACGCGAAGAACCTTACCTGGGTTTGACATGTAGGGAAAAGCCGTAGAGATACGGTGTCCTTCGGGGCCCTACACAGGTGGTGCATGGCTGTCGTCAGCTCGTGTCGTGAGATGTTGGGTTAAGTCCCGCAACGAGCGCAACCCCTATCCTATGTTGCCAGCGCGTTATGGCGGGGACTCGTAGGAGACTGCCGGTGCCAAACCGGA----------------------------------------------
>OTU_901
GTAGTCCTAGCCGTAAACGGTGCATGTTTGCTGTAAAAGGATTCGACCCCTTTTGTGGCGTAGCCAACGCGTTAAACATGCCGCCTGGGAAGTACGGTCGCAAGATTAAAACTCAAAGAAATTGACGGgggCCTGCACAAGCGGTGGAGTATGTGGCTCAATTCGATGCAACGCGAAGAACCTTACCTGGCCTTGACATGTACGTAGTAGAAGGGTGAAAGCCTGACGAGGTAGCAATACCAGCGTACACAGGTGCTGCATGGCTGTCGTCAGCTCGTGTCGTGAGATGTTGGGTTAAGTCCCGCAACGAGCGCAACCCCTGTGTCCTGTTGCCAAGCCGATGAAAGTCGGAAGCACTCTGGACAGACTGCCTCGCTTAAACGAGGA------------------------------------
>OTU_902
GTAGTCCACGCCGTAAACGTTGGGAACTAGGTGTTGGCGACATTCCACGTCGTCGGTGCCGCAGCTAACGCATTAAGTTCCCCGCCTGGGGAGTACGGCCGCAAGGCTAAAACTCAAAGGAATTGACGGgggCCCGCACAAGCAGCGGAGCATGTGGCTTAATTCGACGCAACGCGAAGAACCTTACCAAGGCTTGACATACACCGGAAACACCTAGAGATAGGTGCCcccTTGTGGTCGGTGTACAGGTGGTGCATGGCTGTCGTCAGCTCGTGTCGTGAGATGTTGGGTTAAGTCCCGCAACGAGCGCAACCCCTGTTCTGTGTTGCCAGCATGCCTTTCGGGGTGATGGGGACTCACAGGAGACCGCCGGGGTCAACTCGGA--------------------------------------
>OTU_903
GTAGTCCACGCCGTAAACGATGAGTGCTAGGTGTTAGGGGTTTCGATGCCCTTAGTGCCGAAGTTAACACATTAAGCACTCCGCCTGGGGAGTACGACCGCAAGGTTGAAACTCAAAGGAATTGACGGgggCCCGCACAAGCAGTGGAGCATGTGGTTTAATTCGAAGCAACGCGAAGAACCTTACCAGGTCTTGACATCCCCATGCCCTctctAGAGATAGAGATTTCCCTTCGGGGACATGGGTGACAGGTGGTGCATGGTTGTCGTCAGCTCGTGTCGTGAGATGTTGGGTTAAGTCCCGCAACGAGCGCAACCCTTGATCTTAGTTGCCAGCATTTAGTTGGGCACTCTAAGGTGACTGCCGGTGACAAACCGGA--------------------------------------------
>OTU_904
GTAGTCCACGCCGTAAACTATGGATGCTAGCCGTTGGGTAGCTTGCTACTCAGTGGCGCAGCTAACGCCTTAAGCATCCCGCCTGGGGAGTACGGCCGCAAGGTTGAAACTCAAAGGAATTGACGGgggCCCGCACAAGCGGTGGAGCATGTGGTTTAATTCGACGCAACGCGCAGAACCTTACCAGGGTTTGACATCCTACGCTCGCCAGagagaTCTGGTTTTCCCGCAAGGGACGTAGAGACAGGTGCTGCATGGCTGTCGTCAGCTCGTGTCGTGAGATGTTGGGTTAAGTCCCGCAACGAGCGCAACCCTCGCCTTTAGTTGCCATCATTAAGTTGGGCACTCTAGAGGGACCGCCGGCGACAAGCCGGA------------------------------------------------
>OTU_905
GTAGTCCACGCCGTAAACGATGAGTGCTAGGTGTCACGGGCTTTGACCCTCGTGGTGCCGAAGCTAACGCGTTAAGCACTCCGCCTGGGGAGTACGGCCGCAAGGCTAAAACTCAAAGGAATTGACGGgggCCCGCACAAGCGGTGGAGCATGTGGTTTAATTCGACGCAACGCGCAGAACCTTACCTGGGCTAGAAAACACAGGAACTTGGGTGAAAACTCGAGGTGCCCTTCGGGGAACCTGTGGTTAGGTGCTGCATGGCTGTCGTCAGCTCGTGTCGTGAGATGTTGGGTTAAGTCCCGCAACGAGCGCAACCCCTGCCGTTAGTTGCCAGCATTCAGTTGGGCACTCTAACGGGACTGCCGACCTTTAAGTCGGA-------------------------------------------
>OTU_906
GTAGTCCTGGCCCTAAACGATGAATACTTGGTGTCTGGAGTTTCAAGACTTCGGGTGCCGTCGCTAACGTTTTAAGTATTCCGCCTGGGGAGTACGCTCGCAAGAGTGAAACTCAAAGGAATTGACGGGGACCCGCACAAGCGGTGGAGCATGTGGTTTAATTCGACGCAACGCGAAGAACCTTACCTAGGCTAGAATGTGAGGGAATTCTGGGTAACGCCAGAAGTCCGGGAAACCGGACCCAAAACAAGGTGCTGCATGGCTGTCGTCAGCTCGTGTCGTGAGATGTTGGGTTAAGTCCCGCAACGAGCGCAACCCTTATCAACAGTTGCCATCATTAAGTTGGGAACTCTGTTGAGACTGCCGTTGATAAAACGGA--------------------------------------------
>OTU_907
GTAGTCCACGCCGTAAACGATGGGCACTAGGTGTGGGAGGTGTCGACTCCTCCCGTGCCGTCGCTAACGCACTAAGTGCCCCGCCTGGGGAGTACGGCCGCAAGGCTAAAACTCAAAGGAATTGACGGgggCCCGCACAAGCAGCGGAGCATGTGGTTTAATTCGACGCAACGCGAAGAACCTTACCTGGGCTTGACATGTTGGTGACCGCCGTGGAAACACGGTTTTCCTTCGGGACACCATCACAGGTGGTGCATGGCTGTCGTCAGCTCGTGTCGTGAGATGTTGGGTTAAGTCCCGCAACGAGCGCAACCcccGTTCCATGTTGCCAGCATTTAGTTGGGGACTCATGGGAGACTGCCGGTGACAAACCGGA-----------------------------------------------
>OTU_908
GTAGTCCTAGCTGTAAACGATGAGTGCTGGGTGTAGAGGGTATTAACCCCTTCTGTGCCGAAGCTAACGCATTAAGCACTCCGCCTGGGGAGTACGGTCGCAAGGCTGAAACTCAAAGGAATTGACGGgggCCCGCACAAGCGGTGGAGCATGTGGTTCAATTCGACGCAACGCGAAGAACCTTACCGGGGTTTGAACTGCACAGGACAGCCCTAGAGATAGGGTCTCCCTTCGGGGCCTGTGTAGAGGTGCTGCATGGCTGTCGTCAGCTCGTGTCGTGAGATGTTGGGTTAAGTCCCGCAACGAGCGCAACCCTTGCCTCCTGTTGCTAACGAGTAAAGTCGAGCACTCTGGAgagaCTGCCGGTGATAAACCGGA---------------------------------------------
>OTU_909
GTAGTCCACGCCCTAAACGATGTATGCTAGATCGGCCAGGCTCTGACGTCTGGCTGGTCGGAgagaAATTGTTAAGCATACCGCCTGGGGAGTACGGTCGCAAGGCTAAAACTCAAAGGAATTGACGGgggCTCAcacaAGCGGTGGAGCATGTTGCTTAATTCGAAGCAACGCGCAGAACCTTACCTGGGTTTGACATGCATGGATCAACCTCCTGAAAGGGAGGCCACAGCCGCAAGGCCGGAACATGCACAGGTGCTGCATGGCTGTCGTCAGCTCGTGCTGTGAAGTGTCGGGTTAAGTCCTCTAACGAGCGCAACCCCTATCGCTAGTTGCCAGCGGGTAATGCCGGGGACTCTAGCGAGACTGCCGTTGTAAGACGGA---------------------------------------
>OTU_910
GTAGTCCACGCCGTAAACGATGGGTGCTAGGTGTCACGGGTATTGACCCCTGTGGTGCCGTAGCTAACGCATTAAGCACCCCGCCTGGGAAGTACGGCCGCAAGGCTAAAACTCAAAGGAATTGACGGgggCCCGCACAAGCGGTGGAGCATGTGGTTTAATTCGACGCAACGCGAAGAACCTTACCTGGGCTAGAACTCACAAGAATTCTGCGGAAACGTGGAAGTGCTCGCAAGAGAACTTGTGGTGAGGTGCTGCATGGCTGTCGTCAGCTCGTGTCGTGAGATGTTGGGTTAAGTCCCGCAACGAGCGCAACCCCTATCGTCTAGTTGCCAGCGGTTCGGCCGGGCACTCTAGCGAGACTGCCGATCTCAAATCGGA------------------------------------------
>OTU_911
GTAGTCCACGCCGTAAACGATGAGAACTAGGTGTCGTGGGAGTTGACCCCTGCGGTGCCGCAGCTAACGCATTAAGTTCTCCGCCTGGGAAGTACGGTCGCAAGACTAAAACTCAAAGGAATTGACGGgggCCCGCACAAGCGGTGGAGCATGTGGTTTAATTCGACGCAACGCGCAGAACCTTACCTGGTCTTGACATCCTCGGAAGGCCTCAGAGATGAGGCGGTGCCCGCAAGGGAGCCGAgagaCAGGTGCTGCATGGCTGTCGTCAGCTCGTGTCGTGAGATGTTGGGTTAAGTCCCGCAACGAGCGCAACCCTCGCCTTCAGTTGTCGCCAAAAGCGAATCTCTGGAGGGACTGCCGGTGTTAAACCGGA-----------------------------------------------
>OTU_912
GTAGTCCACGCCGTAAACGATGGACACTAGGTGTGGGAGGTGTCGACTCCTCCCGTGCCGAAGCTAACGCATTAAGTGTCCCGCCTGGGGAGTACGGCCGCAAGGCTAAAACTCAAAGGAATTGACGGgggCCCGCACAAGCAGCGGAGCATGTGGTTTAATTCGACGCAACGCGAAGAACCTTACCTGGGCTTGACATGTACCTGACCGGTGTGGAAACacacCTTCCCTTCGGGGCAGGTTCACAGGTGGTGCATGGCTGTCGTCAGCTCGTGTCGTGAGATGTTGGGTTAAGTCCCGCAACGAGCGCAACCcccGTCGCATGTTGCCAGCGGTTCGGCCGGGGACTCATGCGAGACTGCCGGTGACAAACCGGA----------------------------------------------
>OTU_913
GTAGTCCACGCCGTAAACGATGAGTGCTAGTTGTCGGCATGCATGCATGTCGGTGACGCAGCTAACGCATTAAGCACTCCGCCTGGGGAGTACGGTCGCAAGATTAAAACTCAAAGGAATTGACGGgggCCCGCACAAGCGGTGGAGCATGTGGTTTAATTCGAAGCAACGCGCAGAACCTTACCACCTTTTGACATGCCCTGACATCTGCGGAGACGCAGCTTTCCCTTCGGGGACAGGGACACAGGTGCTGCATGGCTGTCGTCAGCTCGTGTCGTGAGATGTTGGGTTAAGTCCCGCAACGAGCGCAACCCTCGCCTTTAGTTGCCACCATTAAGTTGGGAACTCTAAAGGGACCGCCGGTGGTAAGCCGGA------------------------------------------------
>OTU_914
GTAGTCCATACAGTAAACGTTGATAACTCGATGtgtgCGATATACAGTACGCGTCCAAGGGAAACCGATAAGTTATCCACCTGGGGAGTACGACCGCAAGGTTGAAACTCAAAGGAATTGACGGgggCCCGCACAAGCGGAGGAGCATGTGGTTTAATTCGATGATACGCGAGGAACCTTACCTGGGCTTGAAAGTTAGTGATGAAGAGTGAAAGCTTtttttCCGCAAGGACACGAAACTAGGTGCTGCATGGCTGTCGTCAGCTCGTGCCGTGAGGTGTTGGGTTAAGTCCCGCAACGAGCGCAACCCCTACTTCTAGTTGCCAACAGGTAATGCTGGGGACTCTAGAGGAACTGCCCGCGCAAGCGGTGA--------------------------------------------------
>OTU_915
GTAGTCCTAGCTGTAAACGATGATTACTGGGTGTGGGCATGAAGAGTGTCCGTGCCGAAGCTAATGCGATAAGTAATCCGCCTGGGGAGTACGGCCGCAAGGCTGAAACTCAAAGGAATTGACGGGGACCCGCACAAGCGGTGGAGCATGTGGTTTAATTCGACGCAACGCGAGGAACCTTACCAGATCTTGACATCCTGCGAAGGCCTGCGAGAGCAGGCTGTGCCTCCGGGAACGCAGAGACAGGTGGTGCATGGCTGTCGACAGCTCGTGTCGTGAGATGTTGGGTTAAGTCCCGCAACGAGCGCAACCCCTATTGCTAGTTGCCATCATTAGGTTGGGAACTCTAGCAAGACTGCCTGCGAAGAGCAGGA-------------------------------------------------
>OTU_916
GTAGTCCACGCTGTAAACGATGGGTGCTAGGTGTCGCGGGCTTTGACTCCCGCGGTGCCGTAGCTAACGCATTAAGCACCCCGCCTGGGAAGTACGGCCGCAAGGCTAAAACTCAAAGGAATTGACGGgggCCCGCACAAGCGGTGGAGCATGTGGTTTAATTCGACGCAACGCGAAGAACCTTACCTGGGCTAGAAAACGTAGGAACCTGGCAGAAACGTCGGGGTGCTCTTCGGAGAATCTATGGTTAGGTGCTGCATGGCTGTCGTCAGCTCGTGTCGTGAGATGTTGGGTTAAGTCCCGCAACGAGCGCAACCCCTATCACTAGTTACCAGCGGGTAAGCCGGGAACTCTAGTGAGACCGCCGATATTCAAATCGGA------------------------------------------
>OTU_917
GTAGTCCACGCCCTAAACGATGACGACTAGTTGTTGGAGGAGTTAAATCCTTTAGTAACGCAGCTAACGcgcgAAGTCGTCCGCCTGGGGAGTACGGTCGCAAGATTAAAACTCAAAGGAATTGACGGgggCCCGCACAAGCGGTGGATGATGTGGTTTAATTCGATGCAACGCGAAaaaCCTTACCTACCCTTGACATGCCAGGAACGCTCCAGAGATGGAGCGGTGCCCGAAAGGGAACCTGGACACAGGTGCTGCATGGCTGTCGTCAGCTCGTGTCGTGAGATGTTGGGTTAAGTCCCGCAACGAGCGCAACCCTTGCCATTAGTTGCTACATTCAGTTGAGCACTCTAATGGGACTGCCGGTGACAAACCGGA---------------------------------------------
>OTU_918
GTAGTCCCGGCCCTAAACGATGATCACTTGGCGTAGCGGGTTTTACCcccGCTGTGCCGGAGCTAACGCGTTAAGTGATCCGCCTGGGGAGTACGGTCGCAAGGCTGAAACTCAAAGGAATTGACGGgggCCCGCACAAGCGGTGGAGCATGTGGTTTAATTCGACGCAACGCGAAGAACCTTACCTGGGCTCGAAGCGTAGAGGAATCCGGATGAAAGTTCGGCGCCCGCAAGGGCTTCTACGTAGGTGCTGCATGGCTGTCGTCAGCTCGTGTCGTGAGATGTTGGGTTAAGTCCCGCAACGAGCGCAACCCCTATCTTTGGTTGCTACCCGCAAGGGGCACTCTAAAGAAACTGTCGGCCAAAAGCCGAA--------------------------------------------------
>OTU_919
GTAGTCCACGCTGTAAACGATGtgtgCTGGATGTTGGGCGGCCTAGCCGTTCAGTGTCGTAGCTAACGCGATAAGCACACCGCCTGGGGAGTACGGCCGCAAGGTTGAAACTCAAAGGAATTGACGGgggCCCGCACAAGCGGTGGAGCATGTGGTTTAATTCGAAGCAACGCGCAGAACCTTACCAGGGCTTGACATGGGGAGGCCGCGGCCAGAGATGGTCGTTTCCCGCAAGGGACCTCCTGCACAGGTGCTGCATGGCTGTCGTCAGCTCGTGTCGTGAGATGTTGGGTTAAGTCCCGCAACGAGCGCAACCCTCGCCTTTAGTTGCCATCAGGTTTGGCTGGGCACTCTAAAGGAACTGCCGGTGACAAGCCGGA-------------------------------------------
>OTU_920
GTAGTCCACGCCGTAAACGATGGGTGCTAGGTGTCGCGGGCATTGACCCCTGCGGTGCCGAAGCCAACGCATTAAGCACCCCGCCTGGGGAGTACGGCCGCAAGGCTAAAACTCAAAGGAATTGACGGgggCCCGCACAAGCGGTGGAGCATGTGGTTTAATTCGACGCAACGCGCAGAACCTTACCTGGGCTAGAAAATGCAGGAAAGCGGGCGAAAGCTCGCCGTGCTCTTCGGAGAACCTGTAGTTAGGTGCTGCATGGCTGTCGTCAGCTCGTGTCGTGAGATGTTGGGTTAAGTCCCGCAACGAGCGCAACCCCTGCTGTCAGTTGCCACCATTAAGTTGGGCACTCTGACGGGACTGCCGATATTCAAATCGGA-------------------------------------------
>OTU_921
GTAGTCCACGCCGTAAACGTTGGGCACTAGGTGTGGggggACGTCAACTCCTTCCGTGCCGCAGCTAACGCAGTAAGTGCCCCGCCTGGGGAGTACGGCCGCAAGGCTAAAACTCAAAGGAATTGACGGgggCCCGCACAAGCGGCGGAGCATGTTGCTTAATTCGATGCAACGCGAAGAACCTTACCTGGGCTTGACATGTAGGGAAAAGCTACAGAGATGTGGTGTCCTTCGGGGCCCTACACAGGTGGTGCATGGCTGTCGTCAGCTCGTGTCGTGAGATGTTGGGTTAAGTCCCGCAACGAGCGCAACCCTTGTCCGATGTTGCCAGCGGGTAATGCCGGGAACTCGTCGGAGACTGCCGGGGTCAACTCGGA----------------------------------------------
>OTU_922
GTAGTCCACACCCTAAACGATGATAACTCGTTGTTGGCGATACACAGTCAGCGACTAAGCGAAAGCATTAAGTTATCCACCTGGGGAGTACGGTCGCAAGACTGAAACTCAAAGGAATTGACGGgggCCCGCACAAGCGGAGGAGCATGTGGTTTAATTCGATGATACGCGAGGAACCTTACCTGGGCTTGAAAGTTAGTGAATGATGCAGAAACGCATCAGCCCGAAAGGGCACGAAACTAGGTGCTGCATGGCTGTCGTCAGCTCGTGCCGTGAGGTGTTGGGTTAAGTCCCGCAACGAGCGCAACCCCTATCATTAGTTGCCAGCGAGTAATGTCGGGAACTCTAATGAGACTGCCTGCGCAAGCAGTGA--------------------------------------------------
>OTU_923
GTAGTCCGCACGGTAAACGCTGGATGCCCGTTtttGGCTTATTTTAAGTCAGAGACCAAGCGAAAGCATTAAGCATCCCACCTGGGGAGTACGCCGGCAACGGTGAAACTCAAAGGAATTGACGGgggCCCGCACAAGCGGAGGAACATGTGGTTTAATTCGATGATACGCGAGGAACCTTACCCGGGCTTGAATTGCCAGAGACGGCTCCAGAGATGGAGCTTCCCTTCGGGGCTTTGGTGAAGGTGCTGCATGGTTGTCGTCAGCTCGTGCCGTGAGGTGTCGGCTTAAGTGCCATAACGAGCGCAACCCCTTTCTTCAGTTGCCATCGGGTAATGCCGGGCACTCTGTAGATACTGCCGCCGTAAGGTGTGA------------------------------------------------
>OTU_924
GTAGTCCTGGCCCTAAACGATGAATGCTTGGTGTGGCGGGTATCGATCCCTGCCGTGCCGAAGTTAACGCATTAAGCATTCCGCCTGGGGAGTACGGTCGCAAGGCTGAAACTCAAAGGAATTGACGGgggCCCGCACAAGCGGTGGAGCATGTGGTTTAATTCGACGCAACGCGAAGAACCTTACCCAGGCTCGAAATGCAGATGACCATCGGCGAAAGCCGACTCCCGCAAGGGCAACTGTATAGGTGCTGCATGGCTGTCGTCAGCTCGTGTCGTGAGATGTTGGGTTAAGTCCCGCAACGAGCGCAACCCTTGTTTCCTGTTGCCATCACGTAATGGTGGGCACTCTGGAgagaCTGCCGGTGACAAACCGGA----------------------------------------------
>OTU_925
GTAGTCCACGCCGTAAACGATGGGTACTAGGTGCTTGGgggAGCGACCcccTGGGTGCCGGCGCTAACGCATTAAGTACCCCGCCTGGGGAGTACGACCGCAAGGTTGAAACTCAAAGGAATTGACGGgggCCCGCACAAGCGGTGGAGCATGTGGTTTAATTCGACGCAACGCGAAGAACCTTACCTGGGCTTGACATGCACGGGAAACCCCGGTGAAAGCCGGGGCCcccTTCGGGGCTCGTGCACAGGTGCTGCATGGCTGTCGTCAGCTCGTGTCGTGAGATGTTGGGTTAAGTCCCGCAACGAGCGCAACCCCTGTTTCTAGTTGCCAGCGCGTCATGGCGGGGACTCTAGagagaCTGCCGGTGCCAAACCGGA-------------------------------------------
>OTU_926
GTAGTCCACGCCCTAAACGATGATGACTAGTTGTTGGAGGAGTTAAATCCTTTAGTAACGCAGCTAACGcgcgAAGTCATCCGCCTGGGGAGTACGGTCGCAAGATTAAAACTCAAAGGAATTGACGGgggCCCGCACAAGCGGTGGATGATGTGGTTTAATTCGACGCAACGCGAAaaaCCTTACCTACCCTTGACATGTACGGAAGTCCGCTGAGAGGCGGATGTGCCCGAAAGGGAGCCGTAACACAGGTGCTGCATGGCTGTCGTCAGCTCGTGTCGTGAGATGTTGGGTTAAGTCCCGCAACGAGCGCAACCCTTGCCATTAGTTGCCACATTTAGTTGAGCACTCTAATGGGACTGCCGGTGACAAACCGGA---------------------------------------------
>OTU_927
GTAGTCCACGCCGTAAACGATGGGTACTAGATGTGGGAGGTGTCGACTCCTCCCGTATCGTCGCTAACGCAGTAAGTACCCCGCCTGGGGAGTACGGCCGCAAGGCTAAAACTCAAAGGAATTGACGGgggCCCGCACAAGCAGCGGAGCATGTGGTTTAATTCGACGCAACGCGAAGAACCTTACCTGGGCTTGACATGTATGTGACCGCCATAGAGATATGGCTTCCCTTCGGGGCACATTCACAGGTGGTGCATGGCTGTCGTCAGCTCGTGTCGTGAGATGTTGGGTTAAGTCCCGCAACGAGCGCAACCcccGTCCTATGTTGCCATCATTCAGTTGGGGACTCATAGGAGACTGCCGGTGACAAACCGGA-----------------------------------------------
>OTU_928
GTAGTCCACGCCGTAAACGATGAATACTAGGTGTCGGGGCCCTTCCGGGCTCCGGTGCCGCAGCTAACGCAATAAGTATTCCACCTGGGGAGTACGTTCGCAAGAATGAAACTCAAAGGAATTGACGGGGACCCGCACAAGCGGTGGAGCATGTGGTTTAATTCGAAGCAACGCGAAGAACCTTACCAGGTCTTGACATCCCTCTGACCGGTCCTTAACCGGACCTTTCCTTCGGGACAGAGGAGACAGGTGGTGCATGGTTGTCGTCAGCTCGTGTCGTGAGATGTTGGGTTAAGTCCCGCAACGAGCGCAACCCCTATCCTTAGTAGCCAGCAGTTCGGCTGGGCACTCTAGGGAGACTGCCAGGGATAACCTGGA---------------------------------------------
>OTU_929
GTAGTCCCGGCCCTAAACGGTGCGCGTTTGCTGTAGGAGGAATCGACCCCTTCTGTGGCGAAGCTAACGCGATAAACGCGCCGCCTGGGGAGTACGGTCGCAAGATTAAAACTCAAAGAAATTGACGGgggCCTGCACAAGCGGTGGAGTATGTGGCTTAATTCGATGCAACGCGAAGAACCTTACCTGGCCTTGACATGCATTTGGTAGAACCATGAAAGTGGGACGACCCCGCAAGGGGAGGATGCACAGGTGCTGCATGGCTGTCGTCAGCTCGTGTCGTGAGATGTTGGGTTAAGTCCCGCAACGAGCGCAACCCCTATGTCCTGTTGCCACTCGAACGAGAGTTCGGAGCACTCTGGACAGACTGCCTCGCTTAAACGGGGA------------------------------------
>OTU_930
GTAGTCCACGCCCTAAACGATGCTAACTCGATGtgtgGCCCTTGAGGTTGCGCGTCCAAGCGAAAGCGATAAGTTAGCCACCTGGGGAGTACGTCCGCAAGGATGAAACTCAAAGGAATTGACGGgggTCCGCACAAGCGGTGGAGCATGTGGTTTAATTCGATGATACGCGAGGAACCTTACCTGGGCTAGAATGCGAGTGCCGGTCTCTGAAAGGAGGCTTTCCTTCGGGACACAAAGCAAGGTGCTGCATGGTTGTCGTCAGCTCGTGCCGTGAGGTGTTGGGTTAAGTCCCGCAACGAGCGCAACCCCTGTCCTTAGTTGCCAGCATTAAGTTGGGGACTCTAGGGAGACTGCCGGCGTAAGCCGAGA---------------------------------------------------
>OTU_931
GTAGTCCACACTGTAAACGTTGATTACTCGATGtgtgCGATATACAGTACGCGTCTTAGCGCAAGCGATAAGTAATCCACCTGGGGAGTACGCCGGCAACGGTGAAACTCAAAGGAATTGACGGgggTCCGCACAAGCGGTGGAGCATGTGGTTTAATTCGATGATACGCGAGGAACCTTACCTGGACTAGAATGCCCTTGACTGGTACAGAGATGTATCGTTTCGCAAGAACAAGGAGCAAGGTGCTGCATGGCCGTCGTCAGCTCGTGCCGTGAGGTGTTGGGTTAAGTCCCGCAACGAGCGCAACCCCTGTTTCTAGTTGCCAACACGTAATGGTGGGGACTCTAGAAaaaCTGCCCGCGCAAGCGGAGA--------------------------------------------------
>OTU_933
GTAGTCCACACTGTAAACGTTGATTACTCGCTGtgtgCGATATACAGTACGCGGCTAAGCGAAAGCGATAAGTAATCCACCTGGGGAGTACGCCGGCAACGGTGAAACTCAAAGGAATTGACGGgggTCCGCACAAGCGGTGGAGCATGTGGTTTAATTCGATGATACGCGAGGAACCTTACCTGGACTAGAATGCCCTTGAATGATCCAGAGATGGATAGTTCCGCAAGGACAAGGAGCAAGGTGCTGCATGGCCGTCGTCAGCTCGTGCCGTGAGGTGTTGGGTTAAGTCCCGCAACGAGCGCAACCCTTATTCTTAGTTGCCAGCATGTAATGATGGGGACTCTAAGAAGACTGCCTGCGCAAGCAGAGA--------------------------------------------------
>OTU_934
GTAGTCCACGCCGTAAACGATGTGCGCTGGATGTTGGGTGACCTAGTCACTCAGTGTCGCAGTCAACGCGGTAAGCGCACCGCCTGGGGAGTACGGCCGCAAGGTTGAAACTCAAAGGAATTGACGGgggCCCGCACAAGCGGTGGAGCATGTGGTTTAATTCGAAGCAACGCGCAGAACCTTACCAGCCCTTGACATGGCCACGACCGGTCCGGAGACGGATCTTCCCCGCAAGGGGCGTGGTGCACAGGTGCTGCATGGCTGTCGTCAGCTCGTGTCGTGAGATGTTGGGTTAAGTCCCGCAACGAGCGCAACCCTCGCCTTCAGTTGCCAGCACGTTTGGGTGGGCACTCTGGAGGAACTGCCGGTGACAAGCCGGA-------------------------------------------
>OTU_935
GTAGTCCTAGCTGTAAACGATGATCGCTGGGTGTGGggggTTtttACTCCCTCCGTGCCGAAGCTAACGCATTAAGCGATCCGCCTGGGGAGTACGGTCGCAAGGCTGAAACTCAAAGGAATTGACGGgggCCCGCACAAGCGGTGGAGCATGTGGTTCAATTCGACGCAACGCGAAGAACCTTACCGGGGTTTGAACTGTATGGGACAGCTGTAGAGATACAGTTTTCCTTCGGGACCCATATAGAGGTGCTGCATGGCTGTCGTCAGCTCGTGTCGTGAGATGTTGGGTTAAGTCCCGCAACGAGCGCAACCCTCGCCTCCTGTTGCCAACAGATAATGCTGGGCACTCTGGAgagaCTGCCGGTGACAAACCGGA---------------------------------------------
>OTU_936
GTAGTCCTAGCCCTAAACGATGAATGCTTGGTGTGGCGGGTATCGATCCCTGCCGTGCCGAAGCTAACGCATTAAGCATTCCGCCTGGGGAGTACGGTCGCAAGGCTGAAACTCAAAGGAATTGACGGgggCCCGCACAAGCGGTGGAGCATGTGGTTCAATTCGACGCAACGCGAAGAACCTTACCCAGGCTCGAACGGCAATTGACATCCGGCGAAAGCCGGCTCCCGCAAGGGCAATTGTCGAGGTGCTGCATGGCTGTCGTCAGCTCGTGTCGTGAGATGTTGGGTTAAGTCCCGCAACGAGCGCAACCCTTGTCCGCTGTTGCCATCAGGTTAAGCTGGGCACTCTGCGGAGACTGCCGGTGATAAACCGGA----------------------------------------------
>OTU_937
GTAGTCCACGCCGTAAACGATGGATGCTAGCCGTTGGCGAGCTTGCTCGTCAGTGGCGCAGCTAACGCTTTAAGCATCCCGCCTGGGGAGTACGGTCGCAAGATTAAAACTCAAAGGAATTGACGGgggCCCGCACAAGCGGTGGAGCATGTGGTTCAATTCGAAGCAACGCGAAGAACCTTACCAGCCCTTGACATGCCACGACGGTTTCCAGAGATGGACTCCTCCCCGCAAGGGGCGTGGACACAGGTGCTGCATGGCTGTCGTCAGCTCGTGTCGTGAGATGTTGGGTTAAGTCCCGCAACGAGCGCAACCCTCGCCCTTAGTTGCCATCATTTAGTTGGGCACTCTAAGGGGACTGCCGGTGATAAGCCGCGA---------------------------------------------
>OTU_938
GTAGTCCACGCCGTAAACGATGGGCACTAGGTGCCTGGgggAGCGACCcccTGGGTGCCGGCGCTAACGCATTAAGTGCCCCGCCTGGGGAGTACGGCCGCAAGGCTGAAACTCAAAGGAATTGACGGgggCCCGCACAAGCGGTGGAGCATGTGGTTTAATTCGACGCAACGCGAAGAACCTTACCTGGGCTTGACATGCTGGGGAAAGCCGCCAGAGACGGCGGCCCTCCTTCGGGACTCCAGCACAGGTGCTGCATGGCTGTCGTCAGCTCGTGTCGTGAGATGTTGGGTTAAGTCCCGCAACGAGCGCAACCCTCGTTTCTAGTTACCAGCGGGTAAAGCCGGGGACTCTAGagagaCTGCCGGTGCCAAACCGGA-------------------------------------------
>OTU_939
GTAGTCCACGCCGTAAACGATGGATACTAGCTGTTGGGCGCAAGTTCAGTGGCTAAGCGAAAGTGATAAGTATCCCACCTGGGGAGTACGGGCGCAAGCCTGAAACTCAAAGGAATTGACGGgggCCCGCACAAGCGGTGGAGCATGTGGTTTAATTCGATGATACGCGAGGAACCTTACCAAGGCTTAAATGCAGACTGACCGTTTTGGAAACAGAACTTTCGCAAGACAGTCTACAAGGTGCTGCATGGTTGTCGTCAGCTCGTGCCGTGAGGTGTCAGGTTAAGTCCTATAACGAGCGCAACCCCTGTTGTTAGTTGCCAGCGAGTCATGTCGGGAACTCTAACGAGACTGCCAGTGCAAACTGTGA-----------------------------------------------------
>OTU_940
GTAGTCCACGCCGTAAACGATGGGCACTAGATGCTTGGgggAGCGACCCTCTGAGTGTCGGCGCTAACGCATTAAGTGCCCCGCCTGGGGAGTACGGCCGCAAGGCTGAAACTCAAAGGAATTGACGGgggCCCGCACAAGCGGTGGAGCATGTGGTTTAATTCGACGCAACGCGAAGAACCTTACCTAGGCTTGACATGCACGGGAAACCTCTGAGAAACCAGAGGCCCTCTTCGGAGTCCGTGCACAGGTGCTGCATGGCTGTCGTCAGCTCGTGTCGTGAGATGTTGGGTTAAGTCCCGCAACGAGCGCAACCcccGTTCCCAGTTGCCAGCGAGTTATGTCGGGGACTCTGGGAAGACTGCCGGTGCCAAACCGGA-------------------------------------------
>OTU_941
GTAGTCCCAGCCGTAAACGTTGGGTGCTAGGTGTGGGGAGGTCTTCAACCCTTTCCGTGCCGCAGCTAACGCATTAAGCACCCCGCCTGGGGAGTACGGCCGCAAGGCTAAAACTCAAAGGAATTGACGGgggCCCGCACAAGCGGCGGAGCATGTGGCTTAATTCGATGCAACGCGAAGAACCTTACCTAGGCTTGACATGCTTGTTAAAGCGGGTGAAAGCCCGTGTCCGTAAGGGGCAAGCACAGGTGCTGCATGGCTGTCGTCAGCTCGTGCCGTGAGGTGTTGGCTTAAGTGCCGCAACGAGCGCAACCCCTACATCTAGTTGCCAGCGGGTTATGCCGGGGACTCTAGATGGACTGCCGGGGACAACTCGGA---------------------------------------------
>OTU_942
GTAGTCCTAGCCGTAAACGGTGCATGTTTGCTGTAAAAGGAATCGACCCCTTTTGTGGCGTAGCCAACGCGTTAAACATGCCGCCTGGGAAGTACGGTCGCAAGATTAAAACTCAAAGAAATTGACGGgggCCTGCACAAGCGGTGGAGTATGTGGCTCAATTCGATGCAACGCGAAGAACCTTACCTGGCCTTGACATGCACGTAGTAGAAGGGTGAAAGCCTGACGAGGTAGCAATACCAGCGTGCACAGGTGCTGCATGGCTGTCGTCAGCTCGTGTCGTGAGATGTTGGGTTAAGTCCCGCAACGAGCGCAACCCCTGTGTCCTGTTGCCACCGGCGCAAGCCGAGCACTCGGGACAGACTGCCTCGCTTAAACGAGGA----------------------------------------
>OTU_943
GTAGTCCTAGCCCTAAACGGTGCATGTTTGCTGTAAGAGGAATCGACCCCTTTTGTGGCGAAGCTAACGCGTTAAACATGCCGCCTGGGAAGTACGGCCGCAAGGTTAAAACTCAAAGAAATTGACGGgggCCTGCACAAGCGGTGGAGTATGTGGCTTAATTCGATGCAACGCGAAGAACCTTACCTGGCCTTGACATGCAAGTAGTAGAACCGTGAAAGCGGGACGAGGTAGCAATACCAGCTTGCACAGGTGCTGCATGGCTGTCGTCAGCTCGTGTCGTGAGATGTTGGGTTAAGTCCCGCAACGAGCGCAACCCCTGTGTCCTGTTGCCACCCGGTCGAgagaCTGGAGCACTCTGGACAGACTGCCTCGCTTAAACGGGGA------------------------------------
>OTU_944
[truncated: 1,647,400 more chars]
