# Supplementary material for: Diversity analysis of the rhizospheric and endophytic bacterial communities of Senecio vulgaris L. (Asteraceae) in an invasive range
Source: PeerJ. 2019 Jan 7;6:e6162. doi: 10.7717/peerj.6162 (PMC6327885; doi:10.7717/peerj.6162)
Supplement: Supplemental Information 11 — This dataset shows number of reads annotated to OTUs. The rows are OTUs and the variables are samples. See explanations for them in the dataset “Sample name”. [file peerj-07-6162-s011.xlsx]

## Sheet: Sheet1
#OTU_num	L1b	L1c	L1d	L1e	L1f	L2a	L2b	L2c	L2d	L2e	L3a	L3b	L3c	L3d	L3e	L4a	L4b	L4c	L4d	R1b	R1c	R1d	R1e	R1f	R2a	R2b	R2c	R2d	R2e	R3a	R3b	R3c	R3d	R3e	R4a	R4b	R4c	R4d	RS1b	RS1c	RS1d	RS1e	RS1f	RS2a	RS2b	RS2c	RS2d	RS2e	RS3a
#Total_tag	59646	57512	60296	63100	70275	64232	55578	70815	61120	59449	52990	64351	57478	64748	55267	60600	62625	55803	56018	51326	55351	58841	47782	56965	48562	47711	59738	53386	50310	54761	62168	58167	50348	60722	67055	67277	57208	65222	49906	54252	59407	52587	48748	62015	62720	51903	50031	56581	58888
#Uniq_tag	1929	2208	1021	1571	2248	1187	1116	767	3049	1020	3934	4344	2030	1619	1883	8865	2071	2864	3916	1243	1641	2046	658	1788	2494	1776	3311	2470	1737	851	1684	1594	1819	2854	1699	5043	1460	2529	6290	6219	7278	7118	6905	8041	8590	8701	7042	7740	7644
#Tax_tag	57717	55304	59275	61529	68027	63045	54462	70048	58071	58429	49056	60007	55448	63129	53384	51735	60554	52939	52102	50083	53710	56795	47124	55177	46068	45935	56427	50916	48573	53910	60484	56573	48529	57868	65356	62234	55748	62693	43616	48033	52129	45469	41843	53974	54130	43202	42989	48841	51244
#Unclassified_tag	0	0	0	0	0	0	0	0	0	0	0	0	0	0	0	0	0	0	0	0	0	0	0	0	0	0	0	0	0	0	0	0	0	0	0	0	0	0	0	0	0	0	0	0	0	0	0	0	0
OTU_1	10	27	2	10	8	8	8	8	8	10	56	41	7	5	10	11	1	5	0	0	0	0	0	0	0	0	0	0	0	0	0	0	0	0	0	0	0	0	0	0	0	0	0	0	0	0	0	0	2
OTU_2	0	0	0	1	0	0	0	0	1	0	1	0	2	0	1	2	1	0	0	10	17	52	1	6	9	9	16	21	12	25	6	3	26	7	25	46	35	2	2	4	1	1	1	1	0	3	1	5	3
OTU_3	2	575	28	181	197	1025	67	112	740	107	1796	644	245	202	498	954	156	184	178	4804	8159	23576	247	3269	5269	2897	8840	9271	2857	18075	3926	2347	10084	3429	27132	31626	19318	1607	414	527	209	382	284	171	299	350	615	816	662
OTU_4	3833	7492	7365	6715	6768	1063	1625	5962	6949	3509	6879	11508	7242	10665	20020	3740	8424	6317	1339	83	171	16	59	122	36	97	84	51	30	307	85	25	36	32	5	4	54	37	17	38	51	31	52	41	42	38	14	21	95
OTU_5	3	5	0	58	6	1635	680	188	2105	1605	1218	699	174	378	421	936	17	63	26	1331	910	5276	138	712	5937	7190	10953	11036	1500	367	275	352	701	270	6081	1723	79	11598	84	142	135	87	46	125	80	73	119	269	112
OTU_6	1702	3175	11061	1374	2339	602	1062	1012	531	761	371	511	1359	1422	1219	647	5678	1240	113	120	213	41	46	110	101	112	210	112	133	865	306	21	317	175	229	107	277	2718	29	68	26	46	50	57	43	33	23	35	20
OTU_7	363	516	4	226	1894	4338	703	603	860	1374	633	2455	1309	15588	829	1861	2033	1322	670	7700	3847	3661	876	2411	3037	3672	1798	3591	18014	3098	1300	13944	3376	2542	1995	4952	14713	4365	357	374	1158	421	238	526	287	199	263	517	549
OTU_8	5494	3041	3492	425	3562	10	80	24	307	3	86	119	176	70	82	121	19	96	176	734	445	88	6095	3582	839	1159	1151	285	90	90	117	639	186	124	441	192	458	124	84	125	71	64	66	307	114	174	140	197	400
OTU_9	420	2	489	1769	322	5496	174	615	1025	1968	791	1096	8157	502	748	444	4009	3109	763	3154	3254	4386	212	974	2840	1979	6659	3493	6072	2117	715	11046	7349	601	6982	14388	1547	2666	198	99	70	94	44	93	127	118	156	224	129
OTU_10	3234	3177	8	878	3521	8	27	18	1	3	30	68	95	55	81	238	9058	64	41304	149	350	36	25	12	13	29	134	12	2	16	0	7	101	2	88	7	0	0	0	1	0	2	47	0	195	2	7	0	2
OTU_11	0	0	0	0	0	0	0	0	0	0	0	1	1	2	2	54	1	3	1	126	30	17	0	78	142	153	56	213	6630	64	1887	17	105	25638	52	32	0	3	19	30	27	93	16	35	16	154	33	16	5
OTU_12	0	0	0	0	0	0	0	0	0	1	0	7	5	1	0	0	2	127	4	2	0	0	0	16	15	25	24	19	15	8	25434	13	23	28	12	7	1	0	0	0	0	0	0	108	0	0	0	0	2
OTU_13	0	1	1	146	3	223	471	323	8500	293	937	529	630	178	234	2254	5	313	91	445	208	454	3	235	1090	963	785	302	733	8	19	63	81	133	28	56	72	52	781	439	132	351	128	392	124	424	301	466	119
OTU_14	229	67	1	1	39	224	170	59	37	24	77	455	142	3487	89	505	117	4403	271	1554	2359	654	8412	6724	1380	2034	2307	416	200	136	176	529	193	108	147	369	201	95	33	38	100	21	15	34	14	41	28	38	73
OTU_15	8	4	10	13813	11	0	0	0	25	0	0	0	0	0	0	0	0	0	0	0	0	0	0	1	0	0	0	0	0	0	0	0	0	0	0	0	0	0	0	0	1	0	0	0	0	0	0	0	0
OTU_16	0	0	0	0	3	1	0	59	270	159	70	170	375	99	170	352	45	121	102	1891	611	34	877	1445	1364	4638	1907	2573	694	3367	1711	3859	3613	1124	6696	49	2591	5244	1206	1641	3031	676	750	1496	1314	829	1050	106	1998
OTU_17	25	4	1456	183	0	30	97	3	1	0	94	319	106	71	80	31	11	60	54	2448	4318	213	7691	10943	1411	3030	2050	284	98	11	782	282	274	95	142	30	404	61	28	33	12	1	2	15	15	38	57	3	149
OTU_18	0	0	31	0	22	60	47	176	2048	455	102	202	338	38	148	1469	14	175	164	415	212	215	16	198	922	345	377	608	319	168	474	351	472	189	314	423	217	131	1429	1194	1556	1493	1302	2048	1939	1602	2276	3410	2165
OTU_19	79	206	72	0	235	8	102	72	0	79	62	73	83	213	79	75	41	114	29	2599	4386	631	1717	1551	438	1049	942	309	112	51	2070	474	202	95	170	96	578	719	21	29	17	17	4	67	21	26	102	121	78
OTU_20	420	500	1537	364	299	76	39	127	2609	119	65	106	329	217	154	3152	539	157	61	231	108	21	59	42	66	70	129	48	36	218	43	23	82	61	2	42	3	9	218	176	70	147	57	117	46	200	186	243	114
OTU_21	0	0	0	0	0	0	0	0	0	0	6	30	16	1	15	8	1	18	6	162	21	154	40	73	194	239	12	74	70	30	445	259	340	759	450	5	252	914	328	146	394	582	177	287	426	15	54	31	699
OTU_22	0	0	232	0	0	0	0	0	18	0	7	99	23	20	34	106	10	24	31	2873	166	740	16	188	3507	543	713	767	726	365	228	602	615	324	832	266	174	194	97	90	41	59	34	178	57	124	119	113	22
OTU_23	1	162	0	1	13	48	5	27	912	115	46	51	82	46	93	234	7	13	308	95	124	320	3	107	144	63	111	190	62	56	130	86	155	110	144	203	125	39	585	370	204	191	225	284	156	228	286	493	388
OTU_24	0	0	1	85	221	0	32	35	0	40	2343	2724	2277	468	153	255	7	460	173	7	66	16	2	23	19	16	104	5	21	0	2	9	0	1	0	0	12	17	37	43	87	31	76	33	54	29	15	41	21
OTU_25	0	0	0	0	0	0	0	0	0	0	4	16	3	6	23	5	0	25	6	30	2	0	0	11	16	8	3	28	2	2	52	17	33	69	10	0	15	1726	67	143	156	184	78	308	293	80	111	15	477
OTU_26	1086	1401	102	565	992	1906	1468	1353	485	1411	1870	1929	798	272	680	369	34	1070	94	11	31	2	0	12	14	14	29	19	17	9	6	13	47	53	1	0	5	4	0	1	2	2	0	5	2	0	0	0	3
OTU_27	0	0	0	0	0	0	0	0	0	0	4	20	6	0	13	5	0	6	18	420	35	139	40	69	336	188	23	306	176	84	601	883	1602	1514	715	970	159	1190	15	4	143	10	18	16	32	20	21	26	27
OTU_28	327	1505	1246	148	316	298	866	2202	245	515	246	290	630	211	84	63	67	250	83	73	163	7	5	10	13	145	26	52	7	102	18	55	118	142	35	5	40	83	1	4	3	4	3	5	10	5	6	0	6
OTU_29	235	167	81	59	150	2383	510	375	99	104	50	48	4	22	7	3	414	13	88	44	125	4	78	40	56	47	26	11	3	9	218	862	59	42	25	0	11	309	1	0	1	0	3	1	1	0	0	1	0
OTU_30	819	37	1078	62	118	97	35	453	219	694	116	38	114	228	240	4	5	63	5	73	157	15	1	20	33	114	108	93	37	357	158	23	46	101	33	12	161	137	150	191	493	198	115	196	192	104	175	288	272
OTU_31	0	0	2	130	0	32	99	554	214	598	147	1008	418	312	1002	615	615	329	105	6	1	3	2	4	2	3	6	9	8	2	2	6	0	17	1	0	0	8	9	11	10	13	9	17	25	18	18	6	13
OTU_32	0	0	0	0	0	0	0	0	30	0	2	11	7	5	10	3	2	4	8	582	5	20	14	58	138	87	78	114	146	22	45	441	925	1297	427	7	5	533	22	33	26	49	31	27	36	20	29	46	100
OTU_33	0	417	1739	88	139	9	121	273	244	132	60	30	269	253	34	15	204	94	13	41	58	45	0	6	5	6	283	10	19	170	10	0	29	42	2	2	2	0	46	9	1	4	13	12	1	19	17	16	1
OTU_34	57	696	285	144	181	0	8	0	0	0	10	29	24	17	14	15	3	3	8	435	261	192	346	315	873	128	410	483	234	30	358	160	104	13	79	8	10	41	406	275	25	525	37	111	52	210	218	198	19
OTU_35	3	2	4	9844	9	0	0	0	22	0	0	0	0	0	0	45	10	28	19	0	0	4	0	0	0	0	0	0	1	0	0	0	7	0	0	0	1	0	2	0	2	1	1	1	2	0	0	0	0
OTU_36	229	1	1	0	149	0	73	94	19	0	96	167	420	446	307	158	323	39	4	77	94	16	2	4	45	6	40	33	35	16	22	27	53	40	5	2	69	26	294	390	288	296	526	332	336	685	444	453	103
OTU_37	383	0	0	0	0	0	0	0	0	0	98	16	19	15	25	10	6	20	9	1143	1471	66	488	479	122	172	168	24	17	2	93	37	13	12	38	9	37	1	1	4	0	0	0	0	0	7	16	0	19
OTU_38	370	1	1878	382	22	1	15	2874	77	1	24	6	4	1	2	85	1	0	18	0	0	0	1	1	2	111	1	0	4	0	1	19	3	11	0	0	11	0	2	1	0	2	6	0	1	1	1	0	3
OTU_39	0	0	0	0	0	0	0	0	219	0	53	186	24	33	56	63	1	131	15	646	292	687	17	327	219	128	438	785	477	16	25	152	342	96	45	17	386	419	396	433	323	465	343	238	186	481	631	755	266
OTU_40	240	0	0	0	316	0	0	0	0	1	47	70	72	34	83	77	10	177	41	806	2290	11	480	512	226	452	303	184	109	194	376	720	574	115	1080	8	2146	355	88	171	380	55	26	256	135	58	213	10	161
OTU_41	0	0	0	0	0	0	19	0	0	0	1	4	16	2	18	8	3	10	12	1	2	1	1	10	7	20	10	9	5	7	15	1	14	3	18	3	21	46	668	702	1007	837	716	909	1309	517	491	647	555
OTU_42	0	1	0	0	0	12	144	1	53	0	3	650	377	344	51	4	1283	104	621	27	37	14	3	11	5	23	21	1	23	3	196	120	55	42	22	0	11	5	35	23	49	17	24	17	21	10	3	8	3
OTU_43	0	0	0	0	0	0	0	0	0	0	1	2	2	3022	6	1	0	2	2	2	0	0	0	0	0	0	142	0	0	0	0	0	0	1	0	0	1	0	1	22	0	0	0	0	1	0	0	0	2
OTU_44	0	0	0	0	0	0	0	0	0	0	0	2	13	4	8	6	1	2	1	3	2	1	0	1	4	11	6	10	19	1	4	0	1	9	1	2	13	27	465	376	412	531	331	706	333	465	1115	948	173
OTU_45	0	0	0	0	0	0	0	0	52	0	9	15	12	8	2	2	0	3	1	104	83	0	1470	906	158	352	205	39	26	7	13	170	17	8	8	7	24	7	7	9	0	2	0	0	0	1	3	0	39
OTU_46	0	0	0	0	0	1	1	19	4	0	39	423	11	32	59	92	1	1523	66	70	141	52	153	8	7	10	14	0	0	5	11	20	1	10	9	1	15	3	5	3	2	5	2	20	0	1	4	4	7
OTU_47	0	0	0	0	0	0	6	0	0	0	4	4	9	20	18	3	2	9	3	2	2	2	0	7	2	8	0	13	4	5	2	0	8	4	0	2	17	23	407	379	458	443	482	756	352	347	487	435	407
OTU_48	0	0	0	0	0	0	0	0	0	0	0	0	0	33	0	0	0	0	0	0	0	0	0	13	11	11	2448	16	6	4	9	0	7	4	11	2	0	0	0	43	0	0	0	0	0	0	0	0	0
OTU_49	0	106	0	154	0	0	0	0	2	0	1	20	682	7	4	2	2	2	2	0	1	12	0	0	15	2	0	1	8	0	0	0	0	0	0	0	1	2622	3	0	1	1	0	1	1	0	1	1	0
OTU_50	0	0	0	0	0	0	0	0	0	0	7	6	12	2	8	9	0	37	17	33	14	27	2	17	23	19	2	61	30	1	7	1	142	24	10	0	15	12	323	204	102	486	277	253	500	324	334	305	431
OTU_51	0	0	0	0	0	0	0	0	0	0	2	2	3	4	2	2	0	12	5	232	374	6	6	46	28	7	5	17	14	2	876	3	722	222	8	2	130	1	2	4	0	6	2	15	18	7	10	2	17
OTU_52	0	0	0	0	0	0	0	0	0	0	0	0	0	0	26	0	0	0	0	10	0	0	0	7	11	15	9	16	9	3	6	3	17	2199	3	2	0	0	0	1	3	0	0	3	5	17	0	0	39
OTU_53	0	0	0	0	0	0	0	0	0	0	0	1	12	3	8	3	0	1	0	1	0	0	0	0	1	14	2	6	7	2	5	0	2	0	0	0	9	22	334	356	236	486	187	566	347	68	153	342	49
OTU_54	0	0	0	0	0	0	0	0	4	0	5	19	6	2	45	4	2	8	12	228	70	28	15	27	363	20	23	93	52	190	110	142	122	145	62	13	2	23	60	44	95	34	69	146	97	81	73	54	75
OTU_55	0	0	0	0	0	0	0	0	0	0	3	3	2	1	5	1	1	3	10	0	0	21	2	10	5	4	1	10	0	0	5	17	7	91	0	0	12	9	58	8	90	191	7	76	56	9	2	0	807
OTU_56	21	0	0	85	0	0	0	1	98	0	4	11	17	5	23	54	2183	10	28	2	38	5	3	8	6	10	6	20	13	6	33	44	5	1	22	3	12	27	196	209	473	101	252	274	296	144	95	29	198
OTU_57	0	0	0	0	0	0	0	0	111	1	1	0	0	0	6	2	0	2	0	2	6	1	0	5	2	1	3	21	15	0	0	4	1	18	0	1	2	5	60	71	45	142	64	166	185	89	147	214	445
OTU_58	1	37	0	0	0	0	3	1	20	29	1	20	17	4	15	1	3	6	2	52	33	55	4	120	136	78	44	309	213	20	58	55	12	37	159	363	32	7	57	139	109	138	140	148	61	64	235	321	382
OTU_59	0	0	0	0	0	0	1	0	85	0	0	6	4	1	7	6	3	4	0	1	0	1	0	0	0	3	6	2	3	2	0	0	1	4	4	4	14	31	315	250	324	365	284	352	114	1015	1106	1196	10
OTU_60	169	902	322	251	2	1	262	395	227	228	317	125	271	112	236	28	610	177	164	93	100	6	0	10	5	225	57	9	10	5	1384	2	65	7	46	39	98	2	6	3	9	2	1	20	12	1	3	1	6
OTU_61	0	234	0	0	1	61	98	74	494	149	129	34	70	13	23	123	310	11	182	273	1687	114	455	365	148	155	352	89	19	6	4	73	66	8	46	16	49	321	76	81	51	33	41	27	29	67	37	29	45
OTU_62	0	0	0	0	2	0	0	0	0	0	2	1	5	3	0	2	1	3	2	1	0	4	2	5	0	30	22	3	3	0	7	2	3	11	0	0	16	8	155	113	45	356	158	84	69	31	5	11	67
OTU_63	0	0	0	0	0	0	80	211	1	2	2	215	9	14	165	57	0	774	197	1	0	1	4	0	1	0	0	0	1	0	1	7	0	0	0	0	0	1	4	1	0	0	0	6	6	0	0	0	0
OTU_64	0	0	0	0	0	0	0	362	0	0	5	18	31	19	24	64	1795	13	7	51	21	1	0	9	4	27	15	17	3	71	5	8	5	22	2	0	151	34	836	952	682	312	781	363	598	262	153	97	262
OTU_65	0	0	0	3	0	2	1	1	1810	40	1	254	155	0	48	38	2	70	8	20	29	0	1	2	26	1	2	8	1	3	0	11	0	3	1	0	0	5	83	99	42	37	37	52	23	57	25	44	68
OTU_66	48	0	0	128	0	3	0	0	70	0	0	10	21	2	105	43	110	5	12	3	11	3	2	3	5	17	2	12	8	3	1	18	31	29	29	0	7	14	122	111	96	70	172	160	268	59	64	60	215
OTU_67	0	0	272	0	0	0	1	41	16	0	20	23	16	157	18	139	336	10	142	4	3	16	10	25	80	56	31	85	20	5	4	36	40	2	17	8	17	15	105	61	116	72	142	208	302	41	90	76	291
OTU_68	0	0	0	0	0	0	0	0	0	0	0	0	5	4	2	1	1	4	0	1	3	0	0	0	0	4	2	3	4	3	2	0	1	1	1	2	5	11	295	160	163	384	249	195	105	238	305	326	27
OTU_69	142	170	719	1	645	0	0	0	0	1	0	0	2	0	0	0	0	0	0	3	17	0	0	0	0	0	0	0	0	0	0	0	0	0	1	0	0	0	0	0	0	0	0	0	0	0	0	0	0
OTU_70	0	0	0	0	0	0	0	0	0	2	139	745	10	73	242	54	4	175	138	3	7	5	0	4	11	5	17	15	14	2	11	3	7	0	8	16	15	37	161	130	234	209	186	352	418	99	149	315	452
OTU_71	0	0	0	1	0	0	0	0	0	0	2	5	49	1	4	4	1633	0	2	1	1	0	0	0	0	1	0	0	0	2	0	0	0	0	0	0	0	9	0	0	0	0	13	0	0	0	0	0	0
OTU_72	0	0	0	0	4	0	0	0	0	0	0	3	18	7	4	3	1	6	0	2	1	3	0	4	1	14	11	7	4	3	2	0	5	3	1	0	15	14	516	593	578	399	350	335	255	272	158	282	247
OTU_73	0	0	1353	89	0	168	98	15	0	0	4	43	6	3	11	51	1	17	5	77	111	11	216	620	82	75	95	54	4	6	4	14	4	5	4	18	6	2	4	38	2	3	2	6	3	33	3	4	11
OTU_74	0	70	0	0	0	0	0	0	0	0	33	1	6	332	19	0	2	130	9	117	141	8	32	82	38	60	107	15	4	2	4	3	5	0	0	1	34	7	116	642	293	4	4	21	9	2	4	4	2
OTU_75	103	0	3	0	0	39	67	59	51	0	146	9	70	277	24	320	37	297	58	111	7	2	5	6	0	32	4	0	11	0	0	1	1	0	8	0	1	103	0	1	0	5	2	1	1	1	1	0	2
OTU_76	1	0	0	0	0	0	0	0	46	0	9	5	8	3	3	20	1	6	0	79	174	12	612	997	40	116	48	15	14	3	3	40	7	6	4	4	37	3	9	9	1	34	4	7	6	25	27	19	61
OTU_77	572	40	699	38	0	113	44	293	98	1	77	14	26	223	10	1	216	24	13	0	1	7	0	2	2	1	2	33	0	0	25	0	0	13	1	0	0	1	0	3	7	1	6	0	0	0	1	0	1
OTU_78	1	1	566	0	0	0	0	0	0	0	1	0	12	3	1	1	0	1	0	1	0	0	0	1	0	2	110	2	3	2	1	0	4	0	0	2	6	5	54	27	15	28	37	13	30	43	19	2	76
OTU_79	0	0	0	1	0	4	5	0	88	64	2	32	114	1	37	307	47	272	8	8	3	5	0	7	15	7	2	3	2	4	5	3	9	0	6	0	11	5	98	49	24	16	28	40	10	19	5	17	10
OTU_80	0	0	0	0	0	0	0	0	0	0	0	0	3	2	5	0	3	2	1	0	20	0	0	0	0	2	2	7	1	2	2	0	0	0	2	1	6	8	72	115	244	43	127	64	40	189	64	42	16
OTU_81	0	0	0	0	0	0	0	0	0	0	1	1	2	6	19	5	4	4	3	2	0	2	0	0	3	55	5	14	4	4	7	0	7	1	2	4	7	20	337	474	475	397	357	277	414	137	281	353	237
OTU_82	0	0	0	0	0	0	0	0	0	0	47	5	2	0	0	2	3	1118	3	1	0	3	2	0	0	0	0	0	0	0	8	1	0	0	0	0	1	0	0	0	0	0	0	9	0	0	0	0	6
OTU_83	0	279	0	1	383	0	1	0	0	0	0	2	1	0	1	0	146	67	8	0	0	2	0	3	28	51	33	1	2	1	140	7	1	13	26	8	0	0	3	4	6	9	3	11	11	4	1	4	2
OTU_84	0	0	0	0	0	0	0	0	0	0	0	0	0	0	19	0	0	3	0	0	1	0	0	0	0	2	2	2	0	0	0	0	0	0	1	0	6	3	120	120	154	159	83	65	11	58	222	183	0
OTU_85	0	0	0	0	0	0	0	0	9	0	0	1	4	5	21	0	2	6	0	4	3	3	0	12	2	4	1	21	2	2	1	1	2	1	0	1	10	10	246	253	276	211	372	288	179	314	285	243	88
OTU_86	0	0	0	0	0	0	0	0	491	0	1	7	28	3	4	380	224	63	12	8	10	4	3	5	2	1	6	1	3	6	1	2	39	1	1	28	3	1	74	118	28	52	13	30	16	30	20	31	5
OTU_87	0	0	0	0	0	0	0	0	0	0	2	3	3	2	4	3	3	2	3	1	1	0	0	2	9	3	4	5	2	1	3	0	2	4	0	2	9	8	120	114	59	144	158	187	80	124	129	161	194
OTU_88	0	0	0	9	0	0	0	0	0	0	0	133	4	101	13	2	2	1	22	20	0	0	0	1	0	1	14	7	1	1	2	4	8	21	0	1	23	5	42	67	25	44	32	41	30	93	68	86	95
OTU_89	0	0	0	0	0	0	45	0	0	0	0	850	5	9	159	3	2	3	83	85	126	3	11	2	63	40	41	15	0	2	0	13	40	11	14	0	0	8	13	13	5	11	9	19	10	15	23	12	3
OTU_90	0	0	0	0	0	3	0	2	0	1093	0	0	0	0	0	0	0	0	0	0	0	0	0	0	0	0	0	0	0	0	0	0	0	0	0	0	0	0	0	0	0	0	0	0	0	0	0	0	0
OTU_91	0	0	15	0	0	0	0	0	0	0	1	85	150	45	4	2	956	69	2	2	0	0	0	0	0	0	0	0	2	2	0	1	0	2	0	0	0	0	0	1	0	1	7	2	0	0	0	0	0
OTU_92	0	0	0	0	0	0	0	0	132	0	2	5	8	112	3	30	1	4	2	89	145	0	4	18	17	51	21	34	1	12	28	33	80	7	17	3	60	79	68	69	37	22	40	68	80	156	28	24	79
OTU_93	0	0	0	0	0	0	0	0	0	0	0	7	0	2	11	0	0	3	1	0	0	0	0	2	9	0	2	9	1	0	1	0	7	0	0	0	4	10	9	6	21	8	8	21	159	1	1	2	101
OTU_94	0	184	0	0	350	0	0	0	0	0	0	176	131	1	31	12	1	0	15	2	0	0	2	6	0	2	21	4	1	2	22	4	0	13	13	1	0	2	1	4	0	0	0	1	1	0	1	0	0
OTU_95	0	0	0	0	0	0	0	0	0	0	1	3	32	5	12	4	3	2	6	2	1	2	0	3	2	12	3	11	5	2	4	1	8	13	16	2	17	15	346	357	471	327	285	391	432	268	231	213	297
OTU_96	241	1	235	133	367	31	56	88	126	214	86	200	325	180	244	65	11	135	7	124	20	1	0	7	121	30	1	58	37	1	43	21	13	80	20	0	8	143	17	16	26	24	31	42	29	23	23	17	48
OTU_97	0	0	0	0	0	0	0	0	0	0	0	3	3	0	9	2	0	2	3	1	1	4	0	4	6	6	2	5	3	0	0	1	4	13	4	0	9	13	64	78	189	238	167	187	282	125	272	292	202
OTU_98	0	2	3	1	0	0	0	0	1	0	7	27	8	3	7	18	1	107	0	52	2	26	2	50	125	191	23	109	7	1	57	8	18	47	1	0	0	3	26	27	8	30	10	78	11	36	40	69	18
OTU_99	0	0	0	0	0	0	0	0	0	0	0	0	3	4	1	1	0	1	0	6	0	1	0	0	0	3	5	2	1	1	0	2	0	2	2	0	11	5	181	203	86	171	195	72	102	389	178	140	25
OTU_100	0	0	0	0	0	0	0	0	0	0	0	8	10	49	36	1	1	5	1	1	0	0	0	2	1	6	7	10	2	1	1	1	3	1	1	1	7	1	44	106	68	109	53	148	169	52	71	104	354
OTU_101	0	0	0	0	0	0	5	0	0	0	1	2	12	2	0	0	0	4	2	2	1	0	0	1	2	7	9	6	5	2	3	0	3	1	0	1	9	20	211	153	256	225	134	451	195	547	316	393	316
OTU_102	0	0	0	0	0	0	0	0	0	0	0	8	3	0	2	1	853	1	0	1	1	0	0	0	0	0	0	0	0	6	0	0	0	0	0	0	0	0	28	14	1	10	6	8	2	25	10	15	1
OTU_103	0	0	0	0	0	0	0	0	0	0	1	2	2	1	4	0	1	1	1	0	0	0	0	0	4	2	2	6	2	1	2	0	3	1	0	2	2	12	136	147	97	75	89	77	142	38	29	54	26
OTU_104	0	0	0	0	0	28	0	0	55	23	4	22	28	3	10	32	2	35	4	5	2	107	2	13	297	330	17	184	18	5	43	36	195	10	347	93	154	22	21	24	56	15	13	186	39	68	61	135	16
OTU_105	0	0	883	0	1	41	0	0	0	0	0	0	1	0	14	1	182	0	0	0	0	0	0	0	0	0	0	0	0	0	0	0	0	0	0	0	0	0	0	0	0	0	0	0	0	0	0	0	0
OTU_106	0	120	0	1	408	0	25	18	0	1	1	137	4	0	3	0	0	72	0	28	0	0	0	0	3	29	0	1	0	0	2	0	0	9	0	0	28	7	1	1	1	2	1	3	1	5	4	7	1
OTU_107	1	2	0	0	0	130	1	1	144	0	149	122	98	37	44	39	13	38	25	405	668	8296	1107	1624	1311	701	1026	1026	624	76	151	956	237	83	653	687	89	138	19	13	16	48	21	38	5	69	39	122	63
OTU_108	0	0	0	0	0	0	0	0	0	0	0	0	1	14	0	0	1	0	2	23	0	0	0	1	0	0	0	0	0	0	0	0	2	0	0	1	0	2	94	39	17	20	16	106	70	7	17	23	13
OTU_109	1	70	1	152	82	0	25	1	0	0	1	46	82	0	270	2	2	96	6	47	0	0	0	2	0	3	31	14	2	233	4	2	2	6	0	1	0	115	0	3	2	0	5	2	0	1	2	0	1
OTU_110	0	0	0	0	0	0	0	0	0	0	0	1	5	2	7	1	0	3	3	0	0	0	0	1	2	5	2	2	0	0	0	2	3	0	7	0	1	12	222	168	291	164	101	152	385	65	40	111	15
OTU_111	302	0	265	200	0	0	0	3	40	0	173	90	5	0	2	1	0	23	11	1	1	0	0	1	5	13	1	4	1	66	1	0	1	26	0	0	3	0	0	0	2	0	1	0	3	1	0	0	5
OTU_112	0	0	0	0	0	0	0	0	0	0	0	2	9	2	6	1	1	4	5	0	1	1	0	3	1	4	6	9	0	3	8	0	6	1	2	2	14	17	138	230	389	172	239	316	485	61	125	107	59
OTU_113	665	228	1	37	0	254	54	52	56	277	150	38	36	0	22	0	0	0	3	0	0	1	0	4	0	68	1	1	2	1	2	7	0	2	16	0	4	0	0	0	0	1	0	1	0	1	0	0	0
OTU_114	0	0	0	0	0	43	76	3	0	42	103	14	2	13	77	142	2	72	8	1	10	0	0	1	0	0	14	8	5	0	0	1	0	0	1	0	2	0	1	4	1	4	0	11	4	2	0	0	9
OTU_115	0	0	394	0	0	0	0	0	0	0	0	0	4	2	2	109	1	51	1	1	1	0	0	0	0	1	0	0	3	0	1	0	1	0	0	0	0	1	0	1	0	4	0	2	1	0	0	0	12
OTU_116	0	0	0	0	0	0	0	0	0	0	0	1	1	3	2	1	0	0	0	1	7	0	0	1	0	1	4	4	0	2	1	0	0	0	0	0	3	0	33	38	9	16	7	17	3	13	5	10	41
OTU_117	0	0	0	0	0	0	0	0	0	0	0	0	0	1	1	0	0	0	1	15	1	0	0	1	0	1	2	1	0	0	1	0	0	1	0	0	0	0	49	30	29	46	40	33	39	43	17	51	103
OTU_118	0	0	0	57	0	21	45	57	0	0	125	110	282	49	29	23	0	5	2	0	1	1	0	2	1	1	1	0	0	0	0	0	0	0	0	0	0	1	1	0	0	1	0	0	0	0	0	0	4
OTU_119	0	0	0	0	0	0	0	0	0	0	85	244	0	49	136	3	0	155	116	5	6	2	5	2	10	1	0	4	0	0	4	0	4	0	0	0	1	4	20	14	17	9	13	23	29	6	13	5	10
OTU_120	0	0	0	0	0	0	0	0	0	0	0	8	6	2	4	0	174	4	0	0	0	0	0	2	1	1	3	2	3	0	2	0	1	0	0	0	21	10	167	177	226	153	172	215	203	11	92	108	16
OTU_121	0	0	0	0	0	0	0	0	1	0	1	0	2	2	115	1	0	0	1	3	1	0	0	0	0	2	0	11	0	2	1	1	0	0	1	0	1	1	79	121	40	47	117	61	49	40	43	40	9
OTU_122	0	0	0	0	0	0	0	0	0	0	0	0	0	2	1	0	0	3	6	0	0	1	0	0	0	4	1	3	0	3	2	0	2	0	0	0	2	5	142	74	60	146	183	104	133	215	173	114	38
OTU_123	0	0	0	0	0	0	0	0	0	0	0	1	2	2	6	3	0	1	3	4	22	1	0	1	3	2	1	18	5	0	1	3	21	1	0	1	24	9	77	126	541	82	94	167	188	47	50	193	131
OTU_124	0	0	0	0	0	0	0	0	0	0	0	0	2	1	2	3	0	1	0	0	0	0	0	0	0	2	2	1	0	1	1	0	0	0	0	0	1	3	70	61	188	139	109	36	26	9	46	23	3
OTU_125	1	80	791	1	0	0	130	1	113	0	73	36	1	0	50	37	0	29	2	1	11	0	1	0	3	34	0	1	1	0	1	31	27	48	1	0	0	1	2	1	0	2	0	1	0	1	0	0	0
OTU_126	255	0	0	0	0	0	0	0	0	0	0	18	2	0	2	1	0	59	33	0	1	0	1	1	0	0	0	0	0	0	0	3	0	0	0	0	0	424	0	1	0	0	0	1	0	0	0	0	0
OTU_127	0	0	0	0	0	0	0	0	0	0	0	0	0	0	0	0	0	0	0	0	2	1	0	0	0	0	1	0	0	0	0	0	0	1	3	1	6	5	4	3	3	6	4	12	9	544	248	522	0
OTU_128	0	0	0	0	0	0	0	0	0	75	0	1	4	3	4	1	1	1	0	0	0	1	0	0	1	4	2	0	1	1	0	1	27	0	1	0	5	4	81	64	54	46	160	53	96	50	49	33	49
OTU_129	0	0	0	0	0	0	0	0	0	0	2	3	6	2	6	4	2	5	2	1	0	0	0	4	4	4	6	13	5	4	2	0	13	0	0	3	11	9	66	44	46	97	93	151	176	18	50	38	233
OTU_130	0	0	0	0	0	0	0	0	0	0	1	0	3	1	4	109	0	1	0	0	0	1	0	0	0	3	0	1	0	0	0	0	1	0	1	2	7	4	86	48	51	86	104	46	68	43	71	30	24
OTU_131	0	0	0	0	0	0	0	0	0	0	0	22	29	0	2	81	1	1	0	1	1	0	0	0	3	13	0	1	2	0	1	0	0	0	0	0	0	1474	1	3	0	3	4	5	1	0	0	0	13
OTU_132	0	0	0	0	0	0	0	0	0	0	0	1	96	0	0	0	0	67	0	0	2	1	1	1	0	42	0	2	0	0	2	4	0	1	0	3	3	4	86	111	65	93	84	90	56	171	159	184	5
OTU_133	92	132	5	53	90	150	103	109	27	120	173	196	81	27	55	24	4	72	8	4	4	2	0	0	1	2	5	2	1	2	0	2	7	7	0	0	1	0	0	0	0	0	0	0	0	1	0	0	0
OTU_134	0	0	0	0	0	0	0	0	0	0	2	1	4	1	2	0	2	1	0	0	1	0	0	0	0	2	1	0	1	0	5	0	1	0	0	0	6	4	82	64	54	143	160	89	52	24	68	33	318
OTU_135	0	0	0	0	0	0	0	0	69	0	0	0	0	0	0	0	548	2	1	0	0	0	0	1	0	1	2	1	0	2	0	0	0	17	0	1	0	0	0	0	1	0	6	0	0	0	0	0	0
OTU_136	0	0	0	0	0	0	1	0	0	138	1	0	2	0	6	1	1	1	0	0	0	0	1	1	0	4	3	4	2	1	1	1	3	0	2	0	5	5	144	119	117	77	175	110	199	22	63	32	95
OTU_137	0	121	0	0	0	0	39	0	0	0	1	28	9	2	9	4	2	3	5	353	1	2	212	152	39	39	54	30	5	1	3	35	64	10	2	1	2	5	6	3	0	0	1	0	3	10	0	0	4
OTU_138	0	0	3	2	0	0	2	27	0	1	11	7	16	3	72	0	0	218	1	13	69	14	655	723	53	95	157	19	9	0	5	30	51	14	5	0	104	1	1	3	3	0	0	2	1	0	2	3	15
OTU_139	0	0	0	0	0	0	0	0	0	0	3	2	3	4	7	42	0	2	3	0	0	0	1	4	5	3	2	8	1	0	2	7	3	26	4	0	4	4	5	4	41	12	14	90	92	7	40	27	287
OTU_140	0	0	0	0	0	0	0	0	0	0	0	0	2	1	2	0	1	1	0	1	0	0	0	0	0	0	1	1	0	2	1	0	0	0	0	0	1	4	40	50	88	68	97	58	63	13	23	40	8
OTU_141	0	0	0	0	0	0	0	0	0	0	0	0	0	0	2	0	1	0	0	1	0	1	0	0	0	4	2	5	0	1	1	0	0	0	0	2	5	5	31	33	24	28	79	50	43	167	70	38	0
OTU_142	1	0	2	0	601	0	0	0	0	0	0	0	1	0	0	0	0	0	0	0	0	0	0	0	0	0	0	1	0	0	0	0	0	1	0	0	0	0	0	4	1	1	0	1	0	12	1	3	0
OTU_143	0	0	0	0	0	0	0	0	0	0	2	0	2	1	1	0	1	3	1	85	1	0	0	0	6	0	2	2	1	0	2	0	1	0	0	0	1	3	16	132	88	7	7	66	64	20	35	75	33
OTU_144	0	0	0	0	0	0	0	0	0	0	0	0	1	0	0	2	2	1	2	0	0	1	0	1	1	2	0	0	0	0	1	0	0	0	0	0	0	3	52	73	68	93	96	58	147	34	39	40	17
OTU_145	0	0	0	0	0	2	0	0	181	1	5	7	2	12	1	72	1	2	4	11	18	2	199	162	26	53	81	12	1	1	3	28	6	2	2	4	9	4	1	7	1	0	1	21	3	0	2	2	9
OTU_146	0	0	0	0	0	0	0	0	0	0	0	0	2	6	0	1	0	2	1	0	0	1	0	2	0	3	5	0	1	1	1	0	2	0	0	1	12	3	96	81	46	150	130	109	147	7	26	105	434
OTU_147	268	1	1	0	549	1	2	0	83	0	3	31	3	4	16	2	0	3	1	32	9	4	11	34	386	27	20	235	9	6	20	1	24	19	465	7	7	45	24	8	22	24	7	41	16	45	58	60	34
OTU_148	0	0	2	0	0	0	0	619	0	2	0	0	0	0	0	0	0	0	0	0	0	0	0	0	0	0	0	0	0	0	0	0	0	0	0	0	0	0	0	0	0	0	0	0	0	0	0	0	0
OTU_149	0	0	0	0	0	0	0	0	0	48	50	4	4	82	4	0	429	25	18	1	1	43	1	0	1	95	1	1	0	2	0	3	2	1	0	1	1	0	1	1	0	0	3	0	0	0	0	1	3
OTU_150	0	0	0	0	0	0	0	0	0	0	2	0	0	0	1	1	0	0	0	50	12	2	0	5	18	1	25	25	8	1	1	25	5	10	1	27	2	3	12	13	24	9	18	53	37	27	17	11	71
OTU_151	0	0	0	0	0	0	0	0	0	0	0	0	0	0	1	0	0	2	0	0	0	0	0	0	0	0	4	0	1	0	1	0	0	0	0	0	3	1	68	80	53	100	102	32	46	59	58	44	18
OTU_152	0	0	0	0	0	0	0	0	0	0	1	6	6	4	4	1	0	1	2	27	28	2	0	3	7	9	4	4	1	0	13	5	2	34	2	2	6	518	12	15	14	23	12	24	15	8	9	13	40
OTU_153	0	0	0	0	0	0	0	0	0	0	0	4	0	0	0	0	0	0	0	0	0	0	0	0	2	0	0	0	0	0	0	0	0	0	0	0	0	550	0	0	0	0	1	0	1	1	0	0	0
OTU_154	0	0	1186	0	0	1	1	6	1	0	0	0	0	0	1	0	0	3	0	0	0	0	0	0	0	0	0	0	0	0	0	0	0	0	0	0	0	1	0	0	0	0	0	0	0	0	0	0	0
OTU_155	132	0	0	7	2	0	143	0	97	0	0	6	0	0	0	0	1	0	7	0	0	0	0	0	0	4	0	1	1	122	0	7	1	21	0	0	0	0	0	0	0	0	0	0	0	0	0	0	0
OTU_156	0	0	0	51	0	0	0	0	138	0	0	1	4	1	2	0	0	2	1	0	0	0	0	1	2	2	59	2	0	1	27	1	2	2	0	0	5	9	89	57	125	21	76	68	93	44	29	25	81
OTU_157	0	0	0	0	0	0	5	5	325	0	0	3	24	109	3	0	1	0	0	17	7	2	0	5	12	29	49	2	3	1	1	0	0	0	0	0	1	1	81	74	24	56	21	43	16	81	58	63	20
OTU_158	0	0	0	0	0	0	0	0	0	0	0	0	0	2	3	1	0	0	0	0	0	0	0	0	0	0	8	3	0	0	0	0	1	0	0	0	0	0	3	15	2	7	3	2	7	0	0	3	53
OTU_159	0	0	0	0	0	0	0	0	0	0	0	0	1	1	2	0	0	1	0	19	23	5	0	2	1	2	0	1	12	0	1	16	13	32	0	0	24	142	24	19	11	13	16	28	38	13	7	35	22
OTU_160	0	0	0	0	0	0	0	0	0	0	0	1	1	1	6	1	0	3	1	0	23	0	0	1	4	0	2	2	0	1	0	0	3	16	3	1	8	3	5	13	16	53	20	292	117	106	80	108	215
OTU_161	0	0	0	0	0	0	0	0	0	0	1	2	2	1	4	0	1	3	2	0	1	0	0	4	1	3	1	1	1	1	5	0	8	0	0	0	3	14	55	63	126	208	145	125	127	47	56	75	218
OTU_162	0	0	0	0	0	0	0	0	0	0	0	6	3	0	1	4	0	0	1	27	51	1	0	18	120	5	2	30	337	1	2	9	43	4	0	34	1	2	12	23	31	35	13	7	25	4	6	29	55
OTU_163	1	826	0	0	0	0	1	0	0	0	0	0	0	5	0	0	0	0	1	0	0	0	0	1	5	2	66	2	6	0	0	0	0	0	2	1	0	1	0	12	9	3	8	12	18	5	4	4	0
OTU_164	0	0	0	0	0	0	0	0	0	0	10	6	1	3	3	1	0	4	0	0	0	0	0	0	2	5	1	1	0	0	3	5	1	0	0	0	0	12	55	65	94	37	108	61	132	6	26	16	53
OTU_165	0	0	495	0	0	0	46	0	0	0	7	2	1	5	16	1	0	7	1	0	2	2	2	5	7	1	4	24	19	0	5	93	5	18	8	0	3	15	23	18	29	55	21	150	78	106	98	129	352
OTU_166	0	0	0	0	0	0	0	0	0	0	0	0	1	2	1	0	2	1	0	11	0	0	0	2	0	1	1	1	0	2	0	0	0	0	0	0	2	1	57	52	48	64	54	59	72	0	11	18	89
OTU_167	0	0	0	0	0	0	0	0	0	0	0	0	0	1	6	1	1	2	1	0	0	0	0	3	1	1	1	1	1	0	1	0	1	0	1	0	4	3	37	74	132	142	76	218	79	56	172	234	6
OTU_168	0	0	99	0	0	0	0	0	0	8	2	57	85	41	23	27	210	0	1	1	0	0	0	0	0	0	0	0	0	1	0	0	0	0	0	0	0	1	1	0	0	3	2	0	0	0	0	0	0
OTU_169	0	0	2	1	474	0	0	0	0	0	0	0	0	0	0	0	0	0	0	0	0	0	0	0	0	0	0	0	0	0	0	0	0	0	0	0	0	0	0	0	0	0	0	0	0	3	0	1	0
OTU_170	285	0	1	0	1	0	0	101	0	98	60	44	6	2	2	107	3	113	1	2	0	0	1	1	0	0	1	0	0	0	79	0	0	7	0	0	0	0	0	0	0	2	0	4	0	1	0	0	1
OTU_171	0	1	1	0	189	0	5	0	0	0	0	129	31	208	0	34	0	0	3	0	1	0	0	1	1	1	2	0	2	0	13	8	12	0	8	1	0	3	0	1	0	0	0	1	0	0	2	0	0
OTU_172	0	0	0	0	0	0	0	0	0	0	0	0	1	0	2	2	0	1	0	0	0	0	0	4	0	1	0	2	2	1	2	0	0	0	0	0	3	2	19	16	231	35	89	60	75	62	57	111	23
OTU_173	0	0	0	0	0	0	0	0	0	0	0	9	1	1	4	0	0	2	2	0	0	3	0	0	0	1	0	4	0	0	0	1	1	6	1	0	1	1	9	18	46	25	17	50	35	11	38	80	61
OTU_174	0	0	0	0	0	0	0	0	0	0	1	0	2	1	0	0	0	1	1	0	0	1	0	2	0	0	0	3	0	0	0	0	5	0	0	1	0	1	31	49	22	48	66	64	162	1	7	7	93
OTU_175	0	0	0	0	0	0	0	54	59	0	1	12	15	13	11	3	6	14	9	87	164	29	3	13	75	83	40	106	32	88	70	44	256	60	65	3	52	458	12	11	12	14	17	16	24	38	19	12	11
OTU_176	0	0	0	0	0	0	0	0	0	0	0	0	0	0	1	0	438	0	1	0	0	0	0	0	0	0	0	0	0	0	0	0	0	0	0	0	0	0	0	0	0	0	1	0	0	0	0	0	0
OTU_177	0	0	0	0	0	0	0	0	0	0	0	0	0	0	0	0	0	0	0	0	0	0	0	1	1	0	1	0	0	0	0	0	0	0	0	0	0	2	0	0	0	0	0	1	0	0	0	0	168
OTU_178	0	0	0	0	0	0	0	0	0	0	26	2	0	2	0	1	0	0	1	0	0	0	0	1	1	0	0	1	0	0	0	0	0	0	0	0	2	0	0	3	0	1	0	0	0	0	0	0	23
OTU_179	0	0	0	0	0	0	8	0	0	0	0	0	5	1	1	0	1	1	0	0	38	1	2	3	2	1	0	6	3	1	18	1	1	0	0	0	4	10	65	73	81	92	76	111	109	167	175	167	185
OTU_180	0	0	0	0	0	0	0	0	0	0	4	11	7	7	10	5	7	4	7	115	519	9	2	29	12	6	55	17	44	2	63	30	96	7	18	3	3	1	16	55	15	32	21	23	38	41	30	15	40
OTU_181	0	0	0	0	0	0	0	0	0	0	0	0	4	0	0	0	0	0	2	1	0	0	1	1	1	3	1	12	0	1	0	8	0	0	3	0	3	7	90	85	91	132	197	190	149	169	184	135	19
OTU_182	0	1	0	0	471	0	0	0	0	0	0	0	0	0	0	0	0	0	0	0	0	0	0	0	0	0	0	0	0	0	0	0	0	0	0	0	0	0	0	0	0	0	0	0	0	0	0	0	0
OTU_183	0	0	0	0	0	0	0	0	0	0	0	0	0	0	0	0	0	0	2	0	0	0	0	0	0	0	0	1	0	0	0	0	7	0	0	0	0	0	8	1	14	0	2	5	15	1	0	0	10
OTU_184	0	0	0	0	0	0	0	0	0	0	0	1	1	0	3	0	0	0	0	0	0	0	238	128	13	34	12	10	1	0	0	16	0	1	1	0	1	1	0	1	0	0	0	0	0	0	0	0	5
OTU_185	0	0	0	0	0	0	0	0	0	0	0	0	0	1	2	2	0	0	0	0	0	0	0	2	0	0	0	3	1	0	1	0	0	0	2	0	1	0	1	1	5	2	0	23	20	0	1	0	38
OTU_186	0	1	0	65	0	0	0	0	0	0	3	12	39	84	122	16	8	14	13	5	23	4	0	10	8	20	24	23	23	7	15	0	42	10	7	10	52	78	701	823	939	1854	1359	1080	1175	1313	1524	1442	856
OTU_187	0	119	0	0	0	0	1	0	0	0	128	5	2	0	1	1	208	0	0	0	1	1	0	2	3	0	0	0	0	0	0	0	1	0	0	0	2	1	0	0	0	0	1	0	0	0	0	0	3
OTU_188	0	0	0	75	0	0	0	0	0	0	0	1	3	120	9	1	688	2	0	0	1	0	0	0	0	0	1	0	0	4	0	0	0	0	1	0	0	0	0	0	0	0	8	0	0	0	0	0	0
OTU_189	0	0	0	0	104	0	61	0	0	0	0	3	0	1	1	0	0	1	1	1	74	2	2	7	75	30	0	0	1	0	181	43	95	225	3	53	34	2	5	12	14	9	4	37	12	13	25	13	14
OTU_190	0	0	0	0	430	0	0	0	0	0	0	0	1	0	0	0	0	0	1	0	0	0	0	0	0	0	0	0	1	0	0	0	0	0	0	0	1	0	3	4	2	7	5	12	9	7	7	4	37
OTU_191	0	0	0	0	0	0	0	0	0	0	0	2	0	0	1	0	0	0	0	0	0	0	0	0	1	0	0	0	0	0	0	1	0	0	0	0	0	304	0	0	0	1	1	8	12	0	0	1	33
OTU_192	0	0	0	0	0	0	0	0	0	0	0	1	1	1	3	0	0	1	0	19	0	0	0	0	2	2	1	0	0	0	1	0	1	0	0	0	3	1	65	84	47	35	46	54	26	7	1	9	64
OTU_193	0	0	0	0	0	0	0	0	0	0	0	0	2	2	0	0	0	0	0	0	0	1	0	1	3	1	0	1	1	2	2	0	2	0	1	0	4	4	101	82	51	84	175	66	110	68	119	131	102
OTU_194	0	0	0	0	0	0	0	0	0	0	0	0	3	0	1	1	0	1	0	0	0	0	0	0	0	1	1	0	0	0	0	0	0	1	0	0	4	3	46	49	26	32	66	53	93	26	28	20	3
OTU_195	0	0	0	0	0	0	0	0	0	0	0	0	0	0	0	0	0	0	0	1	0	0	0	0	0	0	1	1	0	0	0	0	2	0	2	0	2	0	29	23	6	39	32	36	65	53	27	46	8
OTU_196	0	0	0	0	0	0	0	0	0	0	0	0	0	1	0	0	0	2	1	0	0	0	0	0	1	2	1	0	0	0	1	0	2	0	0	0	1	1	54	54	93	53	28	32	72	2	9	10	2
OTU_197	0	0	0	0	0	0	0	0	0	0	0	0	0	0	0	0	1	0	0	0	0	0	0	0	1	1	0	1	1	0	0	1	0	0	0	0	0	1	19	48	43	27	56	41	113	61	44	62	8
OTU_198	0	0	0	0	0	0	0	0	0	0	1	0	1	0	2	1	0	0	0	0	0	0	0	0	0	3	2	1	1	0	2	0	1	0	0	0	3	3	51	60	19	89	50	83	126	20	7	26	43
OTU_199	0	0	0	0	0	0	0	0	0	0	2	4	4	24	4	2	0	4	0	1	2	1	0	4	4	1	0	1	2	1	1	0	2	0	2	0	7	6	81	45	91	162	65	83	60	112	96	115	84
OTU_200	0	52	0	0	0	0	0	0	0	0	0	0	0	26	0	1	0	0	0	0	2	0	14	1	0	0	1	0	0	1	14	350	1	0	15	0	18	1	0	0	0	0	0	3	0	0	1	0	2
OTU_201	0	0	0	0	0	0	0	0	0	0	0	0	0	0	1	0	0	0	0	0	0	0	0	5	0	1	0	1	0	0	1	0	0	0	0	0	1	2	8	6	21	27	18	22	33	33	36	39	64
OTU_202	0	0	0	0	0	0	6	55	0	1	63	8	3	3	2	25	2	0	0	3	28	0	2	6	2	4	70	16	43	2	14	3	1	24	1	1	4	3	66	90	45	86	111	81	104	211	133	108	49
OTU_203	0	0	0	0	0	0	0	0	0	0	0	0	8	3	4	0	0	0	0	1	1	0	0	0	2	2	1	7	0	0	1	0	1	1	0	0	2	9	134	79	53	50	68	90	68	44	49	42	13
OTU_204	0	0	3	0	769	0	0	0	0	0	0	0	0	0	0	0	0	0	0	0	0	0	0	0	0	0	0	0	0	0	0	0	0	0	1	0	1	3	1	0	2	3	1	2	0	105	47	37	0
OTU_205	0	0	0	0	0	0	0	0	0	0	0	0	0	1	0	0	0	1	0	0	0	0	0	0	0	2	0	0	0	0	3	0	0	0	0	0	3	4	16	27	7	39	32	253	44	49	20	29	10
OTU_206	0	0	0	0	0	0	0	0	0	0	0	1	2	0	5	0	1	0	0	0	0	0	0	1	1	9	0	5	1	0	2	4	1	2	0	0	0	3	14	22	223	28	38	69	80	15	27	64	65
OTU_207	0	0	0	0	0	0	0	2	22	0	0	81	30	0	52	52	175	1	0	0	0	0	0	0	0	0	0	0	0	1	0	0	0	0	0	0	0	0	0	0	0	0	0	0	0	0	0	0	0
OTU_208	0	0	0	0	0	0	0	0	2	0	0	0	0	1	3	1	1	1	1	1	0	0	0	1	0	1	3	7	0	0	0	0	1	0	0	0	7	1	56	53	42	56	59	79	96	87	37	50	104
OTU_209	0	0	0	0	0	0	0	0	0	0	0	6	1	0	4	3	3	1	0	2	1	2	1	13	76	19	21	76	10	205	57	11	44	8	143	18	52	16	14	28	28	49	31	75	37	64	24	13	49
OTU_210	0	0	0	0	0	0	0	0	0	0	0	0	0	0	0	2	0	0	1	0	0	0	0	2	0	0	0	0	0	0	1	0	0	0	0	0	1	1	23	18	67	39	38	46	33	7	24	39	6
OTU_211	0	0	0	0	0	0	0	0	0	0	0	0	3	0	2	0	0	0	0	0	9	0	0	0	0	1	0	1	4	0	0	0	1	0	0	0	2	0	28	11	9	10	20	79	19	42	22	10	1
OTU_212	0	162	103	0	279	3	105	130	49	82	58	55	98	303	60	19	79	88	2	3	54	5	21	14	6	22	2	10	4	0	5	1	23	3	20	1	17	0	0	5	1	0	3	2	0	1	1	0	1
OTU_213	0	0	0	0	0	208	0	1	1	1	1	4	2	1	2	188	0	1	0	0	0	1	0	0	0	0	0	0	3	0	0	1	1	0	22	0	0	0	1	0	1	1	0	1	0	0	2	0	0
OTU_214	0	0	0	1	0	13	0	0	526	2	1	26	3	0	0	93	0	1	6	15	0	2	0	0	153	10	0	19	35	0	2	3	24	56	3	29	1	3	22	14	12	14	10	62	10	53	17	31	31
OTU_215	0	0	0	0	0	54	6	0	0	0	15	2	48	0	45	0	96	52	4	0	7	1	0	3	1	2	2	98	4	1	1	0	1	0	0	0	25	0	1	5	3	4	0	1	0	1	2	1	1
OTU_216	0	0	0	0	0	0	0	0	0	0	0	2	0	0	2	0	1	1	1	0	0	0	0	1	0	0	2	4	0	0	1	1	1	0	0	1	3	5	69	42	94	86	101	126	90	13	51	68	27
OTU_217	0	0	0	0	0	0	0	0	1	0	0	13	2	0	3	0	0	0	1	0	2	4	1	1	139	13	2	28	5	0	4	26	17	9	12	5	37	215	1	1	0	0	2	1	3	1	0	2	0
OTU_218	51	0	0	0	0	1	0	43	0	0	0	0	0	0	1	0	374	2	0	1	0	0	0	0	0	0	0	5	0	0	0	0	0	0	0	0	0	0	0	0	0	0	4	0	0	1	0	0	1
OTU_219	0	0	0	0	0	0	0	0	0	0	0	2	2	0	3	0	0	1	1	0	0	0	0	4	0	0	0	2	0	0	1	0	0	0	1	0	2	2	41	48	80	8	54	69	92	18	41	54	87
OTU_220	0	0	0	0	0	0	0	0	0	0	0	0	0	0	1	0	0	0	1	0	0	0	0	1	0	0	0	2	0	0	0	0	3	0	0	0	1	0	5	2	1	5	1	12	28	0	0	0	46
OTU_221	0	0	0	0	0	0	0	0	0	0	0	2	3	0	7	0	0	0	0	15	18	0	1	6	0	1	0	5	0	0	0	0	2	0	0	0	0	2	28	6	16	16	20	8	23	3	1	2	7
OTU_222	0	0	0	0	0	0	0	0	56	0	0	0	1	0	2	0	0	0	3	0	0	0	1	1	2	2	0	1	0	0	2	2	0	1	0	1	0	3	23	24	36	22	43	66	162	2	12	11	52
OTU_223	0	0	0	0	0	0	0	0	0	0	0	0	0	0	0	0	0	1	0	0	0	0	0	0	1	0	0	0	0	0	0	0	0	0	0	0	2	1	2	22	19	24	45	17	23	78	38	50	2
OTU_224	0	0	0	0	0	0	0	0	165	37	0	7	1	2	1	1	0	0	4	1	78	0	0	1	3	0	82	1	0	0	0	8	1	0	2	0	0	1	17	13	1	3	4	6	11	8	8	2	3
OTU_225	0	366	0	1	0	0	0	0	0	0	0	0	0	0	0	0	0	0	0	0	0	0	0	0	0	0	0	0	0	0	0	0	0	0	0	0	0	0	0	0	0	0	0	0	0	0	0	0	0
OTU_226	0	0	0	0	0	0	0	1	22	0	0	2	3	2	2	4	1	0	2	1	0	0	0	0	7	1	2	6	0	0	0	5	0	0	1	0	3	6	59	106	100	76	79	66	72	46	41	30	45
OTU_227	0	0	0	0	0	0	0	0	0	0	1	0	0	0	1	0	0	0	0	0	0	0	0	1	1	0	1	4	1	0	0	0	1	0	0	0	1	0	0	0	1	0	0	0	1	0	1	0	83
OTU_228	0	0	0	0	0	0	0	0	0	0	0	6	2	0	0	1	1	0	0	43	0	4	0	0	3	2	0	1	0	1	30	11	0	5	4	1	53	2	14	4	4	15	2	42	31	12	35	40	66
OTU_229	0	0	0	0	0	0	0	0	0	0	1	3	1	2	1	1	0	0	3	1	6	0	2	7	16	2	2	14	2	1	2	4	32	11	0	0	4	4	13	27	26	40	18	30	28	28	16	5	48
OTU_230	0	0	0	0	0	0	0	0	0	0	0	0	0	1	3	0	0	0	0	0	0	0	0	1	4	0	0	4	1	0	0	1	2	0	0	0	0	5	6	2	135	5	2	8	147	1	1	0	47
OTU_231	0	0	0	0	0	0	0	0	0	0	0	0	2	1	0	0	1	4	2	0	0	0	0	0	0	5	0	2	1	1	1	0	0	1	2	0	1	6	191	117	169	154	229	73	98	140	107	105	33
OTU_232	0	0	0	0	0	0	0	0	0	0	0	0	2	0	3	0	0	0	0	0	1	0	0	2	0	0	0	0	0	0	0	0	0	0	0	0	1	1	25	27	224	6	21	31	7	20	10	33	9
OTU_233	0	0	0	0	0	0	0	59	0	0	1	121	25	20	28	170	1	117	27	0	0	1	3	0	2	1	1	1	1	0	0	14	23	0	7	0	0	1	1	1	1	4	3	16	15	6	20	15	12
OTU_234	0	0	0	0	0	0	0	0	0	0	1	4	5	1	4	2	1	3	3	11	2	1	2	2	1	7	4	4	4	3	15	5	5	33	0	0	6	8	87	58	47	118	56	123	187	35	80	71	112
OTU_235	0	0	0	0	0	0	0	0	0	0	1	1	1	0	3	0	0	1	1	1	0	0	3	3	2	0	0	3	1	1	2	8	1	38	2	1	81	7	11	16	52	4	4	24	50	3	28	24	83
OTU_236	0	1	331	0	0	0	0	0	0	0	0	0	0	0	0	0	0	0	0	0	0	0	1	0	0	0	0	0	0	0	0	0	0	0	0	0	0	0	0	0	0	0	0	0	0	0	0	0	0
OTU_237	0	0	0	0	0	0	6	0	25	0	15	46	42	0	48	0	0	179	72	0	2	12	0	0	1	0	0	0	0	0	1	0	1	0	0	0	1	1	1	3	4	1	2	5	3	2	6	0	5
OTU_238	0	0	0	0	0	0	0	0	0	0	1	8	2	0	5	0	0	5	1	26	0	2	0	4	88	7	31	16	9	94	30	3	4	79	11	1	2	213	15	11	20	14	20	28	9	8	8	15	33
OTU_239	0	0	0	0	0	0	0	0	0	0	0	0	4	0	4	12	0	306	1	0	0	0	0	0	0	0	1	0	0	0	2	0	0	0	1	0	0	0	2	5	8	3	8	4	4	76	22	47	0
OTU_240	0	0	0	0	0	0	0	0	0	0	0	1	2	0	2	0	0	3	2	0	0	0	0	1	2	1	1	2	0	0	2	2	4	0	0	0	3	2	42	27	44	56	77	150	126	18	60	65	172
OTU_241	0	0	0	0	0	0	0	0	0	0	0	1	0	0	1	0	0	1	0	0	0	0	0	0	1	0	0	2	0	0	0	0	1	1	3	1	3	4	28	32	35	31	68	44	70	11	18	12	29
OTU_242	0	0	0	0	0	0	0	0	0	0	1	1	2	0	1	1	0	0	0	0	0	0	0	0	3	0	3	1	0	0	0	0	3	2	0	0	4	176	5	25	14	10	5	7	4	23	4	9	25
OTU_243	0	0	0	0	0	0	0	0	0	0	0	0	2	1	0	0	1	1	0	0	0	0	0	0	0	0	1	1	0	0	4	0	0	0	0	0	4	0	83	53	18	17	12	14	13	15	6	10	0
OTU_244	0	0	0	0	0	0	0	0	0	0	0	0	0	3	1	1	0	0	0	0	4	0	0	0	0	0	1	0	0	0	0	0	0	0	0	0	0	3	47	92	42	68	63	3	4	77	21	19	0
OTU_245	0	0	0	0	0	0	0	0	0	0	0	0	0	1	0	0	0	0	1	0	0	0	0	0	0	3	0	0	1	1	0	1	0	0	0	0	0	2	33	43	42	33	38	30	29	3	6	0	12
OTU_246	0	0	0	0	0	0	0	0	0	0	0	1	1	5	2	1	3	0	0	0	0	0	0	1	1	3	6	23	1	6	17	0	2	2	0	1	24	2	9	11	11	9	11	14	7	4	10	3	38
OTU_247	0	0	0	0	0	0	0	0	18	0	0	0	1	0	1	0	0	0	1	0	3	0	0	1	2	0	0	5	0	0	2	1	1	12	2	1	3	3	0	4	5	3	2	35	74	1	52	3	48
OTU_248	0	0	0	0	0	0	0	0	0	0	0	0	1	0	0	0	1	0	3	0	1	0	0	0	0	0	0	2	2	0	1	0	0	0	1	0	2	4	20	27	35	49	20	59	54	8	18	15	1
OTU_249	0	88	0	0	0	0	0	0	374	1	2	13	1	23	2	0	0	1	8	0	2	0	11	1	4	0	0	9	7	0	1	1	0	1	0	0	0	0	14	5	1	4	4	2	4	36	11	14	0
OTU_250	0	0	0	0	0	0	0	0	0	0	0	6	2	13	7	4	0	9	0	4	24	3	2	2	10	9	0	6	17	0	2	11	23	18	15	1	0	2	25	37	42	37	48	54	107	38	46	45	41
OTU_251	0	0	0	1	0	0	0	0	37	0	1	1	2	1	1	67	0	3	1	0	0	0	0	3	0	1	0	3	1	1	0	0	4	0	0	0	2	6	9	6	18	20	14	65	46	2	75	11	29
OTU_252	0	0	0	0	0	0	0	0	0	0	1	0	1	1	4	1	0	2	2	1	0	0	0	0	4	5	1	3	0	1	3	0	3	0	0	2	4	6	53	77	149	71	102	93	92	6	24	31	20
OTU_253	0	0	0	0	0	0	0	0	0	0	0	1	0	0	0	0	0	0	0	0	0	0	0	0	1	0	0	0	0	0	0	0	0	0	0	0	0	315	0	0	0	0	0	0	0	0	0	0	0
OTU_254	0	0	1	0	301	0	0	0	0	0	0	0	0	0	0	0	0	0	0	0	0	0	0	0	0	0	0	0	0	0	0	0	0	0	0	0	0	0	0	0	0	0	0	0	0	0	0	0	0
OTU_255	0	0	0	0	0	0	0	0	0	0	0	1	2	0	2	2	0	2	1	1	0	0	0	0	1	2	2	2	1	1	4	0	5	2	0	0	4	6	66	53	153	77	119	140	162	135	70	120	18
OTU_256	0	0	0	1	0	0	0	0	515	0	0	0	0	0	0	0	0	0	0	0	0	0	0	0	0	0	0	0	0	0	0	0	0	0	0	0	1	1	41	1	0	0	0	4	2	0	0	0	1
OTU_257	0	0	0	0	0	0	0	0	0	1	2	2	6	1	3	1	0	1	1	230	9	1	0	1	10	1	0	16	7	0	0	23	0	1	0	9	0	0	11	4	6	3	2	1	4	2	4	13	17
OTU_258	0	0	1	0	297	0	0	0	0	0	0	0	0	0	0	0	0	0	0	0	0	0	0	0	0	0	0	0	0	0	0	0	0	0	0	0	0	0	0	0	0	0	0	0	0	0	0	1	0
OTU_259	0	0	0	0	0	0	1	0	0	324	0	0	0	0	0	0	0	0	0	0	0	0	0	0	0	0	0	0	0	0	0	0	0	0	0	0	0	0	0	0	0	0	0	0	0	0	0	0	0
OTU_260	0	0	0	0	0	0	0	0	0	0	0	0	0	0	2	0	0	0	0	0	0	0	0	0	0	0	1	0	1	0	0	0	1	1	0	0	0	1	2	7	8	0	5	5	3	0	0	1	48
OTU_261	0	0	0	0	0	0	0	0	0	52	0	2	2	2	2	0	282	0	0	0	0	0	0	0	0	0	0	3	0	0	0	0	0	0	0	0	0	0	0	0	0	0	0	0	0	0	0	0	0
OTU_262	0	0	0	0	0	0	0	0	0	0	1	0	0	1	1	0	0	0	1	0	0	0	0	0	3	1	0	2	0	0	0	0	0	0	0	0	3	1	23	11	2	15	3	12	9	11	1	6	90
OTU_263	0	0	0	0	0	0	0	1	110	0	0	2	1	0	6	1	0	0	0	2	0	5	0	1	69	44	1	1	49	1	0	3	9	3	0	0	0	4	8	15	2	10	1	19	5	12	6	10	2
OTU_264	0	0	0	0	0	0	0	0	0	0	1	1	2	0	3	2	265	1	0	2	0	1	0	0	0	0	0	0	0	2	0	0	0	0	0	0	0	0	0	0	0	0	2	0	0	0	0	0	0
OTU_265	0	0	0	0	0	0	0	0	0	0	0	1	1	0	1	0	1	2	1	0	0	0	0	1	0	1	1	2	5	1	1	5	1	0	1	0	4	7	60	78	79	50	108	57	134	37	29	43	66
OTU_266	0	0	0	0	0	0	0	0	0	0	0	0	2	3	13	1	1	2	0	0	0	1	0	0	0	3	2	2	2	2	3	0	0	0	0	1	4	9	210	353	194	203	292	88	91	205	171	170	94
OTU_267	0	0	0	0	0	0	0	0	78	0	0	1	0	0	1	0	0	0	0	0	1	0	0	0	0	0	0	0	0	0	0	0	0	0	0	0	1	0	30	33	49	42	27	10	11	8	8	4	4
OTU_268	0	0	0	0	0	0	0	0	0	0	0	54	3	0	0	0	0	0	0	1	1	0	0	11	0	1	0	30	1	0	0	8	3	40	23	0	0	2	6	2	3	3	4	42	27	21	33	23	9
OTU_269	0	0	0	0	0	0	0	0	0	0	0	1	1	26	1	0	0	0	0	0	0	0	0	0	0	2	0	0	0	0	0	3	0	0	0	0	0	0	37	49	64	36	54	46	92	13	29	22	53
OTU_270	0	0	0	1	293	0	0	0	0	0	0	0	0	0	0	0	0	0	0	0	0	0	0	0	0	0	0	0	0	0	0	0	0	0	0	0	0	0	0	2	1	1	0	0	0	7	5	0	0
OTU_271	0	0	0	10	0	0	0	0	198	0	0	74	4	2	4	70	2	84	11	145	1	0	1	0	18	2	19	6	1	0	0	4	7	0	0	1	1	2	17	18	3	8	2	12	10	11	11	10	12
OTU_272	0	0	0	0	0	0	0	0	0	0	0	1	1	1	3	0	0	2	0	1	112	0	0	0	1	1	0	0	0	0	5	0	0	0	2	0	0	0	0	1	7	0	7	5	0	0	1	0	7
OTU_273	0	0	0	0	0	0	0	0	0	0	0	2	0	0	2	1	214	1	0	1	0	0	0	0	0	0	0	0	4	0	1	0	0	28	0	0	0	0	0	0	0	0	1	0	0	0	0	0	0
OTU_274	0	0	0	0	0	0	0	0	0	0	1	1	2	0	2	1	0	2	0	74	27	4	212	106	12	21	2	5	0	3	1	28	0	1	1	0	4	0	2	2	0	0	0	0	0	1	2	0	7
OTU_275	0	0	0	0	0	0	0	0	0	0	6	5	13	1	11	4	0	3	8	2	0	1	0	15	6	9	3	11	4	1	3	0	8	0	0	0	14	19	36	42	47	34	17	30	56	13	9	12	183
OTU_276	0	0	0	0	0	0	0	0	0	0	0	0	0	0	0	0	0	3	0	0	0	0	0	0	0	1	0	0	0	0	3	0	0	0	0	0	0	2	1	0	0	0	2	18	1	0	4	24	2
OTU_277	0	216	0	0	0	0	1	0	0	0	0	1	4	0	0	3	2	1	1	1	0	1	0	0	5	2	1	0	3	0	3	13	1	0	0	0	4	6	29	54	42	15	91	66	132	21	63	77	63
OTU_278	0	0	0	78	0	64	1	1	298	1	6	7	5	4	13	77	2	10	47	4	15	0	6	2	22	2	0	20	1	1	13	10	6	2	16	0	4	11	14	14	31	20	5	191	18	31	23	36	8
OTU_279	0	0	0	0	0	0	61	0	0	0	1	15	7	206	21	1	1	104	1	0	0	0	0	0	0	0	0	1	0	0	1	0	0	0	0	0	0	0	0	2	0	0	0	0	0	0	0	0	0
OTU_280	0	0	0	0	0	0	0	0	0	0	1	1	0	0	2	0	0	2	0	0	89	0	0	4	0	2	0	0	3	0	31	2	0	0	2	9	45	0	10	4	0	1	3	3	6	0	3	5	7
OTU_281	0	0	261	0	0	0	0	0	0	0	0	0	0	0	0	0	0	0	0	1	0	0	0	0	0	0	0	0	0	0	0	0	0	1	0	0	0	1	3	3	2	1	3	5	1	125	25	30	1
OTU_282	0	0	0	0	0	0	0	0	0	0	0	12	2	0	2	0	1	0	0	0	0	0	0	0	0	0	0	1	7	0	0	0	0	0	1	0	2	0	13	32	47	25	32	77	46	25	72	73	94
OTU_283	0	0	0	0	0	0	0	0	0	0	0	1	3	2	0	0	251	0	1	0	0	0	0	0	0	0	0	0	0	0	0	0	0	0	0	0	0	0	0	0	0	0	0	0	0	0	0	0	0
OTU_284	0	0	0	0	0	0	0	0	0	0	2	4	0	0	1	0	0	1	0	0	0	0	1	0	0	2	0	0	0	1	3	1	2	0	0	0	1	2	5	0	10	19	25	59	102	2	1	1	65
OTU_285	0	0	0	0	0	0	0	0	0	0	0	0	0	0	0	0	0	0	1	0	0	0	0	1	0	1	0	0	0	0	1	0	10	0	0	1	0	1	12	8	15	6	8	20	81	1	9	33	36
OTU_286	0	0	0	0	0	0	0	0	0	0	68	4	116	0	1	43	0	13	0	0	0	0	0	1	0	2	0	0	1	0	0	0	0	0	0	0	0	0	0	0	0	1	0	0	0	0	0	0	2
OTU_287	0	0	0	0	0	0	0	0	0	0	0	2	1	1	4	0	0	0	0	1	0	0	0	1	1	3	0	2	0	0	2	3	1	1	1	0	3	2	13	28	47	25	9	10	41	9	4	2	39
OTU_288	0	0	0	0	0	0	0	0	0	0	0	0	2	0	2	0	1	3	0	0	1	7	0	1	2	0	0	1	2	1	2	0	0	8	10	0	0	1	9	12	13	56	58	12	20	15	7	16	3
OTU_289	0	0	0	0	0	0	0	0	0	0	0	0	1	0	2	1	0	0	0	0	1	0	0	1	0	2	0	0	0	0	0	0	0	0	0	0	0	1	11	17	18	27	12	10	14	14	13	1	28
OTU_290	0	0	0	0	0	0	0	0	0	0	0	0	1	0	0	0	1	0	0	0	0	0	0	0	0	0	0	0	1	0	1	0	0	0	0	0	2	0	10	3	0	2	7	10	6	0	0	0	68
OTU_291	0	0	0	0	0	0	0	39	26	0	0	2	3	1	1	0	107	2	5	0	0	0	0	1	4	3	2	1	2	1	0	4	1	1	1	0	1	3	63	54	41	28	47	57	82	104	44	45	43
OTU_292	0	0	0	0	0	0	0	0	5	0	0	1	2	3	5	2	0	2	1	0	0	0	0	1	0	1	6	5	1	1	0	0	6	0	7	0	2	3	20	18	12	29	20	33	22	1	1	1	77
OTU_293	0	0	0	0	0	0	0	0	0	0	0	206	25	0	0	0	0	0	0	0	0	0	0	0	1	0	0	0	0	0	0	0	6	1	0	0	0	2	0	0	2	0	0	0	0	0	0	2	2
OTU_294	0	0	0	0	0	0	0	0	0	0	0	1	0	1	0	1	0	2	0	0	0	0	0	0	1	0	2	2	0	0	0	0	0	0	0	0	0	0	0	2	0	3	1	6	6	1	0	0	17
OTU_295	0	0	0	0	0	0	0	0	0	0	0	0	1	3	1	2	0	0	0	0	0	0	0	0	0	4	1	1	2	0	0	0	0	0	0	0	3	1	52	19	15	46	105	11	13	23	8	2	2
OTU_296	0	0	0	0	0	0	0	0	0	0	0	1	0	0	0	0	235	0	1	0	0	0	0	0	0	0	0	0	0	0	0	0	0	0	0	0	0	0	0	0	0	0	2	0	0	0	0	0	0
OTU_297	0	238	0	1	0	0	0	0	0	0	0	0	118	0	0	0	0	1	0	0	0	2	0	0	0	0	0	0	0	0	0	0	0	0	0	0	0	0	0	0	0	0	0	0	0	0	0	0	0
OTU_298	0	0	0	0	0	0	0	0	0	0	0	0	0	8	1	0	0	0	0	0	0	0	0	0	1	0	10	0	0	0	0	0	0	0	0	0	0	1	0	12	3	2	0	3	1	4	0	2	4
OTU_299	0	0	0	0	0	0	0	0	0	0	0	0	0	0	2	2	0	0	1	0	0	0	0	0	0	0	0	0	1	1	0	0	7	0	0	0	0	2	0	0	2	3	1	7	36	3	0	0	15
OTU_300	0	0	0	0	0	0	0	0	0	0	0	1	1	0	2	1	0	0	0	13	3	0	1	0	11	0	1	23	23	0	0	7	0	0	0	23	0	0	3	8	3	12	1	3	9	9	8	12	17
OTU_301	0	0	0	0	0	0	0	0	0	0	0	0	1	0	0	0	0	0	0	0	0	0	0	0	0	0	0	0	0	0	0	0	0	23	0	0	1	2	22	13	23	27	40	35	53	5	3	4	49
OTU_302	0	0	0	0	0	1	0	0	0	0	0	3	0	1	7	0	0	4	0	0	2	0	0	0	1	2	3	7	0	3	3	3	1	12	2	1	1	6	12	13	13	37	28	65	41	46	23	39	68
OTU_303	0	0	0	0	0	0	0	0	0	0	0	1	1	0	2	1	251	0	0	0	0	0	0	0	0	0	0	0	0	2	0	0	0	0	0	0	0	0	0	0	0	0	2	0	0	0	0	0	0
OTU_304	0	0	0	0	0	0	28	0	0	0	1	2	18	1	143	79	0	78	9	2	19	1	0	1	2	0	1	0	4	0	0	0	0	0	0	0	0	0	0	0	3	0	0	1	0	1	1	2	0
OTU_305	0	0	0	0	0	0	0	0	0	0	0	0	2	0	0	0	0	1	0	0	0	0	1	0	0	1	0	1	2	0	2	6	0	0	0	0	2	2	47	58	42	59	30	35	102	56	15	57	29
OTU_306	0	0	0	0	0	0	0	0	0	0	0	0	2	0	0	0	254	0	0	0	0	0	0	0	0	0	0	0	0	1	0	0	0	0	0	0	0	0	0	0	0	0	2	0	0	0	0	0	0
OTU_307	0	0	0	0	0	0	0	0	0	0	0	0	0	0	0	1	1	0	0	0	0	0	0	0	0	0	0	3	0	2	1	0	1	0	0	0	3	3	16	33	22	14	17	26	31	4	2	0	80
OTU_308	0	239	1	0	0	0	0	0	0	0	0	0	0	0	0	0	0	0	0	0	0	0	0	0	0	0	0	0	0	0	0	0	0	0	0	0	0	0	0	0	0	0	0	0	0	0	0	0	0
OTU_309	0	0	0	0	0	0	0	0	0	0	0	0	2	0	0	0	0	1	0	0	0	0	0	0	0	3	1	0	0	0	0	0	0	0	0	0	3	1	30	34	16	28	44	23	56	72	45	67	1
OTU_310	0	0	0	0	0	0	2	32	0	0	1	113	0	2	38	0	0	6	10	2	11	0	12	16	6	0	0	13	15	0	1	2	18	17	0	0	2	2	1	6	2	8	0	7	4	16	12	11	12
OTU_311	0	0	0	0	0	0	0	0	0	0	0	0	1	1	1	1	0	0	0	1	0	1	0	0	0	0	0	0	2	0	0	0	0	0	1	0	1	3	17	24	9	104	43	43	34	113	122	130	30
OTU_312	0	0	0	0	237	0	0	0	0	0	0	0	0	0	0	0	0	0	2	1	0	3	0	0	0	0	1	0	0	0	0	3	0	0	0	0	0	0	1	6	13	0	4	10	11	3	7	4	0
OTU_313	0	0	0	0	0	0	0	0	0	0	0	0	0	0	0	0	0	0	0	0	0	0	0	1	0	0	0	0	0	0	1	0	0	0	1	0	2	1	18	31	32	16	11	8	2	68	37	57	2
OTU_314	0	0	0	0	0	0	0	0	35	0	1	6	2	1	0	45	1	0	0	0	19	0	1	0	2	0	2	23	1	0	0	1	1	0	0	0	1	1	57	27	11	28	16	28	7	49	42	28	4
OTU_315	0	0	0	1	0	0	0	0	227	0	0	0	0	1	0	0	0	0	0	0	0	0	0	0	0	0	0	0	0	0	0	0	0	0	0	0	0	0	7	4	1	0	0	2	0	5	1	0	0
OTU_316	0	0	1	0	0	0	0	0	0	0	0	3	2	1	5	2	3	0	1	0	49	1	0	4	7	2	1	42	8	2	2	2	6	0	4	0	8	17	44	50	74	58	70	215	242	30	84	133	114
OTU_317	0	78	1	0	0	0	0	0	0	0	225	65	1	1	3	0	0	1	52	1	1	0	0	5	0	1	0	0	0	0	0	0	1	0	0	0	0	0	0	0	0	0	0	0	0	0	0	0	2
OTU_318	0	0	0	0	0	0	0	0	0	0	0	1	1	0	2	0	0	5	0	0	0	0	0	0	1	0	0	3	1	0	1	0	2	0	0	0	1	3	14	3	48	11	15	37	21	0	4	3	1
OTU_319	0	0	0	0	218	0	0	0	0	1	0	0	0	0	0	0	0	0	0	0	0	0	0	0	0	0	0	0	0	0	0	0	0	0	0	0	0	0	0	0	0	0	0	0	0	2	0	0	0
OTU_320	0	0	0	0	0	0	0	0	0	0	0	0	1	0	1	0	0	1	0	0	0	0	0	0	0	0	0	1	0	0	0	0	0	0	0	0	1	0	31	35	39	41	37	38	1	7	19	19	0
OTU_321	0	0	0	0	241	0	0	0	0	1	0	0	0	0	0	6	58	0	0	1	0	0	0	0	0	0	0	0	0	0	0	0	0	0	0	0	0	1	8	12	4	7	8	13	17	23	14	12	2
OTU_322	0	0	0	0	0	0	0	0	0	0	0	0	0	0	0	0	0	0	0	0	0	0	2	0	1	1	0	0	1	0	23	39	1	150	0	0	0	0	0	0	0	0	0	1	0	1	0	0	0
OTU_323	0	0	0	0	0	0	0	0	0	0	0	2	3	1	20	1	0	2	1	0	0	0	0	0	1	3	1	3	1	1	1	0	0	2	1	0	2	6	68	72	69	39	102	51	84	43	40	30	35
OTU_324	0	0	0	276	0	1	0	0	10	0	0	0	0	1	1	51	132	0	0	0	0	0	0	0	0	0	1	1	0	1	0	0	0	0	0	0	0	0	1	0	1	3	0	3	0	0	1	0	13
OTU_325	0	0	0	0	0	0	0	0	0	0	0	1	1	0	0	0	0	0	1	0	0	0	0	2	0	2	0	1	0	0	0	0	1	0	0	1	1	3	6	5	2	23	7	34	29	22	15	17	35
OTU_326	0	0	0	0	0	0	0	0	0	0	0	34	0	0	0	0	0	0	0	1	0	0	0	0	0	0	0	0	0	0	0	0	0	0	0	1	2	2	2	1	0	1	4	2	1	86	43	44	0
OTU_327	0	0	0	0	0	0	0	0	0	0	0	1	1	0	0	0	0	0	1	0	0	0	0	0	1	3	82	2	0	1	0	0	0	1	0	0	1	1	6	3	5	3	7	4	8	2	0	3	49
OTU_328	0	0	0	0	0	0	0	0	0	0	1	2	0	1	0	0	0	364	0	0	0	0	0	0	0	0	0	0	0	0	1	0	0	0	0	0	0	0	0	0	0	0	0	10	0	0	0	0	0
OTU_329	0	0	0	0	0	0	0	0	0	0	0	0	1	0	4	0	0	0	0	0	0	0	0	0	0	0	1	1	0	0	0	0	0	0	0	0	2	2	73	64	73	80	32	56	102	3	10	5	4
OTU_330	0	0	0	86	0	0	0	0	0	0	0	0	1	0	2	0	0	1	0	6	3	1	0	1	1	2	0	0	1	0	0	0	0	0	0	0	2	3	74	74	30	35	104	36	24	43	35	37	50
OTU_331	0	1	0	0	139	2	1	134	0	24	0	0	0	0	0	0	0	0	0	0	0	0	1	1	3	0	0	0	0	0	0	0	0	0	0	0	3	0	2	0	0	0	0	0	0	0	0	0	3
OTU_332	0	0	0	107	0	0	2	0	48	0	0	6	43	0	0	0	0	4	0	0	0	1	0	0	0	0	0	0	0	4	0	3	0	0	0	0	0	0	0	0	0	0	0	0	0	0	0	0	0
OTU_333	0	0	0	0	0	0	0	0	0	0	7	1	4	7	1	2	0	2	3	1	0	0	0	9	3	3	5	3	5	0	2	1	9	0	18	0	9	5	12	31	12	13	6	143	73	12	30	5	440
OTU_334	0	0	0	0	0	0	0	0	0	0	1	1	2	3	0	0	0	3	0	4	1	5	1	1	1	1	0	0	0	1	0	0	3	0	0	0	24	2	37	38	10	16	21	59	53	40	24	56	101
OTU_335	0	0	0	0	0	0	0	0	0	4	0	0	19	0	2	0	0	0	1	0	0	0	0	0	1	4	0	1	1	0	7	3	0	0	0	0	0	2	17	36	33	22	29	88	107	1	12	19	70
OTU_336	0	0	0	0	0	0	0	0	0	0	0	0	0	0	0	0	0	1	0	0	1	0	0	0	0	4	0	0	0	0	1	0	1	0	0	0	0	2	5	15	5	19	7	33	47	14	20	50	13
OTU_337	0	0	0	0	0	0	0	0	0	0	0	1	5	1	3	0	0	2	0	0	9	4	0	6	7	0	0	0	1	0	5	1	1	4	36	2	3	4	22	22	23	61	28	75	74	38	99	59	43
OTU_338	0	0	0	0	0	0	0	0	2	0	1	0	62	1	1	1	0	3	0	0	1	0	0	1	12	4	0	8	6	0	1	0	1	0	0	0	4	6	58	40	16	26	35	185	140	65	56	50	19
OTU_339	0	0	0	0	0	0	0	0	0	0	0	0	1	0	0	0	0	0	0	0	0	0	0	0	0	1	0	1	1	0	0	0	1	0	0	0	0	1	1	1	2	1	1	32	15	1	1	0	21
OTU_340	0	0	0	0	0	0	0	0	0	0	0	0	2	2	1	3	0	4	0	1	0	0	0	0	0	1	3	2	0	0	1	0	2	0	0	0	4	5	28	30	30	41	66	49	103	37	26	39	17
OTU_341	0	0	0	0	0	0	0	0	0	0	0	3	3	0	2	109	1	2	0	8	0	0	0	1	0	4	2	1	0	0	2	0	2	4	0	0	1	5	19	19	19	54	8	54	90	5	6	3	63
OTU_342	1	215	0	0	0	0	1	0	0	0	0	0	0	0	0	0	0	0	0	0	0	0	0	0	1	10	29	0	0	0	1	0	0	0	3	0	0	0	0	3	0	0	0	0	0	0	0	0	0
OTU_343	0	0	0	0	0	1	0	0	36	0	0	0	0	1	2	0	0	1	1	0	3	0	0	0	0	2	0	1	0	0	1	2	0	0	0	0	3	5	56	30	64	57	75	50	49	52	97	135	10
OTU_344	201	0	0	0	0	0	0	0	0	0	0	0	0	0	0	0	0	0	0	0	0	0	0	0	0	0	0	0	0	0	0	0	0	0	0	0	0	0	0	0	0	0	0	0	0	0	0	0	0
OTU_345	0	0	0	0	0	0	0	0	0	0	0	0	0	0	0	0	0	0	0	0	0	2	0	0	2	33	1	3	4	0	0	0	0	0	12	0	0	0	2	2	1	2	3	43	28	0	3	4	53
OTU_346	0	0	0	0	0	0	0	0	0	0	0	0	0	0	0	0	0	0	1	0	0	0	0	0	0	0	0	0	0	0	0	0	1	0	0	0	0	0	0	0	0	0	0	0	6	0	0	0	1
OTU_347	0	0	0	0	0	29	0	0	0	0	0	4	0	1	0	173	0	0	2	0	0	1	0	0	0	0	0	0	3	0	0	4	0	0	0	0	0	1	0	0	0	4	0	0	0	1	0	0	0
OTU_348	0	0	0	0	0	0	0	0	0	0	1	0	1	0	0	0	0	0	1	0	0	0	2	1	1	2	1	0	0	16	1	2	0	0	0	0	0	2	14	14	10	13	17	23	32	23	17	19	34
OTU_349	0	0	0	0	0	0	0	0	0	0	0	0	0	194	1	1	1	0	0	1	0	0	0	0	0	0	2	0	0	0	0	0	0	0	0	0	0	0	0	3	0	0	0	0	0	0	0	0	0
OTU_350	0	0	0	0	0	0	0	0	0	0	0	0	0	0	2	1	0	1	0	0	0	0	0	0	1	21	2	2	1	0	0	0	1	0	0	0	3	3	34	51	160	32	18	115	100	16	13	46	34
OTU_351	0	0	0	0	1	0	20	69	7	2	2053	112	184	471	33	123	8	198	59	125	394	222	910	802	228	397	305	121	55	104	255	273	74	167	309	64	92	690	111	298	164	371	271	539	456	180	237	270	385
OTU_352	0	0	0	0	0	0	0	0	34	0	0	1	3	1	6	2	2	12	1	0	0	2	0	0	2	2	2	3	6	0	11	0	2	9	0	1	3	4	88	27	69	42	41	83	55	22	87	130	69
OTU_353	0	0	0	0	0	0	0	0	0	0	0	0	0	0	0	0	0	0	0	0	0	0	0	0	0	0	0	0	0	0	0	0	2	0	0	0	0	0	0	0	0	0	0	0	4	0	0	0	1
OTU_354	0	0	0	0	0	0	0	0	0	0	0	0	0	0	0	0	0	1	0	1	23	1	0	0	0	0	0	0	0	0	1	2	0	0	0	0	0	1	10	5	21	2	15	35	53	13	8	11	14
OTU_355	0	0	0	0	0	0	0	0	0	0	0	2	3	0	0	1	0	0	11	3	0	0	0	0	0	0	0	0	0	0	0	0	0	0	0	0	2	4	50	44	36	32	33	44	40	41	24	22	16
OTU_356	0	0	0	0	0	0	0	0	0	0	0	4	2	98	3	1	0	1	0	0	0	0	0	3	1	8	5	0	3	0	2	0	1	1	2	1	3	7	199	194	174	223	180	145	131	123	82	112	70
OTU_357	0	0	0	0	0	0	0	0	0	0	1	0	3	0	1	1	0	3	0	0	0	1	0	0	0	2	0	1	0	0	1	0	0	0	1	0	4	2	107	94	69	68	58	84	141	61	51	63	38
OTU_358	0	0	0	0	0	0	0	0	0	0	0	0	0	1	0	0	1	0	0	0	0	0	0	0	0	1	0	1	0	0	0	0	0	0	0	0	0	0	17	13	13	21	20	10	14	2	4	0	6
OTU_359	0	0	0	0	0	0	0	0	0	0	0	0	0	0	1	0	0	0	0	0	0	0	0	1	0	1	2	1	0	0	2	0	9	1	0	0	0	0	4	5	8	5	4	5	7	1	1	3	30
OTU_360	0	0	0	0	0	0	0	0	0	0	0	0	1	0	0	0	0	0	0	0	0	0	0	0	0	0	0	0	0	0	0	0	0	2	0	0	0	2	49	19	13	10	19	12	6	73	72	126	0
OTU_361	0	0	0	0	0	0	0	0	0	0	0	0	0	0	0	0	0	0	0	1	4	1	0	0	0	0	0	1	0	0	0	0	0	2	0	0	1	3	21	33	23	25	60	33	27	89	55	47	11
OTU_362	0	0	0	0	0	0	0	0	0	0	0	0	2	1	4	0	0	1	4	0	2	0	0	3	2	4	1	1	1	0	1	0	3	0	1	0	6	7	29	13	57	11	15	50	82	19	28	6	80
OTU_363	0	0	0	0	0	0	3	0	0	0	0	2	1	162	2	1	0	2	0	0	0	0	0	0	0	2	0	1	0	0	0	0	1	0	0	0	2	1	18	33	52	41	56	91	114	1	30	33	41
OTU_364	0	0	0	0	0	0	0	0	0	0	0	1	0	0	0	0	0	0	0	0	22	0	66	30	11	0	52	0	1	0	1	4	2	0	2	2	2	0	0	2	4	3	3	2	3	57	25	34	1
OTU_365	0	0	0	0	0	0	0	0	0	0	0	0	1	0	1	0	1	0	0	0	0	0	0	0	0	2	0	1	0	1	1	0	0	0	0	0	0	2	77	37	58	31	41	39	10	6	4	17	26
OTU_366	0	0	0	0	0	0	0	0	0	0	0	0	0	0	0	0	0	0	0	0	0	0	0	0	0	0	0	0	0	0	0	0	0	0	0	0	0	0	4	6	26	25	10	30	18	4	40	23	4
OTU_367	0	0	0	0	0	0	0	0	0	0	0	0	3	0	1	0	0	0	1	0	0	0	0	0	0	3	1	2	0	0	2	0	1	0	0	0	1	1	54	20	59	62	49	56	69	1	6	1	6
OTU_368	0	0	0	0	0	0	0	0	0	0	0	5	7	36	6	3	0	3	4	12	2	3	0	1	3	8	7	7	11	4	4	0	12	2	2	0	19	22	336	331	489	364	424	574	572	369	313	452	154
OTU_369	0	0	0	0	0	0	0	202	0	0	0	0	0	0	0	1	0	0	0	0	0	0	0	0	1	0	0	1	0	0	0	0	0	0	0	0	0	0	0	0	2	0	0	0	0	0	0	0	4
OTU_370	0	0	0	0	0	0	0	0	0	0	0	0	1	1	2	0	0	1	0	0	0	0	0	0	0	2	0	1	0	0	1	0	0	0	0	0	1	3	25	23	19	14	54	27	60	16	26	15	52
OTU_371	0	0	0	0	0	0	0	67	0	0	99	11	1	0	24	2	1	2	0	0	0	0	0	0	0	0	0	0	0	0	0	0	0	0	0	0	0	0	2	6	0	0	8	0	0	0	0	0	0
OTU_372	0	0	0	0	0	0	0	0	0	0	0	0	0	2	1	0	0	0	0	0	0	0	0	0	0	0	3	1	0	0	0	0	1	0	0	0	0	0	0	2	4	0	0	0	0	0	0	0	15
OTU_373	0	1	1	49	1	21	1	4	40	81	0	2	33	0	0	0	0	0	3	0	0	0	1	0	0	0	0	3	0	0	0	0	0	0	0	0	0	0	0	0	0	0	0	0	0	0	0	0	0
OTU_374	0	0	0	0	0	0	0	0	0	0	0	0	1	0	0	0	0	0	0	0	0	0	0	0	0	0	0	0	0	0	0	0	0	0	0	0	0	1	34	20	3	34	24	4	23	1	0	0	6
OTU_375	0	0	0	0	0	0	0	0	0	0	0	2	2	0	3	0	0	4	0	0	0	1	0	0	0	1	2	0	2	0	1	0	1	0	0	0	4	5	72	99	165	74	66	121	205	20	81	107	4
OTU_376	0	0	0	0	0	0	0	0	0	0	0	0	0	0	0	0	0	0	1	0	0	0	0	0	0	0	0	1	0	0	0	0	1	0	0	0	0	1	7	6	14	10	11	40	45	2	16	12	0
OTU_377	28	187	0	0	0	1	1	38	128	0	1	24	111	0	5	74	1	72	29	139	41	19	4	20	154	100	24	164	30	80	10	22	8	70	53	81	24	110	43	33	7	37	17	49	15	43	37	49	21
OTU_378	0	0	0	0	0	0	0	0	0	0	0	0	0	0	0	0	0	0	1	0	0	1	0	0	1	0	0	1	0	1	1	5	2	14	8	0	0	1	13	8	1	15	15	15	17	9	5	11	26
OTU_379	0	0	0	0	0	0	0	0	0	0	0	0	1	0	2	1	0	0	1	0	0	0	0	3	0	1	0	5	0	1	0	0	4	0	0	0	0	3	7	8	12	7	5	5	12	5	6	2	35
OTU_380	0	0	0	0	0	0	0	0	0	0	0	0	2	0	2	179	0	0	1	0	1	0	0	0	0	0	0	0	0	0	0	0	0	0	0	0	0	0	0	2	0	1	0	0	0	0	1	0	0
OTU_381	0	0	0	0	196	0	0	0	0	0	0	0	0	0	0	0	0	0	0	0	0	0	0	0	0	0	0	0	0	0	0	0	0	0	0	0	0	0	0	0	0	0	0	0	0	0	0	0	0
OTU_382	0	0	0	0	0	0	0	0	0	0	0	2	1	0	1	0	0	0	0	0	0	0	0	0	0	1	0	1	0	0	1	0	0	0	0	0	2	49	8	9	22	6	5	7	9	1	6	11	13
OTU_383	0	0	0	0	0	0	0	0	0	0	1	1	0	0	1	0	0	0	1	0	0	0	0	0	0	0	0	1	0	0	0	0	2	1	0	0	0	2	1	1	5	2	0	4	17	2	1	5	24
OTU_384	0	0	0	0	190	0	0	0	0	1	0	0	1	0	1	0	0	2	0	0	0	0	0	0	1	0	1	4	0	0	0	0	0	0	1	0	0	2	32	39	31	15	43	23	10	90	52	62	2
OTU_385	0	0	0	0	0	0	0	0	0	0	0	1	0	0	1	1	0	1	1	1	0	0	0	0	0	2	1	4	2	0	0	0	0	1	1	0	3	4	10	23	9	29	33	33	39	21	41	12	24
OTU_386	0	0	0	0	0	0	0	0	0	0	0	1	0	1	1	0	0	0	0	0	0	0	0	0	0	0	2	2	0	0	0	0	0	0	0	0	2	1	0	2	7	1	0	27	21	0	10	3	19
OTU_387	0	0	0	0	0	0	0	0	0	0	0	0	0	0	1	0	0	0	0	0	0	0	0	1	0	0	0	0	1	0	0	0	8	0	0	0	0	0	26	13	25	10	22	30	21	3	0	1	27
OTU_388	0	0	0	0	0	0	0	0	93	0	0	0	1	193	1	0	0	0	1	0	1	0	0	0	3	0	1	12	0	0	1	1	40	0	13	1	0	0	0	2	1	0	0	0	2	0	1	0	0
OTU_389	0	0	0	0	0	0	0	0	0	0	0	0	1	1	0	0	0	0	0	0	0	0	0	0	0	0	0	0	0	1	1	0	1	0	0	0	0	1	9	2	12	17	7	16	18	6	3	2	48
OTU_390	0	0	0	0	0	0	0	0	0	0	0	0	1	233	1	0	0	0	2	0	28	1	0	0	0	8	3	0	0	0	0	2	0	0	0	0	0	0	0	0	0	0	0	1	1	0	1	0	0
OTU_391	0	0	0	0	0	0	0	0	0	0	0	0	3	0	0	1	0	0	0	0	0	0	0	0	0	1	0	1	1	1	0	0	0	0	0	0	0	0	46	58	59	74	67	14	0	5	7	1	7
OTU_392	4	3	0	291	3	0	0	0	76	0	2	64	5	0	170	1	2	2	7	0	17	0	5	9	1	2	2	3	0	0	1	0	3	0	1	0	2	3	4	1	4	5	1	2	3	0	12	4	1
OTU_393	0	0	0	0	0	0	0	0	0	0	0	0	0	0	0	0	0	0	1	0	0	0	0	0	1	0	0	1	0	0	1	0	0	0	0	0	0	3	11	7	15	9	2	18	12	19	14	18	19
OTU_394	0	0	0	0	0	0	0	0	0	0	0	0	0	1	0	0	7	0	0	0	0	0	0	0	0	0	0	1	0	77	0	1	0	0	1	0	0	1	5	15	7	19	9	12	13	5	7	14	43
OTU_395	0	0	0	184	0	0	0	0	0	0	0	0	0	0	0	0	0	0	0	0	0	0	0	0	0	0	0	0	0	0	0	0	0	0	0	0	0	0	0	0	0	0	0	0	0	0	0	0	0
OTU_396	1	0	1	29	51	0	9	24	1	32	0	3	1	249	0	0	0	2	0	0	15	0	0	0	2	0	9	0	0	0	0	8	0	1	0	0	0	0	3	6	11	6	5	3	8	5	2	1	0
OTU_397	0	0	0	0	0	0	0	0	0	0	0	0	0	2	0	0	0	0	0	0	0	0	0	0	1	1	1	0	0	168	1	0	1	1	0	1	0	2	0	0	0	0	2	0	0	0	0	0	0
OTU_398	0	0	0	0	0	0	0	0	0	0	0	0	0	0	1	1	0	1	0	0	0	1	0	0	3	3	0	2	1	0	0	5	0	0	1	1	1	1	5	5	6	19	14	20	19	2	6	8	29
OTU_399	0	0	0	0	0	0	0	0	0	0	0	0	1	2	1	0	0	0	0	1	0	0	0	0	0	1	3	0	1	0	0	0	1	0	1	0	1	2	24	19	8	11	21	14	36	8	6	1	21
OTU_400	0	0	0	0	0	0	0	0	0	0	0	1	0	1	1	0	0	1	0	0	0	0	0	3	0	2	0	2	0	0	1	3	0	0	0	0	1	1	26	29	54	40	57	45	32	27	31	18	17
OTU_401	0	0	0	0	0	0	0	0	0	0	0	7	0	0	0	0	169	0	3	0	0	0	0	0	0	0	0	0	0	0	0	0	0	0	0	0	0	0	0	0	0	0	0	0	0	0	0	0	0
OTU_402	0	0	0	0	0	0	0	0	0	0	0	42	61	1	0	0	0	78	0	0	0	0	0	0	1	1	0	0	0	0	0	0	0	0	0	0	0	0	3	0	5	2	0	6	6	0	0	0	0
OTU_403	0	0	0	0	0	0	0	0	0	0	0	1	1	2	3	0	2	0	1	1	63	0	0	0	0	1	0	2	1	0	1	1	2	0	0	0	1	0	11	5	5	13	15	57	28	8	23	37	55
OTU_404	0	0	0	0	0	0	0	0	0	0	1	0	1	0	1	0	0	1	0	0	0	0	0	3	0	1	0	0	0	0	1	0	0	1	0	0	0	1	6	7	5	6	7	26	42	2	4	7	37
OTU_405	0	0	0	0	0	0	0	0	0	0	0	0	1	0	0	0	0	0	1	0	0	0	0	0	0	1	0	0	0	0	0	0	0	0	0	0	1	1	17	10	7	9	11	15	36	0	6	2	8
OTU_406	0	0	0	0	0	0	0	0	0	0	0	0	0	0	0	0	0	0	0	0	0	0	0	0	0	1	0	0	3	0	0	2	0	0	0	0	0	0	1	1	28	2	0	9	19	0	5	5	22
OTU_407	0	0	0	0	0	0	0	0	0	0	0	1	0	2	0	0	0	0	0	0	0	0	0	1	0	0	0	0	0	0	0	0	0	0	0	0	0	0	38	23	27	0	29	37	17	6	5	21	37
OTU_408	124	0	0	1	0	0	0	0	0	0	21	35	0	68	42	0	109	0	0	0	0	1	0	0	0	0	1	0	0	0	0	0	0	0	0	0	0	0	0	0	0	0	0	0	0	0	0	0	3
OTU_409	0	0	0	0	0	0	0	0	0	0	0	0	0	0	0	0	0	0	0	0	0	0	0	0	0	0	0	0	0	0	0	0	0	0	0	0	2	3	11	22	6	13	23	8	5	34	28	19	6
OTU_410	0	0	0	0	0	0	0	170	6	0	0	1	3	0	0	1	0	0	0	0	17	0	0	0	0	7	0	0	0	0	0	0	0	0	0	0	0	2	1	11	4	6	11	9	18	8	3	6	11
OTU_411	0	0	0	0	0	0	0	0	0	0	0	0	2	0	0	0	0	2	0	0	0	0	0	0	1	1	0	0	0	2	0	0	2	0	0	0	0	1	52	48	49	50	27	22	13	16	6	9	12
OTU_412	0	0	0	168	0	0	0	0	0	0	0	1	0	0	1	0	0	0	1	0	0	0	0	0	0	1	0	0	0	0	0	0	1	0	0	0	0	1	3	1	6	11	6	14	16	0	0	2	29
OTU_413	0	0	0	0	0	0	0	0	0	0	1	0	0	0	0	0	0	0	0	1	0	0	0	0	0	0	0	0	0	0	0	0	0	0	0	0	0	0	6	1	0	20	3	6	3	16	24	43	34
OTU_414	0	0	0	0	0	0	0	0	0	0	1	2	3	0	1	0	0	0	2	0	0	0	0	1	0	0	0	0	0	0	1	0	2	0	0	0	0	0	10	4	25	3	5	38	49	4	5	11	29
OTU_415	0	0	0	0	0	0	0	0	0	0	0	1	0	0	0	0	0	0	1	0	0	1	0	0	0	0	0	1	0	0	0	0	2	0	1	0	2	0	6	11	1	11	7	29	9	8	6	34	9
OTU_416	0	0	0	0	0	0	0	0	59	1	0	7	0	0	0	0	0	0	0	0	1	0	0	1	3	2	0	4	0	0	0	0	0	0	0	0	1	0	16	12	5	14	7	13	2	25	11	12	9
OTU_417	0	0	0	0	0	0	0	0	0	0	1	2	2	2	4	63	0	3	3	0	0	2	14	0	0	2	0	17	1	0	6	275	1	0	1	0	0	3	1	0	3	2	1	40	4	1	7	1	7
OTU_418	0	0	0	0	162	0	0	0	0	0	0	0	0	147	0	0	0	0	0	0	0	0	0	0	0	0	0	0	0	0	0	0	0	0	0	0	0	0	0	1	0	0	0	0	0	0	0	0	0
OTU_419	141	0	0	0	0	0	0	0	0	0	0	2	0	0	54	0	0	0	0	0	0	0	0	0	0	0	0	0	0	0	0	0	0	0	0	0	0	0	0	0	0	0	0	0	0	0	0	0	0
OTU_420	0	0	0	0	0	0	0	0	0	0	0	0	0	2	0	0	0	1	1	0	0	0	1	0	0	0	0	2	0	1	1	1	0	1	0	0	0	0	7	11	4	10	6	17	21	10	8	5	2
OTU_421	0	0	0	0	0	0	0	0	0	0	0	1	0	0	0	0	1	1	0	1	0	0	0	1	0	0	0	3	3	0	0	0	0	0	0	0	0	0	12	30	28	25	12	36	15	20	17	42	27
OTU_422	87	161	0	0	0	0	0	0	0	0	0	0	0	0	0	0	0	0	0	0	0	0	0	0	0	0	0	0	0	0	0	0	0	0	0	0	0	0	0	0	0	0	0	0	0	0	0	0	0
OTU_423	0	0	1	0	353	0	0	0	0	1	0	0	0	0	0	0	0	0	0	0	0	0	0	0	0	0	0	0	0	0	0	0	0	1	0	0	0	0	0	0	0	0	0	1	0	30	0	6	0
OTU_424	0	0	0	0	0	0	0	0	0	0	0	0	1	0	0	0	2	1	0	3	0	0	0	0	0	1	0	0	1	1	0	0	0	0	0	1	1	3	19	60	21	45	55	38	22	116	103	102	1
OTU_425	0	0	0	0	0	0	0	0	0	0	0	0	0	0	1	1	1	0	0	0	3	0	0	6	0	0	1	0	0	0	0	0	0	8	1	0	1	5	6	6	4	22	18	23	10	52	14	8	25
OTU_426	0	0	0	0	0	0	0	0	0	0	0	1	2	0	1	0	0	1	0	0	6	3	0	0	1	1	0	0	10	0	1	4	1	5	4	1	1	1	21	12	12	19	14	15	15	12	6	26	5
OTU_427	0	0	0	0	0	0	0	0	0	167	0	0	1	0	0	0	0	0	0	0	0	0	0	0	0	54	28	1	0	32	2	3	1	2	0	0	0	0	1	0	0	0	0	0	0	0	0	0	0
OTU_428	1	0	0	0	152	0	0	0	0	0	0	0	0	0	0	0	0	0	0	0	0	0	0	0	0	0	0	0	0	0	0	0	0	0	0	0	0	0	0	0	0	0	0	0	0	0	0	0	0
OTU_429	0	0	0	0	181	0	0	0	0	0	0	0	0	0	0	0	0	0	0	0	0	0	0	0	0	0	0	0	0	0	0	0	0	0	0	0	0	0	0	0	0	0	0	0	0	0	0	0	0
OTU_430	0	0	0	0	0	0	0	0	113	0	0	10	0	0	0	0	0	0	1	0	0	0	0	0	0	0	0	0	0	0	0	0	0	0	0	0	0	1	5	7	4	0	2	5	3	3	2	1	10
OTU_431	0	0	0	0	0	0	0	0	0	0	0	1	0	0	1	1	0	0	0	0	0	0	0	0	0	0	0	0	0	0	0	0	0	0	0	0	0	0	10	1	3	21	9	32	33	0	1	0	8
OTU_432	0	0	0	0	0	0	0	0	0	0	1	0	0	1	1	0	0	0	0	0	0	0	0	0	0	0	4	0	0	0	0	0	0	0	0	0	0	0	0	4	0	0	0	0	0	0	0	0	5
OTU_433	0	0	0	0	0	0	0	0	0	0	0	0	0	0	0	0	0	1	0	1	0	0	0	0	0	1	0	1	0	0	0	0	0	0	1	0	0	0	38	41	8	5	44	19	27	51	29	41	4
OTU_434	0	0	0	0	0	0	0	2	0	0	3	5	11	4	13	7	1	11	4	0	2	0	1	7	26	10	7	32	11	3	293	2	43	6	96	2	16	28	209	125	525	141	139	159	209	66	144	16	226
OTU_435	0	0	0	0	0	0	0	0	0	0	0	0	0	0	0	0	0	0	0	0	0	0	0	2	0	0	0	0	0	0	0	0	0	0	0	0	3	1	15	16	6	11	18	4	2	34	21	13	0
OTU_436	0	0	0	0	0	0	0	0	0	0	0	0	0	0	0	0	0	0	0	0	0	0	0	0	0	0	0	0	0	0	0	0	0	0	0	0	0	0	16	9	25	19	21	15	12	5	30	36	2
OTU_437	0	0	0	0	0	0	0	0	0	0	0	1	3	1	4	2	2	2	1	1	0	1	1	0	3	4	3	2	8	2	1	1	6	11	0	2	5	11	41	30	25	30	30	37	51	33	21	37	16
OTU_438	0	0	0	0	0	0	0	0	0	0	1	0	0	0	1	1	0	0	0	0	0	0	0	0	1	2	1	7	10	0	1	3	1	0	0	0	0	0	9	14	3	4	5	10	6	22	3	25	8
OTU_439	0	0	0	0	0	0	0	0	0	0	1	0	0	0	0	0	0	0	0	0	0	0	0	0	0	0	0	0	0	0	0	0	0	0	0	0	0	0	17	11	14	23	17	27	30	13	9	16	4
OTU_440	0	0	0	0	0	0	0	0	0	0	0	0	0	0	0	0	0	0	0	0	0	0	0	2	0	1	0	1	4	0	1	2	0	1	0	0	1	0	6	6	3	11	4	27	11	15	21	19	68
OTU_441	0	0	0	0	0	0	0	0	0	0	0	4	0	0	2	0	0	2	0	0	0	0	0	0	2	2	0	2	1	0	0	0	0	0	0	1	2	8	12	1	81	10	14	46	56	1	6	26	4
OTU_442	0	0	0	0	0	0	0	0	0	0	29	0	0	2	0	0	0	0	0	0	1	0	0	1	0	0	0	0	0	0	0	3	1	0	0	0	3	2	2	8	5	1	3	8	37	15	4	2	51
OTU_443	0	0	0	0	0	0	0	0	0	0	0	1	1	0	1	0	146	0	1	8	0	0	0	1	0	0	0	0	0	0	0	1	0	0	0	0	0	0	0	0	0	1	2	1	3	1	0	3	0
OTU_444	0	0	0	0	0	0	0	0	0	0	0	0	0	0	1	0	0	0	0	0	0	0	0	0	0	0	0	0	0	0	0	0	0	0	0	0	0	0	1	6	11	4	4	45	19	16	18	16	28
OTU_445	0	0	0	0	0	0	0	0	55	0	0	12	1	0	1	1	0	0	0	2	3	4	0	2	1	4	1	5	31	0	2	0	3	1	11	1	7	1	33	15	2	7	11	11	4	46	17	45	4
OTU_446	0	0	0	0	0	0	0	0	0	0	0	0	0	0	0	0	0	0	0	0	0	0	0	0	1	0	0	0	0	0	0	0	0	0	0	0	0	1	8	2	5	10	6	2	3	0	0	0	7
OTU_447	0	0	0	3	0	0	3	0	0	0	0	20	2	0	1	52	3	1	0	0	0	13	0	4	1	0	0	1	0	0	0	27	0	1	0	0	0	1	10	10	60	5	12	5	6	0	3	2	1
OTU_448	0	0	0	0	0	0	0	0	0	0	0	0	0	0	0	0	0	7	0	0	0	0	0	0	0	0	0	0	0	0	8	0	0	0	0	0	1	0	0	0	0	0	2	3	1	0	0	0	9
OTU_449	0	0	0	0	0	0	0	0	0	0	0	0	0	1	2	0	0	0	0	36	2	0	0	0	0	1	0	0	0	0	0	0	0	0	0	0	0	1	16	4	1	4	6	17	4	11	26	21	5
OTU_450	0	2	0	325	0	0	0	0	0	0	0	0	0	1	1	0	0	0	1	0	0	0	0	1	0	0	1	0	0	0	0	0	0	0	0	0	0	0	0	3	0	0	0	0	2	0	0	0	15
OTU_451	0	0	0	0	0	0	0	0	0	0	0	0	1	1	0	0	0	1	2	0	0	0	0	0	0	0	0	0	0	0	0	0	0	2	0	0	1	0	26	55	33	41	48	26	28	55	33	29	2
OTU_452	0	0	0	0	0	0	0	0	0	0	0	1	0	0	0	0	0	0	2	0	0	0	0	0	0	0	0	0	5	0	0	0	4	0	0	0	2	0	0	4	2	1	1	29	13	0	2	1	22
OTU_453	0	0	0	0	139	0	0	0	0	0	0	0	0	0	0	0	0	0	0	0	0	0	0	0	0	0	0	0	0	0	0	0	0	0	0	0	0	0	0	0	0	0	0	0	0	0	0	0	0
OTU_454	0	0	0	0	0	0	0	0	0	0	0	0	3	0	0	0	0	0	0	0	0	0	0	0	4	310	0	1	0	1	1	0	2	13	1	0	0	0	1	0	1	0	0	0	3	0	0	0	0
OTU_455	0	0	0	0	0	0	0	0	0	0	0	0	0	0	0	0	0	1	1	0	0	0	0	2	0	0	1	3	0	0	0	0	0	0	0	0	1	1	16	15	39	5	21	25	30	9	14	32	0
OTU_456	0	0	0	0	0	0	0	0	0	0	0	0	0	0	0	0	0	0	2	0	0	0	1	1	0	0	1	2	1	0	2	0	161	1	1	1	0	0	0	2	0	0	0	1	2	1	2	0	0
OTU_457	0	0	0	0	0	0	0	0	0	0	0	0	0	1	0	0	0	0	0	0	1	0	0	4	0	0	0	0	0	0	1	0	0	1	25	0	2	0	1	30	1	0	0	4	5	3	8	0	33
OTU_458	0	0	0	0	0	0	0	0	59	0	0	9	0	0	0	29	0	0	0	0	0	0	0	1	1	0	1	0	0	0	0	1	0	0	0	2	0	1	4	6	1	1	3	18	3	13	4	10	2
OTU_459	0	0	2	0	0	0	0	31	0	0	0	30	30	6	56	0	0	0	0	0	0	0	0	0	0	0	0	0	0	0	0	0	0	0	0	0	0	0	0	0	2	0	0	0	0	0	0	0	0
OTU_460	0	0	0	0	0	0	0	0	0	0	0	0	0	0	1	0	0	1	0	0	0	0	0	0	0	0	1	0	0	0	0	0	0	0	0	0	0	2	11	22	23	29	40	9	3	34	23	31	0
OTU_461	0	0	0	0	0	0	0	0	0	0	0	0	3	0	0	1	0	0	1	0	0	0	0	0	0	1	0	0	3	0	0	0	2	0	0	0	1	1	44	24	130	59	19	38	104	55	33	120	19
OTU_462	0	0	0	0	0	0	0	0	0	0	0	9	0	2	0	1	0	1	1	0	92	3	16	6	2	44	0	0	1	0	0	2	18	0	0	0	0	0	0	0	0	0	0	0	0	0	0	1	0
OTU_463	0	0	0	0	0	0	0	0	0	0	68	1	1	0	1	1	0	0	0	1	0	0	0	1	0	70	0	1	0	0	0	0	0	0	0	0	1	0	3	0	0	0	0	0	0	0	0	0	0
OTU_464	0	0	0	0	0	0	2	0	0	0	42	0	1	0	3	33	1	1	0	0	1	0	0	0	0	0	0	0	0	1	0	0	0	0	0	0	0	0	5	2	0	1	1	1	2	3	1	0	13
OTU_465	0	0	0	0	0	0	0	0	55	0	1	2	0	0	0	1	0	1	1	32	0	1	0	8	57	0	1	0	12	2	2	23	24	12	1	23	2	2	15	16	9	22	12	13	13	23	16	24	26
OTU_466	0	0	0	0	0	0	0	0	0	0	0	0	0	0	0	0	0	0	0	0	0	0	0	0	0	1	0	0	0	0	0	0	0	0	0	0	0	0	19	32	13	20	16	8	7	21	6	9	1
OTU_467	0	0	0	0	0	0	0	0	0	0	0	1	0	0	1	0	0	0	0	0	0	0	0	0	0	1	1	0	1	0	1	0	0	0	0	0	1	0	0	0	2	7	5	14	3	17	5	8	39
OTU_468	0	0	0	0	0	0	0	0	0	0	0	0	1	1	2	0	0	1	0	0	0	0	0	0	0	1	1	1	0	0	2	0	1	2	0	0	0	1	33	42	28	62	28	20	24	11	16	28	2
OTU_469	0	0	0	0	0	0	0	0	0	0	0	0	0	1	2	2	1	3	2	0	0	0	0	0	0	5	0	2	0	2	2	0	3	1	0	0	4	4	64	84	82	105	63	107	120	109	40	50	54
OTU_470	0	0	0	0	0	0	0	0	0	0	0	0	2	0	0	0	0	0	0	0	0	0	0	0	4	0	2	0	0	0	0	6	0	0	0	1	0	2	6	18	17	12	5	15	29	9	3	13	2
OTU_471	0	57	0	0	0	0	0	0	0	0	1	3	7	8	20	6	2	0	6	2	5	2	0	5	8	5	11	13	5	5	5	0	16	4	11	3	16	27	312	246	207	468	324	355	496	267	338	396	651
OTU_472	0	0	0	0	0	0	0	0	0	0	0	0	1	0	0	0	0	1	2	12	0	0	0	0	0	1	0	0	0	0	0	0	1	0	0	0	0	0	16	24	6	24	9	18	90	0	8	18	32
OTU_473	0	0	0	0	0	0	0	0	0	0	0	1	0	0	1	2	0	1	0	27	0	0	0	0	26	0	1	3	1	1	29	3	50	30	0	0	22	1	1	0	0	3	1	0	3	6	0	3	0
OTU_474	0	0	0	0	0	0	0	0	0	0	0	18	0	0	0	0	0	1	0	2	0	0	0	0	0	1	0	0	0	0	0	0	1	3	0	0	1	1	16	8	4	4	0	8	9	58	8	2	0
OTU_475	0	0	0	0	0	0	0	3	0	0	0	7	0	0	0	0	0	39	0	0	0	0	0	0	0	0	0	0	0	0	0	0	0	0	0	0	0	2	0	2	2	2	2	6	3	1	2	7	20
OTU_476	0	0	0	0	0	0	0	0	85	0	0	0	1	0	0	0	1	1	0	0	7	1	0	1	2	1	0	11	0	0	1	1	0	0	0	0	2	2	5	9	5	2	5	19	7	9	10	9	35
OTU_477	0	0	0	0	0	0	0	0	0	0	0	0	1	0	0	0	0	0	0	0	1	0	0	0	0	1	0	0	0	0	0	0	0	0	0	0	2	1	2	3	28	6	8	16	16	0	4	6	5
OTU_478	0	0	0	0	0	0	0	0	0	0	0	0	3	1	1	0	0	1	0	0	0	0	0	0	0	3	0	2	0	0	0	0	0	0	0	0	0	3	54	33	45	28	25	20	38	4	6	7	1
OTU_479	1	249	0	0	0	0	0	59	0	0	0	1	0	0	0	0	0	0	0	0	0	0	0	0	0	0	0	0	0	0	0	0	0	0	0	0	0	0	5	1	4	2	5	6	16	4	0	1	8
OTU_480	0	0	0	0	0	0	0	0	0	0	0	0	3	0	1	0	0	0	0	0	0	0	0	1	0	2	0	1	0	0	2	0	2	0	0	0	3	3	78	71	65	63	45	102	107	30	42	57	20
OTU_481	0	0	0	0	0	0	0	0	0	0	0	0	1	0	0	0	1	1	0	0	0	0	0	2	1	0	1	1	0	0	0	0	1	0	0	0	2	0	16	15	16	10	6	19	12	6	8	2	17
OTU_482	0	0	0	0	0	0	0	0	0	0	0	0	0	0	0	1	1	0	0	1	0	0	0	0	0	0	0	0	1	0	0	0	0	0	0	0	2	3	24	18	7	36	15	16	16	22	3	6	11
OTU_483	0	0	0	0	0	0	0	0	0	0	0	0	0	1	0	1	0	0	0	1	0	1	0	1	0	0	0	0	0	0	0	1	0	0	0	0	0	0	15	13	26	12	4	15	21	8	4	13	32
OTU_484	0	0	0	0	0	0	0	0	0	0	0	0	2	0	3	0	1	0	2	1	0	0	0	1	0	1	0	0	0	0	0	1	1	0	0	0	1	2	11	14	12	14	17	22	29	24	3	5	16
OTU_485	0	0	0	0	0	0	0	0	0	0	0	1	1	1	1	1	0	0	0	0	0	1	0	0	2	1	1	2	0	2	0	0	2	0	0	2	3	2	21	25	45	17	12	23	34	1	16	13	5
OTU_486	0	0	0	0	0	0	0	0	1	0	0	1	0	1	1	0	0	0	1	0	0	0	0	0	0	0	1	0	1	0	0	0	1	0	0	0	0	3	0	2	1	2	4	6	16	3	2	1	21
OTU_487	0	0	0	0	0	0	0	0	0	0	3	0	1	2	1	1	0	4	1	0	0	0	0	1	0	2	1	2	1	1	1	0	1	0	0	0	7	5	84	78	76	132	113	135	129	7	35	37	59
OTU_488	0	0	0	0	0	0	0	0	0	0	0	0	1	0	0	0	0	0	0	0	0	0	0	0	0	0	0	0	1	0	0	0	0	0	0	0	1	0	16	13	22	6	8	17	7	13	4	11	0
OTU_489	139	0	0	0	0	0	0	0	0	0	0	0	0	0	0	0	0	0	0	0	0	0	0	0	0	0	0	0	0	0	0	0	0	0	0	0	0	0	0	1	0	0	0	0	0	4	0	0	0
OTU_490	0	0	0	0	0	0	0	0	0	0	0	0	1	1	0	1	0	3	3	59	54	2	0	2	0	0	1	1	1	0	0	0	6	1	0	0	0	1	1	2	2	4	3	2	10	2	2	2	3
OTU_491	0	0	0	0	0	0	0	0	0	0	0	0	2	0	3	0	0	0	2	0	1	0	0	1	0	0	0	1	0	0	1	1	1	0	0	0	0	1	6	1	11	3	12	15	38	1	19	16	20
OTU_492	0	0	0	0	0	0	0	0	0	0	0	0	0	0	1	0	0	0	0	0	9	0	0	0	0	0	0	0	0	0	0	0	1	0	0	0	0	0	0	4	3	4	4	3	3	0	0	1	12
OTU_493	0	0	0	8	62	0	0	0	0	56	0	0	0	0	0	0	0	0	0	1	0	0	0	0	0	0	0	0	0	0	0	0	0	0	0	0	0	0	0	0	0	3	0	0	0	2	0	3	0
OTU_494	0	0	0	1	335	0	0	0	0	2	0	0	0	0	0	0	0	0	0	1	0	0	0	0	0	0	0	0	0	0	0	0	0	0	0	0	0	0	0	0	0	0	0	0	0	4	1	1	0
OTU_495	0	0	0	0	0	0	0	0	0	0	0	0	1	0	0	1	0	0	0	0	0	0	0	0	0	0	0	0	0	0	1	0	0	0	0	0	0	0	25	3	3	10	9	18	5	15	9	5	14
OTU_496	0	0	0	0	0	0	6	0	0	0	0	0	0	0	0	0	142	0	0	0	0	0	0	0	0	0	0	0	0	0	0	0	0	0	0	0	0	0	0	0	0	0	0	0	0	0	0	0	0
OTU_497	0	0	0	0	0	0	0	0	0	0	0	0	0	0	0	0	0	1	0	0	0	0	0	0	0	0	0	0	0	0	5	0	0	0	0	0	0	0	0	0	3	0	0	7	1	0	0	0	2
OTU_498	0	0	0	0	0	0	0	0	0	0	0	0	1	0	0	0	0	0	0	1	0	0	0	1	0	2	12	0	0	0	0	0	0	0	0	0	0	2	24	22	14	18	26	22	49	29	13	22	16
OTU_499	0	0	0	0	0	0	0	0	0	0	0	0	0	0	0	0	0	0	0	0	0	1	0	0	0	0	0	0	0	0	0	0	0	0	0	0	1	0	0	0	0	0	0	1	0	0	0	26	113
OTU_500	0	0	0	0	0	0	0	0	0	0	0	0	0	0	0	0	0	0	0	0	0	0	0	0	0	0	0	0	0	0	0	0	2	0	0	0	0	0	7	6	6	5	8	10	6	2	0	1	6
OTU_501	122	22	0	6	31	0	1	0	0	1	0	14	6	10	0	2	0	2	0	0	1	0	0	0	1	5	0	1	0	7	0	0	1	0	0	0	1	0	0	0	0	0	1	0	0	0	0	0	0
OTU_502	0	0	0	0	0	0	0	0	0	0	0	0	0	0	2	2	0	0	0	0	0	0	0	12	0	1	0	6	0	0	11	0	1	0	0	0	2	0	10	13	27	6	4	14	37	8	2	13	107
OTU_503	0	0	0	0	0	0	0	0	0	0	0	0	1	0	3	0	0	2	0	0	2	0	0	0	0	1	1	5	0	0	1	0	1	2	0	0	2	2	40	36	43	4	51	38	40	47	40	33	3
OTU_504	0	0	0	0	0	0	0	15	0	1	0	8	0	0	10	0	0	60	18	1	0	0	0	0	0	0	0	0	0	0	0	0	0	0	0	0	0	0	2	0	1	4	0	2	1	1	2	1	4
OTU_505	0	0	0	0	0	0	0	0	0	0	0	1	0	0	1	1	0	0	0	0	0	0	0	0	0	0	1	1	0	1	0	0	0	0	0	0	0	0	0	0	2	0	0	1	2	0	0	1	14
OTU_506	0	0	0	0	0	0	0	0	0	0	0	0	0	0	0	0	0	0	1	0	0	0	0	0	0	0	1	1	0	0	0	0	0	0	0	0	2	0	20	16	19	23	29	15	26	11	9	6	2
OTU_507	0	0	0	0	0	0	0	0	0	0	0	0	0	0	6	0	0	0	0	0	0	0	0	0	0	0	0	6	0	0	0	0	0	0	0	0	0	0	0	0	4	0	0	0	0	0	0	0	14
OTU_508	0	0	0	0	0	0	0	0	0	0	0	0	1	0	0	0	0	0	0	0	0	0	0	0	1	0	0	0	0	0	2	0	1	0	1	0	0	0	18	8	7	8	10	19	15	24	15	6	17
OTU_509	0	0	0	0	0	0	0	0	41	0	0	0	24	0	0	0	1	0	0	0	16	0	0	0	1	0	1	1	7	0	0	0	1	0	0	0	0	1	27	21	4	20	3	36	5	12	12	19	7
OTU_510	0	0	0	0	0	0	0	0	0	0	0	0	0	0	1	1	1	0	0	0	0	0	0	0	0	0	1	1	0	0	0	0	0	0	0	0	0	2	48	95	41	52	53	42	13	14	23	29	3
OTU_511	0	0	0	0	0	0	0	0	0	0	0	0	0	0	0	0	0	0	0	0	0	0	2	0	0	0	0	0	0	0	0	3	0	0	0	1	2	112	1	0	0	0	0	1	0	1	0	2	3
OTU_512	0	0	0	0	0	0	0	0	0	0	0	0	1	0	0	0	0	0	0	0	0	0	0	0	0	0	1	1	0	0	0	0	0	0	0	0	0	1	36	29	25	27	23	9	8	8	10	18	2
OTU_513	0	0	0	0	0	0	0	0	0	0	0	0	1	0	4	1	0	1	2	2	1	0	0	0	0	2	4	6	0	0	0	0	14	0	1	0	2	0	30	40	49	27	24	32	37	29	18	16	50
OTU_514	0	0	0	0	0	0	0	0	0	0	0	0	0	0	0	0	0	0	0	0	0	0	0	0	0	0	0	0	0	0	0	0	0	0	0	0	0	0	1	0	0	0	2	1	4	0	0	0	2
OTU_515	0	0	0	0	0	0	1	1	186	160	0	8	16	1	3	0	0	3	0	14	0	0	0	0	0	3	1	3	0	0	0	2	0	0	0	1	0	2	36	16	4	1	5	12	11	29	14	8	26
OTU_516	0	0	0	0	0	0	0	0	0	0	0	1	0	1	0	0	0	0	0	0	0	0	0	0	0	1	0	1	0	0	0	1	1	0	0	0	1	0	6	5	6	8	11	24	22	18	16	25	57
OTU_517	0	0	0	0	0	0	0	0	0	0	1	0	0	3	1	0	0	0	1	0	0	0	0	2	1	3	109	1	0	0	0	0	0	0	0	0	0	0	0	6	2	1	2	4	2	0	0	2	16
OTU_518	0	0	0	0	0	0	0	0	0	0	0	0	0	0	0	0	0	1	0	0	0	0	0	0	0	0	0	1	8	0	0	0	0	0	0	0	0	0	2	1	1	4	6	12	10	2	5	5	11
OTU_519	0	0	0	0	0	0	0	0	0	0	0	0	0	1	0	1	0	0	0	1	0	0	0	0	0	0	0	0	0	0	0	0	1	0	0	0	0	0	11	12	14	14	2	25	17	19	9	17	12
OTU_520	0	0	0	0	0	0	0	16	0	1	0	2	3	2	9	1	0	3	1	20	0	3	0	2	8	8	4	51	2	0	22	32	3	23	8	0	8	8	28	72	54	76	84	99	85	95	136	198	318
OTU_521	0	0	0	0	0	0	0	0	0	0	0	0	3	0	2	0	0	0	0	1	0	0	0	0	0	3	1	0	0	0	1	0	0	1	0	1	2	1	43	53	77	9	75	51	23	20	61	69	2
OTU_522	0	0	0	0	0	0	0	0	0	0	0	0	0	0	1	0	0	0	1	0	0	0	0	1	0	1	0	2	0	0	1	0	0	0	0	0	1	1	9	17	16	11	20	14	26	5	6	12	14
OTU_523	0	0	0	0	0	0	0	0	0	0	1	3	3	0	0	2	2	1	0	1	0	0	0	3	3	6	2	1	3	0	0	0	0	1	2	0	6	6	35	23	16	14	38	51	64	14	37	11	47
OTU_524	0	0	0	4	0	129	3	0	2947	35	264	207	529	53	134	12236	219	1367	319	13	14	66	1	9	97	36	3	8	49	2	8	2	5	12	43	92	20	12	258	227	61	153	14	157	43	118	92	118	29
OTU_525	0	0	0	0	0	0	0	0	0	0	0	1	2	0	4	0	0	0	0	0	0	0	0	0	0	0	0	1	0	0	0	0	1	0	0	0	0	1	18	11	15	28	21	12	55	23	16	13	26
OTU_526	0	0	0	0	0	0	0	0	0	121	0	0	0	0	0	0	0	0	0	0	0	0	0	0	0	0	0	0	0	0	0	0	0	0	0	0	0	0	0	0	0	0	0	0	0	0	0	0	0
OTU_527	0	0	0	0	0	0	0	0	0	0	0	0	1	0	0	1	0	0	0	0	0	0	0	0	0	2	0	0	1	0	0	0	0	0	0	0	2	1	38	52	44	37	38	57	65	17	6	12	33
OTU_528	0	0	0	0	0	0	0	0	0	0	0	0	1	1	1	0	0	3	0	0	1	0	0	0	0	2	0	0	0	1	0	0	0	0	0	0	1	5	12	12	16	28	14	24	16	15	8	4	1
OTU_529	0	0	0	0	0	0	0	0	0	0	0	1	0	1	3	0	0	2	0	1	0	0	0	1	3	2	3	6	1	0	2	0	3	10	6	0	2	2	36	20	36	22	18	25	21	14	12	15	23
OTU_530	0	0	0	0	0	0	0	0	0	0	0	0	0	0	1	0	0	0	1	4	0	0	1	0	0	1	1	2	0	0	0	19	0	0	0	0	1	1	12	7	38	5	1	7	37	5	5	5	15
OTU_531	0	0	0	0	0	0	0	0	0	0	0	0	1	0	2	0	0	0	0	0	0	0	0	0	0	0	0	0	0	0	0	0	0	0	0	0	2	0	26	19	55	27	44	23	26	1	9	9	2
OTU_532	0	0	0	0	0	0	0	0	0	0	0	1	0	0	0	1	114	0	0	0	1	0	0	0	0	0	0	0	0	0	0	0	0	0	0	0	0	0	0	0	0	0	0	0	0	0	0	0	0
OTU_533	0	0	0	0	0	0	0	0	0	0	0	0	0	1	0	3	0	0	0	0	0	0	0	2	0	3	2	1	4	3	1	0	64	0	0	0	0	1	19	23	4	18	12	23	14	0	4	0	52
OTU_534	0	0	0	0	0	0	0	0	0	0	0	0	0	0	1	0	0	1	0	0	98	5	2	0	0	0	0	0	0	0	0	0	0	0	1	0	0	0	0	0	4	0	0	0	0	0	1	0	0
OTU_535	0	0	0	0	0	0	0	0	0	0	0	0	0	0	0	0	0	1	0	0	0	0	0	0	0	0	0	4	0	0	0	0	1	0	0	0	1	0	8	15	2	5	11	14	23	44	29	10	1
OTU_536	0	0	0	0	0	0	0	0	0	0	0	0	0	18	0	7	0	0	0	0	0	0	0	0	0	6	1	0	0	1	0	1	1	91	2	0	0	0	0	0	0	1	0	0	0	1	0	0	0
OTU_537	0	0	0	0	0	0	0	0	0	0	0	0	1	0	1	0	0	0	0	0	0	0	0	0	0	0	0	0	0	0	0	0	0	0	0	0	1	0	8	5	16	8	10	17	31	1	5	5	3
OTU_538	0	0	0	0	0	0	0	0	0	0	0	0	0	0	1	0	0	0	0	0	0	0	0	0	0	0	0	0	0	0	0	1	1	33	0	0	1	0	0	0	16	0	0	2	3	1	0	0	20
OTU_539	0	0	0	0	0	0	0	0	0	0	0	0	2	0	2	0	0	0	0	0	0	0	1	0	0	12	0	1	0	0	0	1	0	0	0	0	1	3	43	51	94	40	41	30	94	31	20	38	6
OTU_540	0	0	0	0	0	0	0	0	0	0	0	0	0	0	29	0	0	2	1	0	0	0	0	0	1	1	0	0	0	0	1	0	0	0	0	0	0	1	3	0	0	0	0	1	1	0	0	0	8
OTU_541	0	0	0	0	0	0	0	0	0	0	0	1	0	0	0	0	0	3	0	0	0	0	0	0	0	0	0	0	0	0	1	0	0	0	0	0	0	0	0	0	0	0	0	2	0	0	0	0	4
OTU_542	0	0	0	1	154	0	0	0	0	0	0	0	0	0	0	0	0	0	0	0	0	0	0	0	0	0	0	0	0	0	0	0	0	0	0	0	0	0	0	0	0	0	0	0	0	0	0	0	0
OTU_543	0	0	0	0	0	0	0	0	0	0	0	0	0	1	1	0	0	0	0	0	0	0	0	1	0	0	0	1	0	0	1	0	2	0	0	0	0	0	2	0	6	1	0	12	15	0	0	1	12
OTU_544	0	0	0	0	0	0	0	0	0	0	0	0	0	0	1	14	0	0	0	0	0	0	0	0	0	0	1	0	2	0	0	0	0	0	0	0	0	0	0	0	0	1	0	0	1	0	0	1	7
OTU_545	0	0	0	0	0	0	0	0	23	0	0	0	3	0	0	0	0	0	0	0	0	0	0	0	0	0	0	6	0	0	0	0	0	0	0	1	1	1	1	2	2	0	2	1	0	47	58	43	0
OTU_546	0	0	0	0	0	0	0	0	0	0	0	0	0	0	0	0	0	0	0	0	0	0	0	0	1	0	0	0	0	0	0	0	0	0	0	0	2	1	4	0	8	3	8	29	25	1	1	5	9
OTU_547	0	0	0	0	0	0	0	0	0	0	3	25	13	10	17	6	3	4	7	1070	116	45	7	11	865	253	599	971	164	151	131	326	574	424	86	34	18	412	21	23	57	20	6	17	37	58	10	11	34
OTU_548	0	0	0	0	0	0	0	0	0	0	0	0	0	0	0	0	0	0	0	1	0	0	0	0	0	0	0	2	0	0	0	0	1	0	0	0	1	0	7	4	5	8	8	21	24	9	7	9	4
OTU_549	0	0	0	0	0	0	0	0	0	0	0	0	0	114	1	0	0	59	0	0	0	0	0	0	0	0	1	0	0	0	0	0	0	0	0	0	0	0	0	2	0	0	0	1	0	0	0	0	0
OTU_550	0	0	0	0	0	0	0	0	0	0	0	2	3	2	6	2	1	1	1	23	147	0	3	11	6	1	82	29	11	0	5	6	21	7	3	1	2	1	42	28	9	16	24	19	28	42	16	15	25
OTU_551	0	0	0	0	0	0	0	0	0	0	0	0	105	0	1	0	0	0	0	0	0	0	0	0	0	1	0	0	0	0	0	2	0	0	0	0	0	0	1	0	1	0	1	1	0	0	0	1	1
OTU_552	0	0	0	0	0	0	0	0	0	0	1	0	6	2	0	2	0	1	2	0	0	1	0	1	1	2	1	3	3	1	0	1	6	0	0	1	6	7	38	58	40	50	43	53	88	49	12	10	43
OTU_553	0	0	0	0	0	0	0	0	0	0	1	0	26	0	2	0	0	0	0	0	7	0	0	5	0	0	0	5	3	0	0	0	0	1	0	0	39	0	5	6	15	6	3	1	0	1	1	3	1
OTU_554	0	0	0	0	0	0	0	0	0	0	0	0	0	1	0	0	0	0	0	0	0	0	0	1	0	0	0	0	0	0	0	0	0	0	0	0	1	0	20	17	10	15	15	8	4	3	9	7	3
OTU_555	0	0	0	0	0	0	0	0	0	0	0	0	0	0	1	0	155	0	0	0	0	0	0	0	0	0	0	0	0	0	0	0	0	0	0	0	0	0	0	0	0	0	3	0	0	0	0	0	0
OTU_556	0	0	0	0	0	0	0	0	0	0	0	0	0	0	1	0	0	0	0	0	0	0	0	0	0	0	0	3	0	0	0	0	0	0	0	0	0	0	12	8	23	28	6	34	10	2	2	0	11
OTU_557	0	0	0	0	106	0	0	0	0	0	0	0	0	0	0	0	0	0	0	0	0	0	0	0	0	0	0	0	0	0	0	0	0	0	0	0	0	0	0	0	0	0	0	0	0	0	0	0	0
OTU_558	0	0	0	0	0	0	0	0	0	0	0	0	0	0	0	1	0	0	0	0	0	0	0	0	0	0	0	0	2	0	0	0	0	0	0	0	0	0	6	22	8	21	4	0	12	9	8	6	0
OTU_559	0	0	0	0	0	0	0	0	0	0	0	0	0	0	2	0	0	0	0	0	0	0	0	0	0	2	0	0	0	0	0	0	0	0	0	0	1	1	17	24	24	24	19	10	19	66	51	38	0
OTU_560	0	0	0	0	0	0	0	0	0	0	0	1	3	0	1	1	0	4	2	3	0	1	0	2	0	5	0	1	2	1	3	0	4	2	0	0	6	6	31	21	14	37	31	49	47	29	12	25	18
OTU_561	0	0	0	0	0	0	0	0	0	0	0	0	0	0	2	1	0	0	0	0	0	0	0	3	0	0	0	1	0	2	0	0	0	0	0	0	0	0	61	34	52	37	25	19	26	1	8	7	3
OTU_562	0	0	0	0	0	0	0	0	0	0	0	2	0	0	0	0	1	1	0	0	0	0	0	1	1	0	1	0	0	0	0	0	1	0	0	0	0	2	2	15	16	5	9	8	23	4	8	24	0
OTU_563	0	0	0	0	0	0	0	0	0	0	0	0	0	0	0	0	0	0	0	0	0	0	0	0	0	0	0	0	1	0	0	0	0	0	0	0	1	0	14	5	32	10	24	24	21	16	7	11	9
OTU_564	0	0	0	0	0	0	0	0	0	0	0	0	1	0	1	0	0	0	2	0	0	0	0	0	0	0	0	0	0	1	0	0	14	0	0	0	0	0	8	2	1	8	13	10	15	10	18	13	11
OTU_565	0	0	0	0	0	0	0	0	0	0	0	0	3	0	0	0	0	0	0	0	0	0	0	1	1	142	2	1	0	0	0	0	1	0	1	0	0	0	4	0	0	0	0	0	0	0	0	0	0
OTU_566	0	0	0	0	0	0	0	0	0	0	0	0	0	2	0	0	0	0	0	0	0	0	0	0	0	0	0	0	0	0	1	0	0	0	0	0	0	1	22	21	27	21	25	28	34	11	23	29	3
OTU_567	0	152	0	0	0	0	0	0	0	0	0	1	0	0	1	1	0	0	0	10	0	0	0	0	0	0	0	0	3	0	0	1	2	0	2	0	1	0	13	7	5	32	9	19	7	3	5	17	20
OTU_568	0	0	0	0	0	0	0	0	0	0	0	0	0	1	0	0	0	0	0	0	0	0	0	0	0	0	0	1	0	0	0	0	0	1	0	0	0	1	54	71	49	43	36	27	51	40	2	39	22
OTU_569	0	0	0	0	0	0	0	0	0	0	0	0	0	1	0	0	0	0	0	1	0	0	0	0	0	0	1	1	0	1	0	0	0	0	0	0	0	0	3	20	20	3	5	7	3	33	8	17	11
OTU_570	0	0	0	0	0	0	0	0	0	0	0	0	14	0	0	0	0	0	0	0	0	0	0	0	0	2	0	1	0	0	0	0	0	0	0	0	1	1	43	50	66	46	30	40	41	18	16	24	1
OTU_571	0	0	0	0	0	0	0	0	0	0	0	0	1	0	0	0	0	0	0	0	0	0	0	0	0	0	0	1	0	0	0	0	0	0	0	0	0	0	1	0	0	0	0	1	1	0	0	0	1
OTU_572	0	0	0	0	0	1	0	0	72	0	0	0	0	0	0	0	0	0	0	0	0	0	0	0	0	0	0	0	0	0	0	0	0	0	0	0	0	1	2	7	1	6	4	23	5	13	3	11	2
OTU_573	0	0	0	0	0	0	0	0	0	0	0	0	0	0	0	0	0	0	0	0	0	0	0	1	1	0	3	0	1	0	0	0	0	0	0	0	0	1	1	5	11	4	2	9	7	0	3	1	17
OTU_574	0	0	0	14	0	0	0	0	72	0	1	11	42	0	54	0	1	5	2	10	7	7	0	3	51	0	1	9	17	1	0	17	27	13	31	3	1	1	12	12	10	14	8	40	15	15	28	33	24
OTU_575	0	0	0	0	0	0	0	0	0	0	0	0	0	1	0	0	0	1	0	0	0	0	0	2	0	0	0	0	0	0	0	0	1	0	0	0	1	1	10	2	7	17	16	13	16	10	8	16	6
OTU_576	0	0	0	90	0	12	0	0	1	0	0	14	0	0	0	0	0	13	0	0	0	0	0	0	0	0	0	0	0	0	0	0	0	0	0	0	0	0	0	0	0	0	0	0	0	0	0	0	0
OTU_577	0	0	0	0	0	0	0	0	0	0	0	14	0	0	0	0	0	1	1	0	0	0	0	0	1	0	0	0	0	0	0	0	0	0	0	0	0	1	7	3	3	5	6	3	4	0	9	5	0
OTU_578	0	0	0	0	0	0	0	0	0	0	0	0	0	0	0	0	0	0	0	0	0	0	0	0	0	0	0	0	0	0	0	0	0	0	0	0	0	101	0	0	0	0	0	0	0	0	0	0	0
OTU_579	106	0	0	0	0	0	0	0	0	0	0	0	0	0	0	0	0	0	0	0	0	0	0	0	0	0	0	0	0	0	0	0	0	0	0	0	0	0	0	0	0	0	0	0	0	0	0	0	0
OTU_580	0	0	0	0	0	0	0	0	0	0	0	0	1	0	0	0	0	0	0	1	0	0	0	0	1	2	1	0	0	0	0	0	0	0	0	0	0	2	16	16	29	31	33	28	33	14	22	22	4
OTU_581	0	0	0	0	0	0	0	0	0	0	0	0	1	0	1	0	0	0	0	0	0	0	0	0	0	0	0	0	0	0	0	0	0	0	0	0	0	1	16	24	37	5	11	17	4	1	0	0	21
OTU_582	0	0	0	0	0	0	0	0	0	0	0	0	0	1	3	0	0	0	0	1	1	0	0	0	0	0	57	0	0	0	0	0	0	9	0	0	0	3	15	13	18	12	18	21	17	24	7	8	36
OTU_583	0	0	0	0	0	0	0	0	0	0	0	0	1	0	0	0	0	1	0	0	1	0	0	0	0	1	0	0	0	0	0	0	0	0	0	0	1	3	2	2	6	2	3	42	69	21	91	61	6
OTU_584	0	0	0	0	0	0	0	0	0	0	0	0	0	0	0	0	0	0	1	0	0	0	0	0	1	0	0	0	0	0	0	0	0	0	0	0	1	2	5	2	15	5	3	16	24	0	3	0	3
OTU_585	0	0	0	0	0	0	0	0	0	0	0	0	0	0	0	0	0	0	0	15	0	5	1	1	21	1	0	0	5	49	13	14	0	0	40	1	0	0	0	1	4	3	1	5	7	0	3	0	35
OTU_586	0	0	0	0	0	0	0	0	0	0	0	0	1	0	0	0	0	1	0	0	0	0	0	0	0	0	0	0	1	0	0	0	0	0	0	0	0	1	5	13	14	10	18	15	8	21	22	13	0
OTU_587	0	0	0	0	0	0	0	0	0	0	0	0	0	0	0	0	0	0	0	0	0	0	0	0	0	0	0	1	0	0	0	1	0	0	0	0	0	0	1	0	0	0	1	1	2	0	0	0	2
OTU_588	0	0	0	0	0	0	0	0	0	0	0	0	0	0	0	0	0	1	1	0	0	0	0	1	0	1	0	1	0	1	0	0	0	0	0	0	0	0	1	2	0	0	0	2	4	0	0	0	10
OTU_589	0	0	0	0	0	0	0	0	0	0	95	0	1	0	2	0	0	0	0	0	0	0	0	2	0	0	0	0	0	0	0	0	0	0	0	0	2	0	0	0	0	0	0	0	0	0	0	0	2
OTU_590	0	0	0	0	103	0	0	0	0	0	0	0	0	0	0	0	0	0	0	0	0	0	0	0	0	0	0	0	0	0	0	0	0	0	0	0	0	0	0	0	0	0	0	0	0	1	0	0	0
OTU_591	0	0	0	0	0	0	0	0	93	0	0	0	0	0	0	0	0	1	0	0	12	0	0	0	0	0	0	0	0	0	0	0	0	0	0	0	0	1	3	7	1	1	0	7	2	0	1	0	0
OTU_592	0	0	0	0	0	0	0	0	0	0	0	0	1	1	1	0	0	0	0	0	0	0	0	0	0	0	1	0	1	0	0	0	1	0	0	0	1	0	43	13	2	22	16	34	15	20	18	10	4
OTU_593	0	0	0	0	0	0	0	0	0	0	0	0	0	2	0	0	0	0	0	0	0	0	0	0	0	0	0	0	0	0	0	0	0	0	0	0	0	1	17	10	6	5	20	15	15	0	6	1	30
OTU_594	0	0	0	0	0	0	0	0	0	0	0	1	0	0	0	0	0	0	0	0	0	0	0	0	3	15	1	2	3	1	1	0	12	89	0	1	0	0	0	0	1	0	0	0	1	4	0	0	1
OTU_595	0	0	0	0	0	0	0	0	0	0	0	1	3	0	0	1	0	1	0	0	1	0	1	1	3	4	0	2	2	0	0	6	1	1	0	0	1	2	18	13	19	16	24	44	70	29	21	17	48
OTU_596	0	0	0	0	0	0	0	0	0	0	0	0	0	0	0	0	1	0	0	0	0	0	1	0	0	0	0	1	0	93	0	2	0	0	0	0	0	0	0	0	0	0	0	0	0	0	0	0	0
OTU_597	0	0	0	0	0	0	0	0	0	0	0	0	0	1	0	0	0	0	0	0	0	0	1	0	0	1	0	0	0	0	0	1	0	0	0	0	0	3	8	10	1	11	5	6	8	9	4	2	10
OTU_598	0	0	0	0	0	8	0	0	0	0	30	1	31	2	0	0	0	0	8	0	11	0	0	5	6	1	1	8	1	1	1	0	2	1	18	0	0	3	21	22	44	13	30	34	69	50	34	27	77
OTU_599	0	0	0	0	0	0	0	0	0	0	0	0	0	0	0	0	0	0	0	0	0	0	0	1	0	0	1	0	0	0	1	0	1	0	0	0	0	0	7	1	0	10	10	8	15	1	0	0	19
OTU_600	0	0	0	0	0	0	0	0	0	0	0	2	0	0	0	0	2	0	0	0	0	0	0	2	0	0	0	1	0	0	0	0	0	0	0	0	3	3	32	14	47	21	32	82	64	16	9	24	31
OTU_601	0	0	0	0	0	0	0	0	0	0	0	0	0	0	1	0	0	0	0	0	0	0	0	0	0	0	0	1	0	0	0	0	0	0	0	0	1	0	6	4	21	4	7	8	2	1	10	5	2
OTU_602	0	0	0	0	0	0	0	0	0	0	0	0	0	0	0	0	0	0	0	0	0	0	0	0	0	0	1	1	0	1	0	0	1	0	0	0	0	3	46	51	25	27	26	8	20	0	0	2	57
OTU_603	0	0	0	0	0	0	0	0	0	0	0	0	95	0	0	0	0	0	0	11	0	0	0	0	0	0	0	1	0	0	0	0	0	1	0	0	0	0	1	0	0	0	0	0	0	0	0	0	0
OTU_604	0	0	0	0	0	0	0	0	0	0	0	0	0	0	0	0	0	0	0	0	0	0	0	0	0	0	0	0	0	0	0	0	0	0	0	0	0	0	1	2	1	0	0	1	1	5	2	2	3
OTU_605	0	0	0	0	0	1	0	94	1	0	0	0	0	0	0	0	0	0	0	0	0	0	0	0	0	0	0	0	0	0	0	0	0	0	0	0	0	0	0	0	0	0	0	3	0	1	0	0	0
OTU_606	0	0	0	0	0	0	0	0	0	0	0	0	0	0	0	0	0	1	1	0	0	0	0	0	0	0	0	0	0	0	0	0	0	0	0	0	1	0	12	12	11	1	9	24	17	2	3	6	14
OTU_607	0	0	0	0	0	0	0	0	0	0	0	0	0	0	0	0	0	2	0	0	0	0	0	0	0	0	0	4	0	0	0	0	1	0	0	0	0	0	4	4	17	9	20	20	6	39	38	36	2
OTU_608	0	0	0	0	0	0	0	0	0	0	1	2	0	0	12	83	0	0	0	0	0	0	0	0	0	0	0	0	2	0	0	0	0	0	0	0	0	0	0	0	0	1	0	0	0	0	0	0	0
OTU_609	0	0	0	0	0	0	0	0	0	0	0	0	0	0	0	0	0	0	0	0	0	0	0	0	0	0	0	0	0	0	2	0	0	0	0	0	0	0	0	1	0	0	0	10	0	0	0	0	1
OTU_610	0	0	0	0	0	0	0	0	0	0	0	0	3	0	0	0	0	0	0	0	0	0	0	0	0	1	0	0	0	0	0	0	0	0	0	1	0	0	25	31	17	24	20	3	9	4	5	5	10
OTU_611	0	0	0	0	0	0	0	0	0	0	0	0	0	0	0	88	0	0	1	0	0	0	0	0	0	0	0	0	0	0	0	2	0	0	0	0	0	0	4	1	0	2	0	3	1	0	3	1	5
OTU_612	0	0	0	0	0	0	0	0	0	0	2	2	2	1	2	2	0	0	1	0	18	1	0	4	0	1	0	1	0	0	2	0	2	0	1	0	5	4	11	27	20	5	4	13	14	13	10	24	71
OTU_613	0	0	0	0	0	0	0	0	0	0	0	0	0	0	1	0	0	0	0	0	0	0	0	0	0	0	0	0	0	0	0	0	0	0	0	0	0	0	11	12	6	5	12	8	2	1	1	0	25
OTU_614	0	0	0	0	0	0	0	0	0	0	0	0	0	88	0	0	0	0	1	0	0	0	0	0	0	0	0	0	0	0	0	0	0	0	0	0	0	0	2	0	0	0	2	3	0	0	1	0	0
OTU_615	0	0	0	0	0	0	0	0	0	0	0	0	0	0	0	1	0	1	0	0	0	0	0	0	0	0	1	0	1	0	0	0	0	0	0	0	0	1	14	9	1	20	15	26	18	9	22	27	24
OTU_616	0	0	0	0	0	0	0	0	0	0	0	0	0	0	0	0	0	0	0	0	0	0	0	0	0	0	0	0	0	0	0	0	0	0	0	0	0	0	1	6	7	1	2	0	2	49	23	23	0
OTU_617	0	0	0	0	0	0	0	0	0	0	25	7	7	18	0	0	0	23	0	0	0	0	0	0	0	0	0	1	0	11	0	0	0	8	0	0	0	0	0	1	0	0	0	0	0	0	0	0	0
OTU_618	0	0	0	0	0	0	0	0	0	0	0	0	0	0	0	0	0	0	1	0	0	0	0	0	0	0	0	0	0	0	0	0	0	0	0	0	2	1	7	3	5	25	13	11	14	0	0	1	4
OTU_619	0	0	0	0	0	0	0	0	0	0	0	0	4	0	1	0	0	1	0	0	1	1	0	1	0	4	0	8	0	0	0	1	0	1	0	2	2	1	14	27	41	18	24	33	33	12	14	26	26
OTU_620	0	0	0	0	0	0	0	0	0	0	0	0	13	4	0	0	1	0	0	0	0	0	0	1	1	2	1	1	1	0	0	0	4	0	0	1	3	4	84	87	75	71	59	98	127	19	65	67	42
OTU_621	0	0	0	0	0	0	0	0	0	0	0	0	0	0	0	0	0	0	0	0	0	0	0	0	0	2	0	0	0	0	0	0	1	0	0	0	0	0	5	6	12	4	9	10	13	17	16	19	1
OTU_622	0	0	0	0	0	0	0	0	0	0	0	0	0	0	0	0	0	0	0	0	0	0	0	1	0	0	0	0	0	0	0	0	0	0	0	0	0	0	4	1	0	17	5	16	1	1	5	4	21
OTU_623	0	0	0	0	0	0	0	0	0	0	0	0	0	0	1	0	0	0	0	0	0	0	0	0	0	0	0	0	0	0	0	0	0	0	0	0	0	0	11	12	16	7	8	0	5	0	0	0	11
OTU_624	0	0	0	0	0	0	0	0	0	0	0	0	1	0	0	1	0	0	0	0	0	0	0	0	1	0	0	9	0	0	0	0	0	0	0	0	0	0	6	6	11	4	2	15	22	9	14	10	14
OTU_625	0	0	0	0	0	0	0	0	0	0	0	0	1	0	0	0	0	0	1	0	0	0	0	0	4	2	0	4	1	0	1	0	0	0	0	0	0	2	13	17	7	3	5	17	8	1	1	1	34
OTU_626	0	0	0	1	0	0	0	0	12	0	0	8	0	0	3	0	0	1	0	0	0	3	0	1	0	0	0	0	0	0	0	0	0	0	0	0	3	1	17	15	8	13	8	14	5	63	45	33	12
OTU_627	0	0	0	0	0	0	0	0	2	0	0	1	0	0	1	1	0	0	1	0	4	0	1	2	6	0	0	0	1	0	1	1	0	0	0	0	1	2	4	13	10	14	36	47	19	58	30	31	17
OTU_628	0	0	0	0	0	0	0	0	0	0	0	0	0	0	1	0	0	0	0	0	0	0	0	0	0	0	1	0	0	0	0	0	0	0	0	1	0	0	1	2	1	0	0	1	2	0	0	0	26
OTU_629	0	0	0	0	0	0	0	0	0	0	0	2	0	1	3	1	0	2	2	0	6	0	0	0	0	0	0	2	2	0	0	2	0	0	0	0	4	3	8	10	17	13	0	9	23	9	4	7	17
OTU_630	0	0	0	0	0	0	0	0	0	0	0	0	0	0	0	0	0	123	1	0	0	0	0	0	0	0	0	0	0	0	0	0	0	0	0	0	0	0	0	0	0	0	0	2	0	0	0	0	0
OTU_631	0	0	0	0	0	0	0	0	0	0	0	0	0	0	0	0	0	60	0	0	0	0	0	0	0	0	0	0	0	0	3	0	0	0	0	0	0	0	0	0	3	0	0	1	0	0	1	0	0
OTU_632	0	0	0	0	0	0	0	0	0	0	0	0	0	0	0	0	0	3	0	0	0	0	0	0	0	0	0	0	0	0	1	0	0	0	0	0	0	0	0	0	0	0	0	3	0	0	0	0	0
OTU_633	0	0	0	0	83	0	0	0	0	0	0	0	0	0	0	0	0	0	0	0	0	0	0	0	1	0	1	0	0	0	1	0	0	15	0	0	0	0	0	0	0	0	0	0	0	0	0	0	0
OTU_634	0	0	0	0	0	0	0	0	0	0	0	0	0	0	0	0	0	0	0	0	0	0	0	0	0	1	0	0	0	0	0	0	0	0	0	0	1	3	4	21	30	13	10	15	14	5	8	22	0
OTU_635	0	0	0	0	0	0	0	0	0	0	0	0	0	0	0	0	0	0	0	0	0	0	0	0	0	1	0	1	0	0	0	0	0	0	0	0	0	0	8	10	11	9	6	15	14	0	1	0	2
OTU_636	0	0	0	0	0	0	0	0	0	0	0	0	2	0	1	1	0	0	0	0	0	0	0	0	0	1	0	2	0	0	1	0	0	0	0	0	0	2	56	26	58	50	46	40	32	0	9	3	1
OTU_637	0	0	0	0	0	0	0	0	0	0	0	1	0	0	0	0	0	0	0	0	0	0	0	0	0	0	0	0	0	0	0	0	0	0	0	0	0	0	0	0	0	0	0	1	0	0	0	0	3
OTU_638	2	9	5	0	4	1	2	4	1	3	9	14	5	2	20	2	2	8	1	2	2	2	2	1	3	6	2	1	1	2	3	2	2	4	0	0	0	0	0	0	0	0	0	0	0	0	0	0	0
OTU_639	0	0	0	0	83	0	0	0	0	0	0	0	0	0	0	0	0	0	0	0	0	0	0	0	0	0	0	0	0	0	0	0	0	0	0	0	0	0	0	0	0	0	0	0	0	0	0	0	0
OTU_640	0	0	0	0	0	0	0	0	0	0	0	1	2	0	0	1	0	1	0	0	0	2	0	1	2	1	0	1	0	2	0	0	0	7	0	0	0	1	7	8	58	0	2	10	20	2	18	22	44
OTU_641	0	0	0	0	0	0	0	0	0	0	0	0	0	0	0	0	0	0	0	0	0	0	0	0	0	0	0	1	0	0	0	0	1	0	0	0	0	0	5	0	2	2	1	20	53	0	0	1	9
OTU_642	0	0	0	0	0	0	0	0	0	0	0	4	0	0	0	0	0	0	0	0	0	0	0	0	1	0	0	0	0	0	1	0	0	0	0	0	0	1	6	6	9	15	21	16	8	2	9	6	7
OTU_643	0	0	0	0	0	0	0	0	0	0	0	0	2	1	0	0	0	0	0	0	1	0	0	0	3	1	0	0	0	0	0	1	0	0	0	0	1	0	10	9	2	11	3	11	2	10	8	15	2
OTU_644	0	0	0	0	0	0	0	0	0	0	0	0	0	2	18	0	2	0	1	0	0	0	0	1	1	0	78	1	1	0	0	0	0	0	1	0	0	0	0	1	0	0	0	0	0	0	0	0	0
OTU_645	0	0	0	0	0	0	0	0	0	0	0	0	0	0	0	0	0	0	0	0	0	0	0	0	0	0	0	0	0	0	0	0	0	0	0	0	0	1	0	0	0	1	0	4	1	38	24	28	0
OTU_646	0	0	0	0	0	0	0	0	0	0	0	0	0	0	0	0	0	0	0	0	0	0	0	1	0	2	1	0	0	0	0	0	0	0	0	0	0	0	8	6	1	0	11	4	2	0	0	0	5
OTU_647	0	0	0	0	0	0	0	0	0	0	0	0	0	0	0	0	0	0	2	0	0	0	0	1	0	1	0	2	0	0	2	0	1	1	1	0	0	1	4	15	32	7	5	32	32	13	8	0	20
OTU_648	0	0	0	0	0	0	0	0	25	0	1	1	1	1	2	2	2	0	2	1	0	0	0	1	0	1	1	5	1	0	0	0	3	0	0	0	5	3	21	12	6	19	21	16	25	12	7	1	16
OTU_649	0	0	0	0	0	0	0	0	0	0	0	0	1	0	1	0	0	0	0	0	55	4	2	18	0	0	0	0	0	0	0	1	1	0	0	0	1	0	1	2	2	0	1	0	1	1	0	0	3
OTU_650	0	0	0	0	0	0	0	0	0	0	0	0	0	0	0	0	0	4	0	0	1	0	0	2	0	0	0	0	0	0	7	0	0	0	0	1	2	0	1	1	3	0	2	13	0	1	1	9	17
OTU_651	0	0	0	0	0	0	0	0	0	0	0	0	1	82	2	126	1	2	2	0	2	0	0	0	0	1	0	0	1	0	0	1	0	0	0	0	0	1	12	8	2	9	4	0	0	5	1	1	7
OTU_652	0	0	0	0	0	0	0	0	0	0	0	1	2	0	2	0	0	0	0	1	0	0	0	1	1	0	0	2	0	0	2	0	0	2	0	0	1	4	19	14	11	40	3	72	44	39	33	25	36
OTU_653	0	0	0	0	0	90	0	0	0	0	3	29	39	3	131	65	2	8	1	1	57	692	2	143	98	7	44	591	22	2	9	141	4	3	372	14	23	92	18	24	22	15	58	37	12	33	19	45	15
OTU_654	0	0	0	0	0	0	0	0	6	0	0	0	0	0	0	0	0	0	0	0	0	0	0	0	0	0	1	0	0	0	0	1	1	0	0	0	2	3	10	9	4	16	4	17	14	7	17	15	4
OTU_655	0	0	0	0	0	0	0	0	0	0	0	0	0	0	1	0	0	0	0	0	0	0	0	0	0	1	0	1	0	0	0	1	0	0	0	0	1	0	6	3	10	7	6	29	38	0	2	0	1
OTU_656	0	0	0	0	0	0	0	0	0	0	0	0	0	0	0	0	1	0	0	0	3	0	0	1	0	0	0	1	1	23	0	1	1	17	0	0	8	0	1	3	0	3	1	1	1	1	1	3	15
OTU_657	0	0	0	0	0	0	0	0	0	0	0	1	1	0	0	0	0	0	0	0	0	0	0	0	0	0	0	0	0	0	1	0	0	5	0	1	0	1	6	5	4	4	8	7	11	0	1	4	5
OTU_658	0	0	0	0	0	0	0	0	0	0	0	0	0	0	0	0	0	0	0	0	0	0	0	0	0	0	0	1	0	0	0	1	1	0	0	0	1	0	6	0	4	4	0	9	1	8	0	5	32
OTU_659	0	0	0	0	0	0	0	0	0	0	0	0	0	1	0	0	0	1	1	0	0	16	0	0	29	0	1	1	0	0	74	3	9	0	13	0	0	1	0	3	3	0	3	9	3	11	4	1	1
OTU_660	0	0	0	0	0	1	0	0	79	0	0	0	0	0	0	0	0	0	0	0	0	0	0	0	0	0	0	0	0	0	0	0	0	0	0	0	0	0	0	0	0	0	0	2	0	0	0	0	0
OTU_661	0	0	0	0	0	0	0	0	0	0	0	0	0	0	0	0	0	0	0	0	0	0	0	2	1	0	0	0	0	0	0	0	0	4	0	0	0	1	2	2	12	4	1	2	4	8	13	24	45
OTU_662	0	0	0	0	0	0	0	0	0	0	0	1	1	1	0	0	1	0	0	0	0	0	0	0	0	0	1	0	0	0	1	0	1	0	0	0	1	1	5	8	4	8	5	7	9	7	6	8	2
OTU_663	0	0	0	0	0	0	0	0	0	0	0	0	0	0	0	0	0	0	0	0	0	0	0	4	0	0	0	0	1	0	0	0	0	0	0	0	67	0	0	0	1	0	0	1	0	0	2	0	5
OTU_664	0	0	0	0	0	0	0	0	0	0	0	21	0	0	58	1	0	0	8	0	0	0	1	0	0	0	0	0	0	0	0	0	1	0	0	0	0	0	0	0	0	1	0	0	0	0	0	1	0
OTU_665	0	0	0	0	0	0	0	0	0	0	0	0	117	0	1	0	0	0	0	1	0	0	0	0	0	1	0	4	0	0	0	0	0	0	0	0	0	0	2	2	0	0	0	2	0	0	0	0	1
OTU_666	0	0	0	0	0	0	0	0	0	0	0	0	81	0	1	0	0	1	1	0	0	0	0	0	0	0	0	0	0	0	0	2	0	0	0	0	0	0	0	0	0	0	6	0	0	0	0	1	1
OTU_667	0	0	0	0	0	0	0	0	0	0	0	0	1	0	0	0	0	0	0	1	0	1	0	0	0	0	0	2	0	0	0	0	0	2	0	0	1	2	18	7	12	0	11	13	6	79	68	48	1
OTU_668	0	0	0	0	0	0	0	0	0	0	0	0	84	0	0	0	0	1	0	0	0	0	0	0	0	0	0	0	0	0	0	0	0	0	0	0	0	0	1	0	0	0	0	0	0	0	0	0	0
OTU_669	0	0	0	0	0	0	0	0	0	0	0	0	0	0	2	0	0	0	0	0	0	0	0	0	1	2	2	5	2	0	1	0	0	10	7	0	1	2	7	3	8	12	5	20	17	14	12	13	41
OTU_670	0	0	0	0	0	0	0	0	0	0	0	0	1	2	1	1	1	0	1	0	0	0	0	1	0	1	0	1	0	0	0	0	1	0	0	0	2	2	26	23	9	53	26	25	44	18	25	13	30
OTU_671	0	0	0	0	0	0	0	0	0	0	0	0	1	0	1	0	72	0	0	0	1	0	0	1	1	0	0	0	0	0	1	0	3	0	0	1	0	1	0	0	0	0	0	0	0	0	0	0	1
OTU_672	0	0	0	0	0	0	0	47	0	0	1	0	0	29	0	0	0	0	0	0	0	0	0	0	0	0	0	0	0	0	0	0	0	0	0	0	0	0	0	0	0	0	0	0	0	0	0	0	0
OTU_673	0	0	0	0	0	0	0	0	0	0	0	0	0	0	0	0	0	0	0	1	0	0	0	0	0	1	1	0	0	0	0	0	0	1	0	0	0	1	9	10	1	1	8	4	8	5	3	1	11
OTU_674	0	0	0	0	0	0	0	0	0	0	0	0	1	0	4	0	0	0	0	1	0	1	0	0	0	3	15	0	0	1	1	0	0	0	0	0	1	2	62	57	41	66	42	41	86	42	33	41	12
OTU_675	0	0	0	0	0	0	0	0	0	0	0	0	0	0	0	0	0	0	0	0	0	0	0	0	0	0	0	0	0	0	0	0	0	0	0	0	0	0	11	4	6	3	11	9	15	18	2	9	4
OTU_676	0	0	0	0	0	0	0	0	0	0	0	0	2	0	0	0	0	0	2	0	0	0	0	0	0	1	0	0	0	1	0	0	1	0	0	0	1	2	11	8	8	19	19	5	10	1	1	5	0
OTU_677	0	0	0	0	0	0	0	0	0	0	0	0	0	0	1	0	0	0	0	0	0	0	0	0	0	0	0	0	3	0	0	0	0	0	0	0	1	1	17	20	12	9	10	25	0	21	18	17	9
OTU_678	0	0	0	0	0	0	0	0	0	0	0	0	0	83	0	14	0	1	1	0	0	0	0	0	0	0	1	0	0	0	0	0	0	0	0	0	0	0	0	0	0	0	0	0	0	1	0	0	0
OTU_679	0	0	0	1	0	0	0	63	222	0	2	14	15	5	34	8	0	198	44	6	4	0	18	15	16	23	5	22	14	2	7	442	63	16	9	0	102	25	171	108	174	175	120	282	184	346	349	23	285
OTU_680	0	0	0	0	0	0	0	0	0	0	0	1	0	1	2	2	0	0	2	1	0	0	1	4	2	1	2	6	10	0	66	66	6	116	29	2	14	1	9	2	2	6	5	22	23	11	16	95	92
OTU_681	0	0	0	0	0	0	0	0	182	0	0	0	1	0	0	0	0	0	0	0	0	0	0	0	1	0	0	0	0	0	0	0	0	0	0	2	0	0	3	0	0	0	0	0	0	5	2	1	3
OTU_682	0	0	0	0	0	0	0	0	0	0	0	1	0	0	0	0	0	0	0	0	0	0	1	0	0	0	0	0	0	0	0	0	0	0	0	0	0	1	4	3	0	5	5	10	16	20	5	6	22
OTU_683	0	0	0	0	0	0	0	0	0	0	0	0	0	0	0	0	0	0	1	0	0	0	0	0	0	1	0	0	0	0	0	0	1	0	0	0	0	0	0	0	0	1	0	0	3	0	0	0	0
OTU_684	0	0	0	0	0	0	0	0	0	0	0	0	1	0	2	0	0	0	0	0	1	0	0	0	0	0	0	0	0	0	0	0	0	0	0	0	0	4	7	8	73	0	14	12	6	26	43	52	0
OTU_685	0	0	0	0	0	0	0	0	0	0	0	0	0	1	1	1	0	1	0	0	0	0	0	0	0	0	0	0	0	1	0	0	1	0	0	0	0	2	2	0	1	1	2	0	0	0	0	1	17
OTU_686	0	0	0	0	0	0	0	0	0	0	0	0	0	0	0	0	0	0	0	0	0	0	0	0	0	0	0	0	0	0	0	0	1	0	0	0	0	0	0	0	0	0	0	0	1	0	0	0	2
OTU_687	0	0	0	0	0	0	0	0	0	0	0	0	0	0	0	0	0	0	0	0	0	0	0	0	1	1	0	0	0	0	0	0	0	0	0	0	0	0	1	3	7	4	8	16	17	1	0	1	0
OTU_688	0	0	0	0	0	0	0	0	0	0	0	0	0	0	0	0	0	0	0	0	0	0	0	0	0	0	1	1	0	0	0	0	0	0	0	0	0	0	0	0	1	0	0	0	0	0	0	0	10
OTU_689	0	0	0	0	0	0	0	0	0	0	0	0	0	0	0	0	1	0	0	0	0	0	0	0	0	1	1	0	0	0	0	0	1	0	0	0	0	0	9	1	2	0	7	14	7	0	0	0	9
OTU_690	0	0	0	0	0	0	0	0	0	0	0	0	0	0	0	0	0	0	0	0	0	0	0	0	0	0	0	1	0	1	1	0	0	0	0	0	0	0	19	20	27	14	16	15	37	4	14	1	4
OTU_691	0	0	0	0	0	0	0	0	0	84	1	0	11	1	1	16	1	46	3	0	8	1	1	0	5	4	0	13	1	0	0	2	0	1	0	0	0	2	41	87	83	50	51	57	55	58	20	20	11
OTU_692	0	0	0	0	0	0	0	0	0	0	0	0	1	0	2	0	0	1	0	0	0	0	0	0	0	1	0	1	0	0	0	0	0	0	1	0	0	3	23	16	10	22	19	29	18	19	16	7	32
OTU_693	0	0	0	0	0	0	0	0	0	0	0	0	77	0	0	0	1	0	0	0	0	0	0	0	0	0	0	0	0	0	0	0	0	0	0	0	0	0	0	0	0	0	0	0	0	0	0	0	0
OTU_694	0	0	0	0	0	0	0	0	0	0	1	0	0	4	0	0	0	1	0	0	0	0	0	0	0	0	0	0	0	0	0	0	0	0	0	0	0	1	4	5	26	9	15	16	30	5	5	12	6
OTU_695	0	1	0	71	0	0	0	0	0	0	0	0	0	0	0	0	0	0	0	0	0	0	0	0	0	0	0	0	0	0	0	0	0	0	0	0	0	1	0	0	1	0	1	2	1	16	2	3	0
OTU_696	0	0	0	0	0	0	0	0	0	0	0	0	0	0	0	0	0	0	0	0	0	0	0	0	0	0	0	0	0	0	0	4	0	0	0	1	0	0	3	1	15	0	1	10	4	2	4	14	8
OTU_697	0	0	0	0	0	0	0	0	0	0	0	0	0	0	1	1	0	0	0	0	0	0	0	0	0	0	0	0	1	1	2	0	0	0	0	0	1	1	16	23	34	17	37	11	16	4	11	14	2
OTU_698	0	0	0	0	0	0	0	0	0	0	0	0	0	0	0	0	0	0	0	0	0	0	0	0	0	8	0	0	0	0	0	0	0	0	0	0	0	0	11	8	11	12	6	2	6	0	0	0	1
OTU_699	0	0	0	0	0	0	0	0	0	0	0	0	0	0	0	0	0	0	0	0	1	0	0	1	0	1	0	1	1	0	0	0	1	0	0	0	5	3	18	6	11	4	14	86	18	5	38	0	107
OTU_700	0	0	0	0	0	0	0	0	0	0	0	0	2	1	0	0	0	0	1	0	0	0	0	4	2	0	0	0	0	0	0	1	0	0	1	0	2	2	19	16	16	26	19	35	36	28	23	31	104
OTU_701	0	0	0	0	0	0	0	0	0	0	0	0	4	1	1	1	0	0	0	0	1	0	0	0	0	4	0	1	2	1	0	0	0	1	1	0	1	3	28	21	10	25	43	22	32	12	39	2	3
OTU_702	0	0	0	0	0	0	0	0	0	0	0	0	0	0	0	0	0	0	0	0	0	0	0	0	0	0	0	1	0	0	0	0	0	0	0	0	1	0	3	3	2	5	6	4	3	0	0	0	8
OTU_703	0	0	0	0	0	0	0	0	0	0	1	0	0	77	0	0	0	0	0	0	0	0	0	0	0	0	0	0	0	0	0	0	0	0	0	0	0	0	0	0	0	0	0	0	0	0	0	0	0
OTU_704	0	82	0	0	0	0	0	0	0	0	0	0	0	0	0	0	0	0	0	0	0	0	0	0	0	0	0	0	0	0	0	0	0	0	0	0	0	0	0	0	0	0	0	0	0	0	0	0	0
OTU_705	0	0	0	0	0	0	0	0	0	0	0	0	1	0	0	0	0	2	0	0	0	0	0	0	0	1	0	0	0	0	1	0	1	0	0	0	0	0	4	0	1	1	0	5	12	0	0	0	4
OTU_706	0	0	0	0	0	0	0	0	0	0	0	0	0	0	0	0	0	0	0	0	0	0	0	0	0	0	0	1	0	0	0	0	0	0	0	0	0	1	0	0	1	0	0	2	1	0	4	0	9
OTU_707	0	0	0	0	0	0	0	0	0	0	1	0	0	0	0	0	0	0	0	0	0	0	0	0	0	0	0	1	0	0	0	0	0	0	0	0	0	0	0	0	0	0	0	0	0	0	0	0	23
OTU_708	0	0	0	0	0	0	0	0	29	0	0	0	2	0	78	0	0	0	0	18	0	0	0	0	0	0	0	0	0	0	0	0	6	0	0	0	0	0	0	0	0	0	0	0	1	0	0	0	0
OTU_709	0	0	0	0	0	0	0	0	0	0	0	0	0	1	1	0	0	2	0	1	0	0	0	0	0	4	2	4	1	0	1	0	0	5	0	0	0	2	1	1	5	3	3	7	17	7	5	4	4
OTU_710	0	0	0	80	0	0	0	0	0	0	0	0	0	0	0	0	0	0	0	0	0	0	0	0	0	0	0	0	0	0	0	0	0	0	0	0	0	0	0	0	0	0	0	0	0	0	0	0	0
OTU_711	0	0	0	0	0	0	0	0	0	0	0	0	1	0	0	0	66	0	0	0	0	0	0	0	0	0	0	8	0	0	0	0	0	0	0	0	0	0	0	0	0	0	0	0	0	0	0	0	0
OTU_712	0	0	0	0	0	0	0	1	5	77	0	0	0	0	0	0	0	0	0	0	1	0	0	0	0	0	0	5	0	0	33	5	0	1	1	0	0	0	3	8	6	4	8	7	5	13	3	7	8
OTU_713	0	0	0	0	0	0	0	0	0	0	0	0	0	0	0	0	0	0	0	1	0	0	0	0	0	0	0	0	0	0	0	0	0	0	0	0	0	0	1	2	1	5	2	6	0	4	1	6	2
OTU_714	0	0	0	0	0	0	0	0	0	0	0	0	1	0	0	0	0	0	0	0	0	0	0	0	0	0	0	0	0	0	0	0	0	0	0	0	0	0	1	6	18	1	3	17	9	4	11	14	34
OTU_715	0	0	0	0	0	0	0	0	0	0	0	2	0	0	0	56	0	0	0	0	0	0	0	0	0	0	0	0	0	0	0	0	0	0	0	0	0	0	8	7	3	6	10	0	0	0	0	0	0
OTU_716	0	0	0	0	0	0	0	0	0	0	0	1	2	1	0	1	1	0	0	0	0	0	0	0	10	1	3	1	3	1	0	0	1	0	0	0	2	1	1	18	10	11	17	10	16	1	0	0	15
OTU_717	0	0	0	0	0	0	0	0	0	0	0	0	0	0	0	0	76	0	0	0	0	0	0	0	0	0	0	0	0	0	0	0	0	0	0	0	0	0	0	0	1	0	1	0	0	0	0	0	0
OTU_718	0	0	0	0	0	0	22	0	0	0	0	0	0	0	0	0	0	0	0	0	0	0	24	21	0	0	30	1	1	0	0	1	0	0	0	0	0	0	0	1	0	0	0	0	0	0	0	0	1
OTU_719	0	0	0	0	0	0	74	0	0	0	0	0	0	0	0	0	0	0	0	0	0	0	1	0	0	0	0	0	0	0	0	0	0	0	0	0	0	0	0	0	0	0	0	0	0	0	0	0	0
OTU_720	0	0	0	0	0	0	0	0	0	0	0	0	0	0	0	0	0	0	0	1	0	0	0	0	10	41	0	0	16	0	3	0	1	24	20	0	0	0	0	0	1	0	0	1	0	2	0	0	1
OTU_721	0	0	0	0	0	0	0	0	0	0	0	0	0	0	0	0	0	0	0	0	0	0	0	1	0	0	1	0	0	50	0	0	1	1	1	4	0	0	0	0	0	0	1	0	3	0	0	0	8
OTU_722	0	0	0	0	0	0	0	0	40	0	0	2	104	3	1	0	0	0	2	0	0	2	1	1	8	6	93	17	3	2	3	13	3	14	1	0	1	1	34	47	31	20	33	81	74	61	35	31	34
OTU_723	0	0	0	0	0	0	0	0	0	0	0	0	0	0	0	0	1	2	0	0	0	1	0	0	0	1	0	0	0	0	3	0	0	0	0	1	0	0	0	2	1	1	9	5	4	1	3	23	1
OTU_724	0	0	0	0	0	0	0	0	0	0	0	0	0	0	0	0	0	0	1	0	0	0	0	0	0	1	0	1	0	0	0	0	0	7	0	0	1	0	6	6	3	11	6	7	7	0	0	0	8
OTU_725	0	0	0	0	0	0	13	0	0	0	0	0	0	0	1	0	0	0	0	0	0	0	0	0	0	2	0	2	0	0	0	0	0	0	0	0	1	0	17	19	13	14	15	7	12	9	5	4	2
OTU_726	0	0	0	0	0	0	0	0	0	0	0	0	1	0	0	0	0	0	0	0	0	0	0	0	0	1	0	0	0	0	0	0	0	0	0	0	0	1	14	34	1	13	8	8	1	0	2	2	36
OTU_727	0	0	0	0	0	0	0	0	0	0	0	0	0	0	0	0	0	0	1	0	0	1	0	0	1	1	0	0	12	0	0	0	1	13	0	0	0	1	0	0	4	4	1	2	2	2	0	2	23
OTU_728	0	0	0	0	0	0	0	0	0	0	0	0	0	0	0	1	0	0	0	0	0	0	0	0	1	0	0	0	1	0	0	0	0	0	0	0	1	0	17	25	28	52	52	45	56	9	31	24	48
OTU_729	0	0	0	0	1	0	0	0	0	0	2	0	0	0	1	62	0	1	0	0	0	0	0	0	0	0	0	0	1	0	0	0	0	0	0	0	0	0	0	0	0	3	0	0	0	1	1	0	0
OTU_730	0	0	0	0	0	0	0	0	0	0	0	0	1	0	0	1	0	1	0	0	0	0	0	0	1	3	0	0	1	0	0	0	0	0	0	0	0	2	17	25	24	10	21	10	18	17	11	15	20
OTU_731	0	0	0	0	0	0	0	0	0	0	0	0	2	0	0	0	0	0	0	0	0	0	0	1	1	60	1	1	0	0	1	0	0	0	0	0	0	0	1	0	0	0	0	0	0	0	0	0	0
OTU_732	0	0	0	0	0	0	0	0	0	0	0	1	0	0	0	0	0	0	0	0	0	0	0	0	2	0	0	7	0	0	0	0	0	0	0	0	0	0	0	7	3	4	2	7	7	5	5	16	11
OTU_733	0	0	0	0	0	0	0	0	0	0	0	3	9	0	1	56	0	0	1	0	0	0	0	0	0	0	0	0	0	0	0	1	0	0	0	0	0	0	0	0	0	2	0	0	1	0	0	0	3
OTU_734	0	0	0	0	0	0	12	0	3	0	1	10	0	0	2	0	0	0	0	0	42	0	0	0	1	18	1	2	1	1	0	0	22	0	0	2	15	0	4	1	0	1	1	5	9	7	1	0	1
OTU_735	0	0	0	97	0	0	0	0	0	0	0	0	0	0	0	0	0	0	0	0	0	0	0	0	0	0	0	0	0	0	0	0	0	0	0	0	0	0	0	0	0	0	0	1	5	0	0	0	0
OTU_736	0	0	0	0	0	0	0	0	0	0	0	0	0	0	0	0	0	0	0	0	0	0	0	0	0	0	0	0	0	0	0	0	0	0	0	0	1	0	11	19	6	15	19	1	0	0	0	0	0
OTU_737	0	0	0	0	0	0	0	0	0	0	0	0	0	0	0	0	0	0	0	0	0	0	0	2	0	0	0	0	1	0	0	0	0	0	0	0	0	0	0	0	0	1	0	0	0	0	0	0	2
OTU_738	0	0	0	0	0	0	0	0	0	0	0	0	0	0	1	0	0	0	0	0	0	0	0	0	0	1	0	0	0	0	2	0	0	0	0	0	1	2	5	5	3	0	7	10	2	3	5	9	2
OTU_739	0	0	0	0	0	0	0	0	5	0	0	0	2	1	0	1	38	0	6	0	0	1	0	0	0	3	2	0	0	1	0	0	2	0	0	0	4	5	118	115	110	117	98	79	105	112	58	76	9
OTU_740	0	0	0	0	0	0	0	0	0	0	0	0	0	0	0	0	0	1	0	0	0	0	0	0	0	0	0	0	0	0	1	0	0	0	0	0	0	0	14	1	3	11	15	16	11	1	5	10	3
OTU_741	0	0	0	0	0	0	0	0	46	0	0	22	0	0	25	0	0	0	0	1	0	0	0	0	0	0	0	0	0	1	0	0	1	19	0	0	0	0	0	0	0	0	0	0	0	0	0	0	0
OTU_742	0	0	0	0	0	0	0	0	0	0	0	0	0	0	0	0	0	0	0	0	0	0	0	0	0	0	0	0	0	0	0	0	1	0	0	0	0	0	11	4	3	3	6	9	7	0	0	1	3
OTU_743	0	0	0	0	0	0	0	0	46	0	0	0	0	0	0	0	0	0	0	0	0	0	0	0	0	1	0	0	0	0	0	0	0	0	0	0	0	0	19	0	0	1	1	0	0	2	0	5	2
OTU_744	1	0	0	0	0	0	0	0	0	0	0	1	0	0	0	0	1	1	0	0	0	0	0	0	1	0	0	0	0	1	0	0	0	0	0	0	1	2	25	11	9	16	14	16	23	0	2	9	29
OTU_745	0	0	0	0	0	0	0	0	2	0	0	0	1	0	0	1	0	0	0	0	0	3	0	2	5	86	0	0	2	0	1	1	0	0	7	14	0	0	12	8	1	6	1	5	1	6	2	8	10
OTU_746	0	0	0	0	0	0	0	0	0	0	0	0	0	0	0	0	0	0	0	0	0	0	0	0	0	0	0	0	0	0	0	0	0	0	0	0	0	0	0	0	0	0	0	0	0	0	0	0	1
OTU_747	0	0	0	0	0	0	0	0	0	0	0	0	2	0	0	0	0	0	0	0	0	0	0	0	1	1	0	4	0	0	0	0	0	0	0	0	0	0	9	5	12	8	1	11	5	2	1	1	3
OTU_748	0	0	0	0	0	0	0	0	0	0	0	3	0	0	0	0	1	0	6	0	0	0	0	0	0	0	1	1	0	0	0	0	1	0	0	0	0	3	14	17	11	8	15	15	15	3	2	1	3
OTU_749	0	0	0	0	0	0	0	0	0	0	0	1	1	0	0	1	0	0	0	0	0	0	0	0	0	0	1	0	1	0	0	0	0	1	1	0	3	7	7	4	6	4	6	6	6	7	2	9	4
OTU_750	0	0	0	0	0	0	0	0	0	0	0	0	1	1	1	0	0	0	0	0	1	0	0	0	0	1	0	0	0	0	0	0	0	0	0	0	1	0	19	13	3	14	1	2	1	10	4	0	0
OTU_751	0	0	0	0	0	0	0	0	0	0	0	0	0	1	0	1	120	0	0	0	1	0	0	0	0	0	0	0	0	0	0	0	0	0	0	0	0	0	0	0	0	0	1	0	0	0	0	0	0
OTU_752	119	0	0	0	0	1	0	0	0	0	0	0	0	0	0	0	0	0	0	0	0	0	0	0	0	0	0	0	0	0	0	0	0	0	0	0	0	0	0	0	0	0	0	0	0	0	0	0	0
OTU_753	0	0	0	0	0	0	0	0	0	0	0	7	0	0	0	0	0	1	0	0	0	0	0	0	74	1	1	3	2	0	1	0	19	1	2	0	0	3	2	0	0	1	0	7	0	9	1	0	3
OTU_754	0	0	0	0	0	0	0	0	0	0	0	0	0	0	0	0	0	2	0	0	0	0	0	0	0	0	0	0	0	0	4	0	0	0	0	0	0	0	0	0	0	0	0	3	0	0	0	0	0
OTU_755	0	0	0	0	0	0	0	0	0	0	0	1	0	0	1	0	0	1	0	0	0	0	0	1	0	0	1	0	0	0	0	0	0	0	0	0	1	0	4	0	0	7	1	6	0	3	1	12	15
OTU_756	0	0	0	0	0	0	0	0	0	0	0	2	2	0	4	0	1	0	1	0	0	0	0	5	0	3	0	3	0	0	1	0	0	0	0	0	1	1	6	10	12	6	5	5	8	2	0	2	30
OTU_757	0	0	0	0	0	0	0	0	0	0	0	0	0	0	1	0	0	0	0	0	0	0	0	1	1	1	0	0	5	0	0	6	0	0	0	0	0	1	0	4	0	5	3	8	0	6	3	9	5
OTU_758	0	0	0	0	0	0	0	0	0	0	0	0	0	0	2	0	0	0	0	0	0	0	0	0	1	0	0	1	0	0	0	0	2	0	0	0	7	4	0	6	3	1	1	2	4	1	1	0	19
OTU_759	0	0	0	0	0	35	0	0	0	0	0	0	0	1	0	1	0	0	1	17	0	10	0	1	52	1	64	0	2	1	1	12	54	2	0	1	4	1	0	2	2	3	0	19	4	1	2	1	1
OTU_760	0	0	0	0	0	0	0	0	0	0	0	0	0	0	0	0	0	0	0	0	0	4	0	0	0	1	1	0	0	0	0	4	0	0	0	0	1	1	20	8	7	7	14	11	5	0	2	5	6
OTU_761	0	0	0	0	0	0	0	0	0	0	1	0	63	17	0	0	0	0	0	0	0	0	0	0	0	1	0	0	0	0	0	0	0	0	0	0	0	0	0	0	0	0	0	0	0	0	0	0	0
OTU_762	0	0	0	0	0	0	0	0	0	0	6	0	4	0	1	2	0	0	0	0	0	0	0	0	1	0	1	2	3	1	1	0	1	0	0	0	0	0	1	2	0	1	2	2	3	0	0	0	10
OTU_763	0	0	0	0	0	0	0	0	0	0	0	0	0	0	0	0	0	0	0	0	0	0	0	0	0	0	0	0	0	0	0	1	0	0	0	0	0	0	2	7	0	2	1	1	1	3	0	3	18
OTU_764	0	0	0	0	0	0	0	0	0	0	0	0	2	0	0	0	0	0	0	0	0	0	0	0	0	0	0	0	1	0	0	0	0	0	0	0	0	2	24	1	2	15	19	1	4	0	2	0	0
OTU_765	0	0	0	0	0	0	0	0	0	0	0	0	1	1	0	0	0	0	0	0	0	0	0	2	0	0	0	0	0	0	0	0	0	0	0	0	0	2	7	16	8	16	22	19	21	14	5	24	8
OTU_766	0	0	0	0	0	0	0	0	2	0	0	0	1	0	0	0	0	0	0	2	0	0	0	0	0	1	0	0	0	0	1	0	0	0	0	0	0	0	1	1	3	7	1	3	8	4	3	3	3
OTU_767	0	0	0	0	0	0	0	0	0	0	0	1	0	0	0	0	0	0	0	0	0	0	0	0	0	0	0	0	0	0	0	0	1	17	0	0	0	0	18	31	26	6	13	1	4	21	6	1	12
OTU_768	0	0	0	0	0	0	0	0	0	0	0	0	0	0	0	0	0	0	0	0	0	0	0	1	0	0	0	0	0	0	0	0	0	0	0	1	0	2	5	4	40	2	5	8	0	2	5	9	2
OTU_769	0	0	0	0	0	0	0	0	0	0	0	0	0	0	0	0	0	0	0	0	0	0	0	1	0	0	0	1	0	0	0	0	0	0	0	0	0	0	0	2	7	0	11	9	0	0	0	0	57
OTU_770	0	0	0	0	0	0	0	0	0	0	0	0	0	0	1	1	0	0	1	0	0	0	0	1	0	0	0	2	0	0	0	0	0	10	0	0	0	1	0	0	1	0	0	1	0	0	1	0	17
OTU_771	0	0	0	0	0	0	0	0	0	0	0	0	0	0	1	0	0	0	0	0	0	1	0	0	0	0	1	0	0	0	0	0	0	0	0	1	0	1	23	30	16	13	10	15	19	24	5	13	4
OTU_772	0	0	0	0	0	0	0	0	0	0	0	0	0	0	0	0	1	0	0	0	0	0	0	0	0	0	0	0	0	0	0	0	0	0	0	0	1	1	12	16	20	15	12	14	11	24	19	21	1
OTU_773	0	0	0	0	0	0	20	0	6	0	0	1	0	64	0	0	0	0	0	0	0	0	0	0	0	0	0	2	0	0	0	0	0	0	0	0	0	0	0	0	0	0	0	0	0	0	0	0	0
OTU_774	0	0	0	0	0	0	0	0	0	0	1	0	0	0	1	0	0	0	0	0	0	0	0	0	0	0	0	0	0	1	0	1	0	0	0	0	0	1	2	6	22	7	6	14	52	27	21	21	30
OTU_775	0	0	0	0	0	0	0	0	0	0	0	0	2	0	0	1	0	0	0	1	0	0	0	0	0	0	0	0	0	0	0	0	0	0	0	0	0	0	1	2	1	4	7	7	2	7	7	2	0
OTU_776	0	0	0	0	0	0	0	0	0	0	0	0	0	0	0	0	0	0	0	0	0	0	0	0	0	2	3	1	1	0	0	0	0	0	0	0	1	3	11	16	49	20	26	2	9	3	3	0	1
OTU_777	0	0	0	0	0	0	0	0	0	0	0	0	0	0	0	0	0	0	0	0	0	0	0	0	1	0	0	2	0	0	0	0	0	0	0	0	0	1	7	3	26	18	16	20	23	1	11	16	0
OTU_778	0	0	0	0	0	0	0	0	12	0	0	2	1	0	1	0	0	0	0	0	0	0	0	1	0	2	4	1	1	1	0	0	1	0	0	0	3	0	19	21	12	12	14	28	12	4	7	3	24
OTU_779	0	0	0	0	0	0	0	0	0	0	0	0	0	0	1	0	0	0	0	0	0	0	0	0	0	0	0	0	0	0	0	0	0	0	0	0	1	1	9	11	32	10	12	10	11	2	8	6	3
OTU_780	0	0	0	0	0	0	0	0	0	0	0	0	0	0	0	0	0	0	0	0	0	2	0	0	0	0	0	0	0	0	0	0	0	0	0	0	0	0	2	0	7	4	7	8	14	8	12	12	4
OTU_781	0	0	0	0	0	0	0	0	0	0	0	1	0	0	1	0	0	0	0	24	0	1	0	1	0	1	0	1	0	0	0	0	1	71	0	1	0	0	2	0	1	0	1	0	3	2	2	2	2
OTU_782	0	0	0	0	0	0	0	0	0	0	0	0	80	1	0	0	0	0	0	0	0	0	0	0	0	1	0	0	0	0	0	0	0	0	0	0	0	0	0	0	0	0	0	0	0	0	0	0	0
OTU_783	0	0	0	0	0	0	0	0	0	0	0	1	0	0	0	7	0	0	0	0	0	0	0	0	0	1	1	0	0	0	0	4	3	0	0	0	1	0	36	48	36	25	52	29	43	26	18	22	16
OTU_784	0	0	0	0	0	0	0	0	0	0	0	0	0	0	0	0	0	0	0	0	0	0	0	0	0	0	0	1	0	0	0	0	0	0	0	2	1	0	4	10	20	11	9	21	17	8	21	22	5
OTU_785	0	0	0	0	0	0	0	0	0	0	0	0	2	0	0	0	1	0	0	0	0	0	0	0	0	1	0	0	0	0	0	0	0	0	0	0	1	0	45	8	25	0	31	8	5	5	13	7	0
OTU_786	0	0	0	0	0	0	0	0	0	0	0	0	0	0	1	0	0	0	0	0	0	0	0	0	0	0	1	1	0	0	1	0	0	0	0	0	0	1	3	4	17	0	0	18	7	0	1	0	0
OTU_787	0	0	0	0	0	0	0	0	0	0	0	0	0	0	0	0	0	0	0	0	0	0	0	0	0	1	0	1	1	0	0	12	1	0	0	0	0	0	4	3	16	0	4	15	39	8	8	6	6
OTU_788	0	0	0	0	0	0	0	0	0	0	0	0	0	0	0	0	0	7	0	0	0	0	0	0	0	0	0	0	0	0	3	0	0	0	0	1	0	0	0	0	1	1	6	7	1	0	0	0	2
OTU_789	0	0	0	0	0	0	0	0	0	0	0	2	0	11	0	0	0	0	0	0	0	0	0	4	1	0	2	1	0	0	0	0	0	0	0	0	2	0	0	1	3	2	4	0	2	7	0	3	19
OTU_790	0	0	0	0	0	0	0	0	0	0	0	2	1	0	0	0	1	1	0	1	0	0	0	0	1	1	0	0	0	0	0	0	0	0	0	0	1	1	6	6	15	9	10	7	5	6	9	9	1
OTU_791	0	0	0	0	0	0	0	0	0	0	0	0	1	0	0	1	0	0	0	0	0	1	0	2	0	1	1	0	0	4	1	3	6	0	0	0	1	1	26	29	27	18	43	26	53	20	21	37	68
OTU_792	0	3	0	0	0	0	0	0	0	0	2	1	0	18	24	0	0	53	1	0	17	7	2	3	2	0	1	1	1	0	0	10	0	1	0	0	1	194	17	19	18	55	35	73	29	24	32	56	89
OTU_793	0	0	0	0	0	0	0	0	0	0	0	0	0	0	0	0	0	0	0	0	0	0	0	0	0	0	0	0	0	0	0	0	0	0	0	0	0	0	6	10	16	22	15	8	25	1	9	15	2
OTU_794	0	0	0	0	0	0	0	0	0	0	0	1	0	1	1	2	0	0	0	2	0	0	0	2	0	4	0	3	1	0	0	0	1	10	0	0	3	3	13	7	2	12	2	3	6	20	4	1	12
OTU_795	0	0	0	0	0	0	0	0	0	0	1	0	0	0	0	0	0	0	0	0	0	0	0	0	1	0	0	0	0	0	0	0	0	0	0	0	0	1	3	4	5	5	9	0	6	1	5	14	14
OTU_796	0	0	0	0	0	0	0	0	0	0	1	0	0	0	0	1	0	0	0	0	1	0	0	0	2	0	1	0	3	1	0	3	2	0	2	0	1	7	3	2	7	7	9	8	10	2	7	2	17
OTU_797	0	0	0	0	0	0	0	0	0	0	0	0	0	0	0	0	0	0	0	0	0	0	0	0	0	0	1	0	0	0	0	0	0	0	0	0	0	0	7	20	2	18	1	9	7	6	3	15	8
OTU_798	0	0	0	0	0	0	0	0	0	0	0	0	0	1	0	0	0	0	0	0	0	0	0	0	0	0	0	0	0	1	0	0	0	0	1	0	0	4	3	6	0	10	8	9	7	8	7	0	7
OTU_799	0	0	0	0	0	0	0	0	0	0	0	0	0	0	1	1	0	0	0	0	0	0	0	0	0	0	0	0	0	0	0	0	0	0	0	0	0	1	5	6	2	7	2	3	18	11	17	21	34
OTU_800	0	0	0	0	0	0	0	0	0	0	0	0	0	0	0	0	0	0	1	0	0	0	0	0	2	0	0	0	0	0	0	0	1	0	0	0	0	1	5	0	7	2	1	3	2	5	1	6	3
OTU_801	0	0	0	0	0	0	0	0	0	0	0	0	0	0	0	0	0	0	0	0	0	0	0	0	0	0	0	1	0	1	0	0	0	0	0	0	1	0	9	12	7	15	17	10	4	9	3	15	21
OTU_802	0	0	0	0	0	0	0	0	0	0	0	0	0	0	0	0	0	0	0	0	1	0	0	0	0	0	0	0	0	0	1	0	0	0	0	0	0	2	3	3	3	4	2	10	16	1	2	4	10
OTU_803	0	0	0	0	0	0	0	0	0	0	0	0	0	1	0	0	0	0	0	0	0	0	0	0	0	0	1	0	0	0	0	0	0	0	0	0	0	1	14	6	13	15	10	11	9	14	5	7	11
OTU_804	0	0	0	0	0	0	0	0	0	0	0	0	1	1	0	0	0	1	0	0	0	0	0	0	0	0	0	0	0	0	0	0	0	0	0	0	2	0	8	21	16	15	21	11	11	27	15	8	2
OTU_805	0	0	0	0	0	25	0	0	0	0	0	0	0	0	0	0	0	1	0	0	0	0	0	0	0	0	3	0	0	0	0	0	0	0	0	0	1	1	2	9	5	6	2	18	1	7	4	5	17
OTU_806	0	0	0	0	0	0	0	0	0	0	0	0	0	0	0	0	0	1	0	0	0	0	0	0	0	1	0	0	0	0	0	0	3	0	0	1	1	3	9	2	2	3	7	12	16	7	1	9	12
OTU_807	0	0	0	0	0	0	0	0	0	0	0	0	0	0	0	0	0	0	0	0	0	0	0	0	0	0	0	0	0	0	0	0	0	0	0	0	0	0	4	8	6	1	3	0	8	0	3	5	11
OTU_808	0	0	0	0	0	0	0	0	0	0	0	0	2	1	1	0	0	2	0	0	0	0	0	0	0	2	0	5	1	0	0	0	0	8	0	0	0	1	41	26	72	37	29	24	18	2	2	2	1
OTU_809	0	0	0	0	0	0	0	0	0	0	0	0	0	0	0	0	0	0	0	0	0	0	0	0	0	0	0	0	0	0	0	0	0	0	0	0	0	0	2	0	2	1	9	5	3	4	21	24	0
OTU_810	0	0	0	0	0	0	0	0	15	0	0	0	0	1	0	0	0	1	0	0	0	0	0	1	1	1	0	0	13	0	0	0	0	0	0	0	0	0	22	9	7	14	20	10	7	40	21	9	11
OTU_811	0	0	0	0	0	0	0	0	0	0	1	0	2	33	0	0	0	0	0	0	0	0	0	3	1	99	2	0	0	1	0	0	0	0	0	0	65	0	1	0	0	0	1	0	0	0	0	0	1
OTU_812	0	0	0	0	0	0	0	0	2	0	0	1	1	0	0	0	0	0	0	0	0	0	0	0	12	0	0	1	1	0	1	0	0	0	0	0	0	2	17	7	1	3	1	19	2	20	2	7	1
OTU_813	0	0	0	0	0	0	0	0	0	0	0	1	1	1	0	0	0	1	0	12	0	0	1	3	0	1	0	0	1	0	0	2	0	0	0	0	0	1	31	33	23	17	27	11	13	44	10	14	28
OTU_814	0	0	0	0	0	0	0	59	0	0	0	0	0	0	0	0	0	0	0	0	0	0	0	0	0	0	0	0	0	0	0	0	0	0	0	0	0	0	0	0	0	0	0	0	0	0	0	0	0
OTU_815	0	0	0	0	0	0	0	0	0	0	0	0	0	0	1	2	0	1	0	11	1	0	0	0	2	0	0	0	0	1	1	3	1	2	3	0	0	1	3	7	4	4	3	11	21	8	2	7	21
OTU_816	0	0	0	0	0	0	0	0	0	0	0	0	0	1	1	1	0	0	0	0	0	0	0	0	1	0	1	3	0	0	0	0	0	0	0	0	1	0	0	1	0	0	0	1	0	0	0	1	36
OTU_817	0	0	0	0	0	0	0	0	0	0	0	0	0	0	0	0	0	0	0	0	0	0	0	0	0	0	0	0	0	0	0	0	0	0	0	0	0	0	0	2	1	0	0	0	0	0	0	0	7
OTU_818	0	0	0	0	0	0	0	0	0	0	0	0	0	0	0	0	0	1	1	0	0	0	0	0	0	0	0	0	0	0	0	0	3	0	0	0	0	0	0	0	0	0	0	2	1	0	0	0	2
OTU_819	0	0	0	0	0	0	0	0	0	0	0	0	0	0	0	0	0	0	3	0	2	0	0	1	2	2	0	2	0	0	0	0	2	0	54	2	0	0	0	0	0	0	0	0	0	0	6	0	0
OTU_820	0	0	0	0	0	0	0	0	0	0	0	0	0	0	0	0	0	0	0	0	0	0	0	0	0	0	0	0	0	0	0	0	0	0	0	0	1	0	3	4	0	4	4	1	1	1	0	1	5
OTU_821	0	0	0	0	0	0	0	0	0	0	0	0	0	0	0	0	0	0	0	0	0	0	0	0	1	0	48	0	0	0	0	0	0	0	0	0	0	0	0	1	2	0	0	1	0	0	0	2	3
OTU_822	0	0	0	0	0	0	0	0	0	0	0	0	0	0	0	0	0	0	0	0	0	0	0	0	0	0	1	0	0	0	1	0	0	0	0	0	1	1	9	7	101	8	10	26	6	0	4	12	2
OTU_823	0	0	0	0	0	0	0	0	0	0	0	0	0	0	0	0	0	0	0	0	0	0	0	0	1	0	0	0	0	0	0	0	0	0	0	0	0	0	2	3	2	10	4	1	1	7	8	9	9
OTU_824	0	0	0	0	0	0	0	0	0	0	1	0	0	0	0	53	0	0	0	1	0	0	0	0	0	0	0	0	1	0	0	0	0	0	0	0	0	0	0	0	0	1	0	0	0	0	0	0	0
OTU_825	0	0	0	0	0	0	0	0	0	0	0	0	1	0	0	0	0	0	1	0	0	0	0	0	0	0	0	1	0	0	0	0	0	0	0	0	0	0	6	7	8	6	2	18	1	2	1	3	7
OTU_826	0	0	0	0	0	0	0	0	0	0	0	0	0	0	0	0	0	0	0	0	0	0	0	0	0	0	0	1	0	0	0	0	0	0	0	0	0	0	0	0	7	1	0	4	1	2	0	0	9
OTU_827	0	0	67	0	0	0	0	0	0	0	0	0	0	0	0	0	0	0	0	0	0	0	0	0	0	0	0	0	0	0	0	0	0	0	0	0	0	0	0	0	0	0	0	0	0	0	0	0	0
OTU_828	0	0	0	0	0	0	0	0	0	0	0	0	1	17	1	0	0	0	1	0	0	0	0	1	0	1	0	0	0	0	1	0	0	0	0	0	0	2	19	21	20	12	22	15	20	17	5	7	11
OTU_829	0	0	0	0	0	0	0	0	0	0	0	0	1	0	0	0	0	0	0	0	0	0	0	0	0	1	0	0	0	0	0	0	1	0	0	0	0	1	24	22	14	13	3	8	18	4	7	7	3
OTU_830	37	0	0	0	0	0	0	0	89	0	0	0	0	0	0	0	1	0	0	0	0	0	1	0	0	0	1	0	0	0	0	0	0	0	0	0	0	0	0	0	0	0	0	0	0	1	0	0	0
OTU_831	0	0	0	0	0	0	0	0	0	0	0	0	0	0	0	0	55	0	0	0	0	0	0	0	0	0	0	0	0	0	0	0	0	0	0	0	0	0	0	0	0	0	1	0	0	0	0	0	2
OTU_832	0	0	0	0	0	0	0	0	0	0	0	0	0	0	1	0	0	0	0	0	0	0	0	5	0	1	0	1	0	0	0	0	1	1	0	0	2	1	12	14	22	17	22	19	43	5	8	12	7
OTU_833	0	0	0	0	0	0	0	0	0	0	0	2	64	0	0	0	0	0	0	1	0	0	0	0	0	0	0	0	0	0	0	0	0	0	0	0	0	0	0	0	0	0	0	0	2	0	0	0	0
OTU_834	0	0	0	0	0	0	0	0	0	0	0	1	1	0	1	1	0	1	0	0	0	0	0	1	0	0	1	1	0	1	15	0	1	0	0	0	1	1	1	0	2	2	0	5	0	0	1	0	15
OTU_835	0	0	0	0	0	0	0	0	0	0	0	0	0	0	0	0	0	0	0	0	0	0	0	0	0	0	0	0	0	0	0	0	0	0	1	0	0	0	11	15	13	11	7	7	6	0	0	0	0
OTU_836	0	0	0	0	0	0	0	0	0	0	0	0	0	0	0	0	0	0	1	0	0	1	0	0	0	0	0	0	0	0	0	0	0	0	0	0	2	0	3	4	5	9	5	5	4	12	4	17	13
OTU_837	0	0	0	0	0	0	0	0	0	0	0	0	0	0	0	0	0	0	1	0	0	0	0	0	0	0	0	0	0	0	0	0	2	0	0	0	0	0	2	4	2	8	7	1	2	0	1	1	0
OTU_838	0	0	0	0	0	0	0	0	0	0	0	0	1	0	0	0	0	0	0	0	0	0	0	0	0	0	0	0	0	0	0	0	0	0	0	0	1	0	43	2	0	2	0	2	4	0	1	0	0
OTU_839	0	0	0	0	0	0	0	0	0	0	0	0	0	0	0	0	0	3	0	0	0	0	0	0	0	0	0	0	0	0	1	0	0	0	0	0	0	1	0	1	2	1	5	4	1	0	1	24	8
OTU_840	0	0	0	0	0	0	0	0	0	0	0	0	0	1	0	0	0	0	0	0	0	0	0	0	1	2	0	1	0	0	0	0	0	0	0	0	0	0	9	12	26	14	16	37	40	1	3	2	1
OTU_841	0	0	0	0	0	0	0	0	0	0	0	0	0	0	1	1	0	0	0	0	0	0	0	1	1	0	0	0	1	0	0	0	1	0	0	0	0	1	0	0	1	1	1	15	4	4	1	4	16
OTU_842	0	0	0	0	0	0	0	0	0	0	0	0	0	0	0	0	0	0	0	0	0	0	0	0	0	0	0	0	0	0	0	0	0	0	0	0	0	0	0	2	3	0	0	6	1	4	0	2	0
OTU_843	0	0	0	0	0	0	0	0	0	0	0	0	0	0	1	0	0	0	0	0	0	0	0	0	0	0	0	0	0	0	0	0	0	0	0	0	1	0	16	9	36	19	26	12	11	0	7	6	2
OTU_844	0	0	0	0	0	0	0	0	0	0	1	2	2	0	1	2	0	0	0	0	0	0	1	1	1	0	1	1	0	0	1	0	0	0	0	0	1	4	8	8	5	7	4	9	22	3	3	7	15
OTU_845	0	0	0	0	57	0	0	0	0	0	0	0	0	0	0	0	0	0	0	0	0	0	0	0	0	0	0	0	0	0	0	0	0	0	0	0	0	0	0	0	0	0	0	0	0	0	0	0	0
OTU_846	0	0	0	0	0	0	0	0	48	0	0	0	0	0	0	31	0	1	0	1	0	1	0	0	0	0	0	0	0	1	0	0	0	0	0	0	0	0	1	1	0	2	0	3	1	0	2	3	2
OTU_847	0	0	0	0	0	0	0	0	0	0	0	15	7	0	0	15	0	81	0	0	0	0	0	0	0	1	0	0	0	0	53	0	0	0	1	0	0	0	0	0	0	0	0	3	1	0	0	0	0
OTU_848	0	0	0	0	0	0	0	0	0	0	0	0	0	0	0	0	0	0	0	0	0	0	0	0	0	0	0	0	1	0	0	0	0	0	0	0	0	2	3	3	5	2	23	3	0	63	31	56	1
OTU_849	0	0	0	0	0	0	0	0	0	0	0	0	0	0	0	1	0	1	0	0	0	0	0	0	0	1	2	0	0	0	0	0	0	0	0	0	1	1	3	4	1	5	3	7	4	2	5	3	1
OTU_850	0	0	0	0	0	0	0	0	0	0	0	0	0	0	0	0	0	0	0	0	0	0	0	0	0	0	0	0	0	0	0	0	0	1	1	0	0	0	17	8	0	3	5	1	12	7	3	4	0
OTU_851	0	0	0	0	0	0	0	0	0	0	0	0	0	0	0	0	0	0	0	0	0	0	0	0	0	1	0	0	0	0	1	1	0	0	0	0	0	1	6	6	24	3	23	16	12	1	4	3	12
OTU_852	0	0	0	0	0	0	0	0	0	0	0	2	0	0	0	0	2	3	0	0	0	0	0	3	0	0	0	1	1	0	0	0	2	0	0	0	0	4	26	35	33	56	80	75	63	21	36	17	20
OTU_853	0	0	0	0	0	0	0	0	0	0	1	9	73	10	33	8	9	8	6	1	31	3	0	8	5	9	29	15	6	7	4	0	6	3	11	2	14	42	422	444	398	799	635	553	645	260	392	527	622
OTU_854	0	0	0	0	0	0	0	0	1	5	0	22	0	0	26	0	0	0	0	0	0	0	0	0	0	0	0	0	0	0	0	0	0	0	0	0	0	0	0	0	0	0	0	1	0	3	1	4	0
OTU_855	0	0	0	0	0	0	0	0	0	0	0	3	0	0	0	2	0	55	0	0	0	0	0	0	0	0	0	0	0	0	0	0	0	0	0	0	0	0	0	0	0	0	0	0	0	0	0	0	0
OTU_856	0	0	0	0	0	0	0	0	0	0	0	0	1	0	0	0	0	0	0	0	0	0	0	0	0	0	0	0	0	0	0	0	0	0	0	0	0	0	18	4	4	0	0	1	1	1	1	0	0
OTU_857	0	0	0	0	0	0	0	0	0	0	0	0	0	57	0	0	0	0	0	0	0	0	0	0	0	0	0	0	0	0	0	0	0	0	0	0	0	0	0	1	0	0	0	0	0	0	0	0	0
OTU_858	0	0	0	0	0	0	0	0	0	0	0	0	0	0	0	0	0	0	0	0	0	0	0	0	1	0	0	0	0	0	0	0	0	0	0	0	0	0	0	0	2	0	0	1	3	0	0	0	4
OTU_859	0	0	0	0	0	0	0	0	0	0	0	0	0	0	2	0	0	0	1	0	0	0	0	0	0	2	0	2	1	0	0	0	0	1	0	1	0	1	31	24	43	39	41	42	19	16	18	28	1
OTU_860	0	0	0	0	0	0	0	0	0	0	0	0	0	1	0	0	1	0	0	0	0	0	0	1	0	0	0	3	0	1	0	0	0	0	0	0	0	0	0	0	3	0	1	0	2	0	0	0	16
OTU_861	0	0	0	0	0	0	0	0	0	0	0	1	4	1	0	0	0	0	0	1	0	0	0	0	1	1	2	1	0	1	0	0	1	2	0	0	0	6	33	25	21	17	21	8	22	7	9	16	0
OTU_862	0	0	0	0	0	0	0	0	0	0	0	0	0	0	0	0	0	1	0	0	0	0	0	0	0	0	0	0	0	0	0	0	0	0	0	0	0	0	4	10	13	10	13	17	7	0	3	0	2
OTU_863	0	0	0	0	0	0	0	0	0	0	0	0	0	0	1	0	0	0	0	0	0	0	0	0	0	0	0	0	0	0	0	0	2	1	0	0	0	0	4	4	0	3	4	4	1	14	18	8	5
OTU_864	0	0	0	0	0	0	0	0	0	0	0	0	1	0	0	0	0	0	0	0	0	0	0	0	0	1	1	0	0	0	0	0	0	0	0	0	1	0	43	42	4	2	7	3	15	1	0	8	3
OTU_865	0	0	0	0	0	0	0	0	0	0	0	0	1	0	0	0	0	0	0	0	0	0	0	0	0	0	0	0	0	0	0	0	1	0	0	0	0	0	5	2	1	3	5	1	0	0	0	0	0
OTU_866	0	0	0	0	0	0	0	0	0	0	1	0	0	0	0	0	0	1	0	0	0	0	0	1	0	0	1	39	9	0	2	0	0	0	0	0	1	0	1	1	1	14	8	10	5	1	12	0	23
OTU_867	0	0	0	0	0	0	0	0	0	0	0	1	1	0	0	0	0	1	0	0	0	0	0	0	0	0	1	0	0	1	0	0	0	0	0	0	0	1	4	24	10	6	12	16	14	28	17	24	1
OTU_868	0	0	0	0	0	0	0	0	0	0	34	9	1	1	2	16	1	39	0	1	1	0	0	0	15	0	1	2	1	0	0	0	0	0	2	0	2	0	20	12	15	30	16	31	42	10	78	94	37
OTU_869	0	0	0	0	0	0	0	0	0	0	0	0	0	0	0	0	0	0	0	0	0	0	0	0	0	0	0	0	0	0	0	0	0	0	0	0	0	1	1	4	4	12	3	8	29	2	5	10	3
OTU_870	0	0	0	0	0	0	0	0	0	0	0	0	0	0	1	0	0	0	0	0	0	0	0	1	0	0	0	1	1	0	0	0	0	0	0	0	0	0	1	31	0	0	0	2	6	0	1	1	4
OTU_871	0	0	0	0	0	0	0	0	0	0	0	0	0	0	0	0	0	0	0	0	0	0	0	0	0	1	0	0	0	0	0	0	0	0	0	0	2	1	4	7	3	2	5	4	4	2	0	6	4
OTU_872	0	0	0	0	0	0	0	0	0	0	0	0	0	0	0	0	0	0	0	0	0	0	0	0	0	0	0	0	0	51	1	0	0	0	1	0	0	0	0	0	0	0	2	1	1	1	0	1	0
OTU_873	0	0	0	0	0	0	0	0	0	0	0	0	0	0	0	0	0	1	0	0	0	0	0	0	1	0	0	2	0	0	0	4	0	0	0	0	0	1	0	1	2	0	0	5	13	0	1	4	16
OTU_874	0	0	0	0	0	0	0	0	0	0	0	0	0	0	0	0	0	0	0	0	0	0	0	0	0	1	0	1	0	0	1	0	0	0	0	0	0	0	1	4	0	0	1	2	0	0	0	0	2
OTU_875	0	0	0	0	0	0	0	0	0	0	0	0	0	0	0	0	0	0	0	0	0	0	0	0	0	1	1	0	0	0	0	0	1	0	0	0	2	2	1	0	5	1	0	7	8	1	2	0	5
OTU_876	0	0	50	0	0	0	0	0	0	0	0	0	0	0	0	0	0	0	0	0	0	0	0	0	0	0	0	0	0	0	0	0	0	0	0	0	0	0	0	0	0	0	0	0	0	0	0	0	0
OTU_877	0	0	0	0	0	0	0	0	0	0	0	0	1	0	0	0	0	1	0	0	0	0	0	0	2	1	0	3	1	1	0	0	0	0	0	0	1	2	47	26	67	45	85	49	19	16	37	35	2
OTU_878	0	0	0	0	0	0	0	0	0	0	0	0	0	0	0	1	0	0	0	0	0	0	0	0	0	0	0	2	0	0	0	0	0	0	0	0	1	0	21	20	14	5	4	8	4	1	2	1	0
OTU_879	0	0	0	0	0	0	0	0	0	0	0	0	0	0	1	0	0	0	0	0	0	0	0	0	0	0	0	0	0	0	0	0	0	0	0	0	0	0	8	5	24	11	18	5	1	13	28	21	1
OTU_880	0	0	0	0	0	0	0	0	0	0	0	0	0	0	0	0	0	0	0	0	0	0	0	0	0	0	0	0	0	0	1	0	0	0	0	0	0	1	10	6	2	6	12	4	0	7	5	6	0
OTU_881	0	0	0	0	0	0	0	0	0	0	0	0	0	0	0	35	0	0	0	1	0	1	0	0	0	0	22	0	0	0	1	0	0	0	0	0	0	0	0	0	0	0	0	3	1	2	2	1	0
OTU_882	0	0	0	0	0	0	0	0	0	0	0	0	0	0	0	0	0	0	0	0	0	0	0	0	0	0	0	0	0	0	0	0	0	0	0	0	0	0	0	1	0	0	0	5	7	0	0	0	5
OTU_883	0	0	0	0	0	0	0	0	0	0	0	22	0	12	0	0	0	1	3	0	0	0	2	0	0	0	0	0	0	0	0	1	0	0	0	0	0	0	0	1	0	0	0	12	0	0	0	0	0
OTU_884	0	0	0	0	0	0	0	0	0	0	0	0	2	0	1	1	0	0	1	0	37	0	0	6	0	0	0	2	21	1	0	0	27	0	1	0	0	0	2	7	2	2	6	1	4	5	6	3	0
OTU_885	0	0	0	0	0	0	1	5	153	0	11	32	41	19	59	32	7	30	38	389	246	73	92	140	329	532	147	330	493	82	511	2226	2510	1799	1193	20	611	2225	135	326	452	124	61	329	349	184	312	27	368
OTU_886	0	0	0	0	0	0	0	0	0	0	0	0	0	0	0	0	0	0	0	0	0	0	0	0	0	3	0	1	0	1	0	0	0	0	0	0	1	1	27	26	88	44	47	5	7	2	1	0	0
OTU_887	0	0	0	0	0	0	0	0	0	0	0	0	0	0	0	0	0	1	1	0	0	0	0	0	1	1	0	1	1	0	0	0	2	0	0	0	0	2	2	0	4	4	2	2	10	0	1	0	1
OTU_888	0	0	0	0	0	0	0	0	0	0	0	0	0	0	0	0	0	48	1	0	0	0	0	0	0	0	0	0	0	0	0	0	0	0	0	0	0	0	0	0	0	0	0	0	0	0	0	0	0
OTU_889	0	0	0	0	0	0	0	0	0	0	0	0	0	0	0	0	0	0	0	0	0	0	0	0	0	0	0	0	0	0	0	0	0	0	0	0	0	0	0	0	0	0	0	3	6	0	0	0	0
OTU_890	0	0	0	0	0	0	0	0	0	0	0	0	0	0	0	0	0	0	0	0	0	0	0	0	0	0	0	1	0	0	0	0	0	0	0	0	0	1	2	5	5	0	5	4	3	2	7	10	0
OTU_891	0	0	0	0	0	0	0	0	0	0	0	0	0	0	0	0	0	0	0	0	0	0	0	0	0	0	0	0	0	0	0	0	0	0	0	0	0	1	2	5	1	26	7	6	3	0	0	0	48
OTU_892	0	0	0	0	0	0	0	0	0	0	0	0	0	0	0	0	0	0	0	0	0	0	0	1	0	0	0	1	0	0	0	0	0	0	0	0	4	0	5	1	3	2	3	2	2	0	0	0	34
OTU_893	0	0	0	0	0	0	0	0	0	0	0	0	0	0	1	0	1	0	0	0	0	0	0	0	0	0	0	2	0	0	1	0	0	0	0	0	1	1	19	10	37	4	15	5	2	1	1	1	0
OTU_894	0	0	0	0	0	0	5	0	0	0	0	2	58	7	8	0	0	0	0	0	0	0	0	0	0	0	0	0	0	0	0	0	0	0	0	0	0	0	0	0	0	0	0	0	0	0	0	0	0
OTU_895	0	0	0	0	0	0	0	0	0	0	0	1	1	0	0	2	0	0	1	0	0	0	0	1	0	0	1	0	6	0	1	0	3	0	0	0	2	1	11	12	9	12	7	2	18	2	5	3	4
OTU_896	0	0	0	0	0	0	0	0	0	7	0	0	20	0	0	0	0	0	0	0	0	0	0	0	1	0	0	0	0	0	0	0	0	37	0	0	0	0	0	0	0	0	0	0	0	0	0	0	0
OTU_897	0	0	0	0	0	0	0	0	0	0	0	0	1	0	0	0	0	0	0	0	19	0	0	0	0	1	0	0	0	0	0	0	0	0	9	0	58	0	2	3	0	1	3	0	1	0	2	0	0
OTU_898	0	0	0	0	0	0	7	0	0	0	1	13	0	1	0	0	0	0	17	0	2	1	8	0	1	0	0	0	0	0	1	4	0	0	0	0	0	0	1	2	6	0	1	7	2	3	0	2	2
OTU_899	0	0	0	0	0	0	0	0	0	0	0	0	0	1	1	0	1	0	0	2	0	0	1	0	1	0	0	0	2	1	1	1	1	2	0	0	2	1	35	20	12	64	63	104	18	53	35	5	33
OTU_900	0	0	0	0	0	0	0	0	0	0	0	1	0	0	1	0	0	0	0	0	0	0	0	0	0	0	0	0	0	0	0	0	0	0	0	0	0	1	15	15	24	11	21	12	24	16	16	30	1
OTU_901	0	0	0	0	0	0	0	0	0	0	0	0	0	1	0	0	0	0	0	0	0	0	0	0	0	0	1	0	0	0	0	0	0	1	0	0	1	1	11	15	11	10	16	10	1	22	16	19	0
OTU_902	0	0	0	0	0	0	0	0	0	0	0	2	0	0	0	0	0	0	0	0	1	0	0	0	1	2	36	0	1	0	0	0	0	0	1	0	0	0	1	7	1	0	0	0	0	5	1	3	11
OTU_903	0	0	0	0	0	0	0	0	0	0	0	0	0	0	0	0	0	58	0	1	0	0	0	0	0	0	0	0	0	0	0	0	0	0	0	0	0	0	0	0	0	0	0	0	0	0	0	0	0
OTU_904	0	0	0	0	0	0	0	0	0	0	0	1	39	0	0	0	0	15	0	0	0	0	0	5	0	0	0	0	1	0	0	0	0	0	0	0	0	0	0	2	0	0	0	0	0	0	0	0	0
OTU_905	0	0	0	0	0	0	0	0	0	0	0	0	0	0	0	0	0	0	0	0	0	0	0	0	0	0	0	2	0	0	0	0	0	0	0	0	0	1	2	7	81	1	8	12	1	2	1	1	0
OTU_906	0	0	0	0	0	0	0	0	0	0	0	2	0	0	2	0	0	0	0	0	0	0	0	1	0	0	1	3	0	0	0	0	0	0	0	0	0	1	0	4	2	2	1	1	7	0	0	0	20
OTU_907	0	0	0	13	0	0	0	0	0	0	0	0	3	0	1	0	0	0	0	0	0	0	0	0	1	0	0	5	1	0	0	8	0	0	0	1	0	0	22	34	18	17	27	20	23	41	24	25	3
OTU_908	0	0	0	0	0	0	0	0	0	0	0	0	0	0	0	0	1	0	0	0	0	0	0	0	0	0	0	0	0	0	0	0	0	0	0	0	0	0	1	0	1	1	1	0	0	1	0	0	12
OTU_909	0	0	0	0	0	0	0	0	0	0	0	0	1	0	0	1	1	0	0	0	0	0	0	0	0	1	0	0	1	0	0	0	0	0	1	0	0	1	2	3	1	5	2	3	8	0	0	1	2
OTU_910	0	0	0	0	0	0	0	0	0	0	0	0	0	0	0	1	0	0	1	0	0	0	0	0	0	0	0	0	0	0	11	0	0	0	0	0	1	0	31	16	17	16	21	5	19	15	6	8	12
OTU_911	0	0	0	0	0	0	0	0	0	0	0	0	0	0	0	1	0	0	0	0	0	0	0	0	0	0	0	0	0	0	0	0	1	0	0	0	0	0	2	2	0	3	0	0	3	3	0	0	4
OTU_912	0	0	0	0	0	0	0	0	0	0	0	0	0	0	0	0	0	0	0	0	8	0	0	0	0	0	0	0	0	0	0	0	0	0	0	0	1	0	9	13	12	4	15	14	0	14	0	6	10
OTU_913	0	0	0	0	0	0	0	0	0	0	0	0	0	0	0	0	0	0	0	0	0	0	0	0	0	0	0	0	0	0	0	0	1	0	0	0	0	1	2	2	1	10	3	6	16	2	7	6	5
OTU_914	0	0	0	0	0	0	0	0	0	0	0	0	0	0	0	0	0	1	0	0	0	0	0	0	0	1	0	0	0	0	0	0	0	0	0	0	0	1	2	3	4	3	1	4	6	2	0	2	2
OTU_915	0	0	0	0	0	0	0	0	0	0	0	2	0	0	53	0	0	0	0	0	0	0	0	0	0	0	0	0	0	0	0	0	0	0	0	0	0	0	0	0	0	0	0	0	0	0	0	0	0
OTU_916	0	0	0	0	0	0	0	0	0	0	0	0	0	0	0	0	0	0	0	0	0	0	0	0	0	0	0	0	0	0	0	0	0	0	0	0	0	1	26	13	8	26	14	5	8	4	4	5	5
OTU_917	0	0	0	0	0	0	0	0	0	0	0	0	0	2	1	0	0	1	0	0	0	0	0	0	0	1	3	0	4	1	1	0	0	1	0	0	0	0	47	73	29	45	15	4	22	61	14	54	1
OTU_918	0	0	0	0	0	0	0	0	0	0	0	0	0	0	0	0	0	0	0	0	0	0	0	0	0	0	1	0	0	0	0	0	0	0	0	0	2	0	8	4	6	13	9	2	3	1	0	2	0
OTU_919	0	0	0	0	0	0	0	0	0	0	0	0	0	0	1	0	0	0	0	0	0	0	0	0	0	0	0	0	0	0	1	0	0	0	0	0	0	2	1	3	11	10	9	2	2	8	3	5	4
OTU_920	0	0	0	0	0	0	0	0	0	0	0	0	0	0	0	0	0	0	0	0	0	0	0	0	1	0	0	0	0	0	0	0	1	0	0	0	0	0	4	0	3	1	1	3	1	0	0	0	1
OTU_921	0	0	0	0	0	0	0	0	0	0	0	0	0	0	0	0	0	0	0	0	0	0	0	0	0	0	0	0	0	0	0	0	0	0	0	0	0	1	2	0	4	3	4	4	2	8	11	3	2
OTU_922	0	0	0	0	0	0	14	0	0	0	0	0	1	1	1	1	0	0	0	0	0	0	0	0	0	2	0	0	0	0	0	0	0	0	0	0	1	0	14	2	7	26	10	5	12	2	6	2	1
OTU_923	0	0	0	0	0	0	1	0	0	44	0	0	0	0	0	0	0	0	0	0	0	0	0	0	0	0	0	0	0	0	0	0	0	0	0	0	0	0	0	0	0	0	0	0	0	0	0	0	0
OTU_924	0	0	0	0	0	0	0	0	0	0	0	1	0	0	0	1	0	0	0	0	0	0	0	1	0	0	0	0	1	0	1	0	0	0	0	0	0	0	2	0	2	1	0	2	3	0	0	0	12
OTU_925	0	0	0	0	0	0	0	0	0	0	0	0	0	0	0	0	0	0	0	0	0	0	0	0	0	2	0	1	0	0	0	0	0	0	0	0	0	0	6	5	8	9	5	3	2	0	1	0	7
OTU_926	0	0	0	0	0	0	0	0	0	0	0	0	0	0	1	0	0	1	1	0	0	0	0	0	0	0	0	0	0	0	0	0	0	0	0	0	1	0	10	7	52	8	9	19	46	1	0	0	1
OTU_927	0	0	0	0	0	0	0	0	0	0	0	0	1	0	0	0	0	0	0	0	0	0	0	0	2	0	0	0	0	0	0	6	13	0	0	1	0	0	0	1	3	0	0	6	5	2	5	7	4
OTU_928	0	0	0	0	0	0	0	0	0	0	1	0	1	0	0	1	0	2	0	45	0	0	0	0	0	0	0	0	0	0	0	0	0	0	0	0	0	0	0	5	1	1	0	0	0	0	0	0	0
OTU_929	0	0	0	0	0	0	0	0	0	0	0	3	4	1	2	0	0	0	0	0	0	0	0	1	1	2	2	3	0	0	3	0	1	0	5	0	1	12	88	53	86	64	39	61	104	7	22	19	28
OTU_930	0	0	0	0	0	0	0	0	0	0	0	0	0	0	0	0	0	0	2	0	0	0	0	0	0	0	0	0	0	0	0	0	0	0	0	0	0	0	0	0	0	0	0	0	2	0	0	0	0
OTU_931	0	0	0	0	0	0	0	0	0	0	0	0	1	0	1	0	0	0	0	0	1	0	0	0	0	0	0	0	0	0	1	0	0	0	0	0	2	0	6	1	1	1	2	6	15	0	0	0	10
OTU_932	0	0	0	0	0	0	0	0	0	0	0	0	0	0	0	0	0	0	0	0	0	0	0	0	0	0	0	0	0	64	1	0	0	0	0	1	0	0	0	0	0	0	1	0	0	0	0	0	0
OTU_933	0	0	0	0	0	0	0	0	0	0	1	0	0	0	0	0	0	0	0	0	0	0	0	0	0	0	0	1	0	1	0	0	0	0	0	0	1	1	0	3	2	2	4	4	4	2	2	2	5
OTU_934	0	0	0	0	0	0	0	0	0	0	0	0	0	0	0	0	0	0	0	0	0	0	0	0	0	0	0	0	0	0	0	0	0	0	0	0	0	0	0	0	0	0	1	0	0	0	0	0	8
OTU_935	0	0	0	0	0	0	0	0	0	0	0	1	0	0	0	0	0	0	0	0	0	0	0	0	0	0	0	0	0	0	0	0	0	0	0	0	0	0	0	0	1	1	1	2	3	0	0	0	12
OTU_936	0	0	0	0	0	0	0	0	0	0	0	0	0	1	0	0	0	0	0	0	0	0	0	1	0	0	0	2	0	0	0	0	0	0	0	0	1	0	5	5	4	0	7	7	2	1	2	1	27
OTU_937	0	0	0	0	0	0	0	0	0	0	0	0	0	0	0	0	0	0	0	0	0	0	0	0	0	0	0	0	0	0	0	0	0	0	0	0	0	0	4	0	14	5	8	5	9	8	8	8	4
OTU_938	0	0	0	0	0	0	0	0	0	0	0	0	0	0	0	0	0	0	0	0	0	0	0	0	0	0	0	0	0	0	0	0	0	0	0	0	0	0	19	21	18	1	4	0	2	0	0	0	1
OTU_939	0	0	0	0	0	0	0	0	0	0	3	3	13	7	12	7	2	6	1	8	0	0	93	78	61	152	99	143	171	8	15	29	22	9	58	4	346	24	250	738	549	38	32	63	60	18	28	5	27
OTU_940	0	0	0	0	0	0	0	0	0	0	0	0	1	0	0	0	0	0	0	0	0	0	0	0	0	0	0	1	0	0	0	0	0	0	0	1	0	1	21	18	16	25	16	8	5	40	10	16	3
OTU_941	0	0	0	0	0	0	0	0	0	0	0	0	1	0	0	0	0	0	0	0	0	0	0	0	0	0	0	0	0	0	0	0	0	0	0	0	0	0	7	2	2	2	1	8	17	1	0	0	1
OTU_942	0	0	0	0	0	0	0	0	0	0	0	0	0	0	0	0	0	0	0	0	0	0	0	0	0	0	0	0	0	0	0	0	0	0	0	0	2	0	3	4	2	4	2	0	0	56	3	15	0
OTU_943	0	0	0	0	0	0	0	0	0	0	0	1	1	1	1	0	0	1	0	0	0	0	0	0	0	0	0	0	0	0	0	0	0	0	0	0	0	0	6	1	12	4	3	8	3	0	5	5	0
OTU_944	0	0	0	0	0	0	0	0	0	0	0	0	0	0	0	0	0	0	0	0	0	0	1	2	0	0	0	0	1	0	45	0	0	0	0	0	0	1	2	0	2	1	0	5	1	2	0	0	0
OTU_945	0	0	0	0	0	0	0	0	0	0	0	1	2	1	1	1	0	0	3	21	0	0	0	1	0	3	6	4	3	0	4	0	3	4	33	2	40	3	14	22	8	13	3	52	10	12	12	1	65
OTU_946	0	0	0	0	0	0	0	0	0	0	0	0	0	1	0	1	0	0	0	0	0	0	0	1	0	0	1	0	0	0	0	2	0	0	1	0	1	1	7	0	1	4	3	4	12	4	9	6	9
OTU_947	0	0	0	0	0	0	0	0	0	0	0	0	0	0	0	0	0	0	0	0	0	0	0	0	0	0	0	0	0	0	1	0	0	0	0	0	0	0	0	0	4	1	0	2	0	0	0	16	1
OTU_948	0	0	0	0	0	0	0	0	0	0	0	0	0	0	0	0	0	0	0	0	0	0	0	0	0	0	45	1	0	0	1	0	1	0	0	0	0	0	0	2	0	0	0	0	0	0	0	1	0
OTU_949	0	0	0	0	0	0	0	0	0	0	0	0	2	1	2	1	0	0	0	0	0	0	0	4	1	1	0	0	0	1	0	0	1	0	0	0	1	1	12	13	9	20	21	20	26	1	2	7	61
OTU_950	0	0	0	0	0	0	0	0	0	0	0	0	1	0	0	0	0	0	0	0	0	0	0	0	0	0	0	0	0	0	0	0	0	0	2	1	0	1	12	5	23	8	11	16	6	52	29	37	0
OTU_951	0	0	0	0	0	0	0	0	0	0	0	0	23	1	0	0	0	0	1	0	0	0	0	0	0	0	0	0	0	0	0	0	0	0	0	0	0	1	1	13	3	2	1	2	1	10	8	8	0
OTU_952	0	0	0	0	0	0	0	0	0	0	0	0	0	0	0	0	0	0	0	0	0	0	0	0	0	0	0	0	0	0	0	0	0	0	0	0	0	0	0	0	0	0	0	0	0	0	0	0	20
OTU_953	0	0	0	0	0	0	0	0	0	0	0	0	0	0	0	0	0	0	0	0	0	0	88	21	3	0	6	7	1	0	0	6	0	1	0	50	1	1	1	0	0	27	0	2	0	37	4	19	0
OTU_954	0	0	0	0	0	0	0	0	0	0	0	0	0	0	1	0	0	0	0	0	0	0	0	0	1	0	1	0	0	0	0	0	0	0	0	0	0	1	0	4	28	8	8	19	0	7	21	18	0
OTU_955	0	0	0	0	0	0	0	0	0	0	0	0	0	0	0	0	0	0	0	0	0	0	0	0	0	0	1	0	0	0	0	0	0	0	0	0	0	0	1	2	2	0	2	0	1	3	0	1	5
OTU_956	0	0	0	0	0	0	0	0	0	0	0	0	0	0	0	0	0	0	0	0	0	0	0	0	0	0	0	0	0	0	0	0	0	0	0	0	0	2	12	8	7	3	11	6	8	14	7	7	2
OTU_957	0	0	0	0	0	0	0	0	0	0	0	0	0	0	0	0	0	0	0	0	0	0	0	0	0	0	1	0	0	0	1	0	0	0	0	0	1	0	10	17	7	6	12	7	24	15	3	5	3
OTU_958	0	0	0	0	0	0	0	0	0	0	0	0	0	0	0	0	0	0	0	0	0	0	0	0	0	0	0	0	0	0	0	0	0	0	0	0	1	2	2	2	1	0	2	0	2	43	28	24	0
OTU_959	0	0	0	0	0	0	0	0	0	0	0	0	1	1	1	43	0	0	0	0	0	0	0	0	0	0	0	0	0	0	0	0	0	0	0	0	0	0	0	0	0	1	0	0	0	0	0	1	0
OTU_960	0	0	0	0	0	0	0	0	0	0	0	0	0	0	0	0	0	0	0	0	0	0	0	0	0	0	0	0	0	0	0	0	0	0	0	0	0	0	2	0	0	0	0	9	1	0	2	1	3
OTU_961	0	0	0	0	0	0	0	0	0	0	0	1	0	0	2	1	0	3	0	0	1	0	0	0	4	1	0	3	0	0	2	0	2	0	0	0	2	3	21	12	135	19	26	62	64	1	17	19	20
OTU_962	0	0	0	0	0	0	0	0	0	0	0	0	1	1	0	0	0	0	0	0	0	0	0	0	0	0	0	0	0	0	0	0	0	0	0	0	0	0	4	2	2	1	4	3	8	0	1	0	1
OTU_963	0	0	0	0	0	0	0	0	0	0	0	0	0	0	0	0	0	0	0	0	0	0	0	0	0	0	0	1	0	0	0	0	0	1	0	0	0	1	1	0	1	1	0	4	4	1	2	0	10
OTU_964	0	0	0	0	0	0	0	0	0	0	0	0	0	0	0	0	0	0	0	0	0	0	0	0	0	0	0	0	0	0	1	0	0	0	0	0	0	1	9	5	14	11	9	19	6	0	4	5	2
OTU_965	0	0	0	0	0	0	0	0	0	0	0	0	0	1	0	0	1	0	0	0	0	0	0	0	0	0	0	0	0	0	0	0	3	1	0	0	0	0	0	1	1	0	0	0	0	2	0	0	3
OTU_966	0	0	0	0	0	0	0	0	0	0	0	0	1	1	1	1	0	0	1	0	0	0	0	0	0	0	2	2	1	2	0	0	0	0	0	0	1	1	24	23	15	20	10	24	63	10	8	5	2
OTU_967	0	0	0	0	0	0	0	0	0	0	0	0	0	0	1	0	0	1	0	0	0	0	0	0	0	0	0	1	0	0	0	0	0	0	0	0	1	0	4	2	86	2	1	2	6	1	2	3	0
OTU_968	0	0	0	0	0	0	0	0	0	0	0	0	0	0	3	0	0	0	0	0	0	0	0	0	0	0	0	2	0	0	0	0	1	0	0	0	0	0	0	0	0	0	0	0	2	0	0	0	0
OTU_969	0	0	0	0	0	0	0	0	0	0	0	0	0	0	1	0	0	0	0	0	0	0	0	4	0	0	0	0	0	0	0	0	0	0	0	0	1	0	0	1	14	0	14	1	3	2	4	8	1
OTU_970	0	19	0	0	0	0	0	25	0	0	0	0	0	0	0	0	0	0	0	0	0	0	0	0	0	0	0	0	0	0	0	0	0	0	0	0	0	0	0	0	0	0	0	0	0	0	0	0	0
OTU_971	0	0	0	0	0	0	0	0	0	0	0	0	0	0	0	0	0	0	0	0	1	0	0	0	0	0	0	0	0	0	1	0	0	0	0	0	0	1	15	16	2	23	13	8	3	41	26	42	0
OTU_972	0	0	0	0	0	0	0	0	0	0	0	0	1	1	1	0	2	0	0	0	0	1	0	0	0	1	0	1	0	1	0	0	0	0	0	0	0	1	11	15	9	4	9	19	1	5	5	8	10
OTU_973	0	0	0	0	0	0	0	0	0	0	0	0	0	0	0	0	0	0	0	0	0	0	0	0	0	0	0	1	0	0	2	0	0	44	2	0	0	0	1	0	0	0	0	0	0	0	0	0	1
OTU_974	0	0	0	0	0	0	0	0	0	0	1	0	0	0	0	0	1	0	0	0	0	0	0	1	1	0	1	2	0	13	0	0	0	0	0	0	2	0	4	5	5	4	9	0	2	3	14	0	24
OTU_975	0	0	0	0	0	0	0	0	0	0	0	0	0	0	0	0	0	0	0	1	0	0	0	0	8	1	1	0	1	1	1	0	0	30	1	0	0	0	0	0	0	0	0	2	0	0	1	0	0
OTU_976	0	0	0	0	0	0	0	0	0	0	0	1	14	0	0	0	0	0	0	0	0	0	1	1	0	37	0	0	0	0	0	0	0	0	1	0	0	0	1	0	0	0	0	0	0	0	0	0	0
OTU_977	0	0	0	0	0	0	0	0	0	0	0	13	29	0	0	1	0	0	0	0	0	0	0	0	1	1	0	0	0	0	0	0	0	0	0	0	0	0	0	0	0	0	0	0	0	0	0	0	0
OTU_978	0	0	0	0	0	0	0	0	0	0	0	0	0	0	0	0	0	0	0	0	2	0	0	0	0	0	0	0	0	0	0	0	0	1	0	0	0	0	0	0	1	0	2	0	2	43	14	18	3
OTU_979	0	0	0	0	0	0	0	0	0	0	0	19	0	0	2	0	0	0	0	0	0	0	0	0	0	1	1	4	0	0	1	0	0	0	0	0	2	1	19	14	14	32	29	5	4	1	3	15	10
OTU_980	0	0	0	0	0	0	0	0	0	0	0	0	0	0	1	0	0	0	0	0	0	0	0	0	0	0	1	0	0	0	0	0	2	0	0	0	0	1	0	0	1	0	0	0	2	0	0	0	3
OTU_981	3	17	1	0	4	3	1	1	3	0	2	31	34	4	7	53	3	7	5	21	57	31	10	10	21	72	5	11	4	2	4	16	5	11	37	7	6	126	64	122	89	118	73	260	227	167	136	210	289
OTU_982	0	0	0	0	0	0	0	0	0	0	0	0	0	0	3	0	0	1	1	0	0	0	0	0	0	1	0	3	0	0	1	0	1	0	0	0	1	3	2	1	3	4	4	2	4	0	1	0	12
OTU_983	0	0	0	0	0	0	0	0	0	0	0	0	0	0	0	0	0	0	0	0	0	0	0	0	0	0	0	0	0	0	0	0	0	0	0	0	0	1	7	0	6	14	13	1	6	1	0	0	2
OTU_984	0	0	0	0	0	0	0	0	0	0	0	0	0	0	0	0	0	0	0	0	0	0	0	0	0	0	0	0	0	0	0	0	0	0	0	0	0	52	0	2	0	0	0	0	0	0	1	2	1
OTU_985	0	0	0	0	0	0	0	0	0	0	0	0	0	0	1	0	0	0	0	0	0	0	0	0	0	0	0	0	1	0	2	0	0	0	0	0	0	0	4	0	3	13	4	7	7	11	1	1	3
OTU_986	0	0	0	0	0	0	0	0	0	0	1	0	0	1	0	1	0	0	0	0	0	0	0	0	0	1	0	0	0	0	0	0	0	0	0	0	1	1	1	0	1	4	3	4	2	1	1	1	11
OTU_987	0	0	0	0	0	0	0	0	0	0	0	0	2	0	0	0	0	0	0	0	0	0	0	0	0	1	0	0	0	0	0	0	0	0	0	0	1	1	8	1	28	10	3	6	7	0	1	0	0
OTU_988	0	0	0	0	0	0	0	0	0	0	0	0	0	0	0	0	0	0	0	0	0	0	0	0	0	0	0	0	0	0	0	0	0	0	0	0	1	2	4	12	10	8	5	6	19	15	10	7	0
OTU_989	0	0	0	0	0	0	0	0	0	0	0	0	0	0	1	0	0	0	0	0	0	0	0	0	0	0	2	0	2	0	0	0	0	0	0	0	0	1	18	35	33	3	17	9	12	9	6	7	0
OTU_990	0	0	0	0	0	0	0	0	0	0	0	0	0	0	4	0	0	0	2	0	0	0	0	0	0	0	1	1	0	0	0	0	0	0	0	0	0	0	5	1	0	15	5	5	5	0	3	3	37
OTU_991	0	0	0	0	0	0	0	0	0	0	0	0	1	1	0	0	0	0	0	18	0	0	1	2	0	1	1	1	2	0	2	0	0	17	1	0	0	0	3	2	4	2	1	2	1	1	1	2	2
OTU_992	0	0	0	0	0	0	0	0	0	0	0	0	1	2	0	1	0	0	0	21	3	0	0	0	8	0	3	1	6	0	1	18	8	131	1	0	1	0	10	5	5	5	2	55	18	15	40	17	24
OTU_993	0	0	0	0	0	0	0	0	0	0	0	0	0	0	0	0	0	0	0	0	3	0	0	0	0	0	1	1	0	0	0	0	0	0	0	0	0	0	0	4	1	2	2	1	2	0	0	2	7
OTU_994	0	0	0	0	0	0	0	0	0	0	0	0	0	0	0	0	0	0	0	0	0	0	0	0	0	1	0	1	1	0	0	0	0	0	0	0	0	2	4	6	12	7	9	11	46	1	7	6	16
OTU_995	0	0	0	0	0	0	0	0	0	0	0	0	0	0	0	0	0	2	0	0	0	0	0	0	0	0	0	0	0	0	3	0	0	0	0	0	0	0	0	0	0	0	0	4	0	0	0	0	0
OTU_996	0	0	0	0	0	0	0	0	0	0	0	0	0	0	0	0	0	0	0	0	0	0	0	0	0	0	0	0	0	0	0	0	1	0	0	0	2	0	4	3	0	1	7	0	5	25	8	24	2
OTU_997	0	0	0	0	0	0	0	0	0	0	0	0	0	0	0	0	0	0	0	0	0	0	0	0	0	0	0	0	0	0	0	0	0	0	0	0	0	0	0	0	2	0	0	1	1	0	0	0	7
OTU_998	0	0	0	0	0	0	0	0	27	0	0	31	3	0	0	0	3	51	1	1	0	0	1	2	2	1	0	14	1	1	0	0	0	5	0	0	3	2	58	72	41	36	74	90	39	120	88	103	36
OTU_999	0	0	0	0	0	0	0	0	0	0	0	0	0	0	0	0	0	0	0	0	0	0	0	0	0	0	0	0	0	0	0	0	0	0	0	0	0	0	0	0	0	1	0	6	5	0	0	0	2
OTU_1000	0	0	0	0	0	0	0	0	0	0	0	0	0	0	1	0	0	2	0	0	0	0	0	0	0	0	0	2	0	0	0	0	0	0	0	0	0	1	5	0	8	3	2	5	14	2	4	1	15
OTU_1001	0	0	0	0	0	0	0	0	0	0	0	0	0	0	0	0	0	48	0	0	0	0	0	0	0	0	0	0	0	0	0	0	0	0	0	0	0	0	0	0	0	0	0	2	0	0	0	0	0
OTU_1002	0	0	0	0	0	0	0	0	0	0	0	0	0	1	0	0	0	0	0	0	0	0	0	0	0	0	0	0	0	0	0	0	0	0	0	0	0	1	6	5	7	3	6	10	8	2	3	4	1
OTU_1003	0	0	0	0	0	0	0	0	0	0	0	0	0	0	0	0	0	0	0	0	0	0	0	0	0	0	0	0	0	0	0	0	0	0	0	0	1	0	5	5	2	18	12	1	0	6	0	1	0
OTU_1004	0	0	0	0	0	0	0	0	0	0	0	0	0	0	0	0	0	0	0	0	0	0	0	0	0	1	1	0	1	0	0	0	0	45	0	0	0	0	0	0	0	0	0	0	0	0	0	0	0
OTU_1005	0	0	0	0	0	0	0	0	33	0	0	0	0	0	0	0	0	0	0	0	0	0	0	0	0	1	0	0	0	0	0	0	0	0	0	0	0	0	9	3	5	3	0	3	0	3	1	2	0
OTU_1006	0	0	0	0	0	0	0	0	0	0	0	0	0	0	0	0	0	0	0	0	0	0	0	0	0	0	0	0	0	0	0	0	0	1	0	0	0	0	8	5	3	7	1	8	3	0	2	7	1
OTU_1007	0	0	0	0	0	0	0	0	0	0	0	0	0	0	0	0	0	0	0	0	0	0	0	0	0	1	0	0	0	0	0	0	0	2	0	0	0	0	2	1	2	0	3	9	3	6	7	2	5
OTU_1008	0	0	0	0	0	0	0	0	0	0	0	0	2	0	0	1	0	0	0	0	0	0	0	0	0	0	0	0	0	0	0	0	1	0	0	0	1	2	17	9	6	13	14	5	6	11	9	10	0
OTU_1009	0	0	0	0	0	0	0	0	0	0	0	0	0	0	0	0	0	0	0	0	0	0	0	0	0	0	0	0	0	0	0	0	0	0	0	0	3	3	10	5	11	23	27	11	18	24	23	22	8
OTU_1010	0	0	0	0	0	0	0	0	0	0	0	0	0	0	0	0	0	0	0	0	0	0	0	0	0	0	0	0	0	0	0	0	0	0	0	0	0	1	4	7	4	7	6	18	0	5	8	9	0
OTU_1011	0	0	0	0	0	0	0	0	0	0	0	0	1	0	1	0	0	1	0	32	0	0	0	0	0	0	0	0	0	0	0	0	0	0	0	0	0	0	7	1	0	0	0	0	0	2	0	0	0
OTU_1012	0	0	0	0	0	0	0	0	0	0	0	1	0	0	0	0	0	0	0	0	0	0	0	0	0	1	0	1	0	0	0	0	0	0	1	0	1	0	20	13	15	13	22	17	14	13	23	30	1
OTU_1013	0	0	0	0	0	0	0	0	0	0	0	0	0	0	0	0	0	0	0	0	0	0	0	0	0	0	0	0	7	0	0	0	0	0	0	0	0	0	2	3	5	3	3	0	1	0	0	0	8
OTU_1014	0	0	0	0	0	0	0	0	0	0	0	0	0	0	1	0	0	0	0	0	0	0	0	0	0	0	1	0	0	0	0	0	0	0	0	0	0	0	11	10	10	7	14	7	16	7	10	19	4
OTU_1015	0	0	0	0	0	0	0	0	0	0	0	0	0	0	0	0	0	0	0	0	0	0	0	0	0	0	0	1	0	0	1	0	0	0	0	0	1	0	11	26	26	14	43	16	8	15	32	31	2
OTU_1016	0	0	0	0	0	0	0	0	0	0	0	0	0	0	0	0	0	0	0	0	0	0	0	0	0	0	0	0	0	0	0	0	0	0	0	0	0	1	3	0	1	5	3	4	8	9	3	8	0
OTU_1017	0	0	0	0	0	0	0	0	0	0	0	0	0	0	0	0	0	0	0	0	0	0	0	0	0	0	0	0	1	0	0	0	0	0	0	0	0	0	3	4	6	9	11	6	3	17	10	15	0
OTU_1018	0	0	0	0	0	0	0	0	0	0	0	0	0	0	0	0	0	0	0	0	0	0	0	0	0	0	0	1	0	0	0	0	0	0	0	7	0	0	0	0	0	0	0	1	0	0	0	1	5
OTU_1019	0	0	0	0	0	0	0	0	0	0	0	0	0	0	0	0	0	0	0	0	0	0	0	1	0	0	0	0	0	0	0	0	0	0	0	0	0	0	3	0	0	5	3	0	8	0	1	2	3
OTU_1020	0	0	0	0	0	0	0	0	0	0	0	1	0	0	0	0	0	1	0	0	0	0	0	0	0	0	0	0	1	0	0	0	0	0	0	0	1	0	4	4	6	1	1	3	3	1	1	1	16
OTU_1021	0	0	0	0	0	0	0	0	0	0	0	0	0	0	62	0	0	0	0	0	0	0	0	0	0	0	0	1	0	0	0	0	0	0	0	0	0	0	0	0	0	0	0	0	0	0	0	0	0
OTU_1022	0	0	0	0	0	0	0	0	0	0	0	0	0	0	1	0	0	3	0	0	1	0	0	0	0	0	0	1	0	0	0	0	0	0	0	0	0	0	20	15	29	25	24	36	28	13	35	36	1
OTU_1023	0	0	0	0	0	0	0	0	0	0	0	0	0	0	0	0	0	0	0	0	0	0	0	1	3	0	0	0	0	0	0	0	0	0	0	0	0	0	3	2	0	1	3	10	3	19	3	8	18
OTU_1024	0	0	0	0	0	0	0	0	0	0	0	0	0	0	0	0	0	0	0	0	0	0	0	0	0	0	0	0	0	0	0	0	1	0	0	0	0	0	0	0	0	0	10	0	0	0	0	7	0
OTU_1025	0	0	0	0	0	0	0	0	0	0	0	0	0	1	0	0	0	0	0	0	0	0	0	0	0	0	0	0	0	0	0	0	0	0	0	0	0	0	10	1	0	6	5	0	2	9	21	32	1
OTU_1026	0	0	0	0	0	0	0	0	0	0	0	0	1	0	0	0	0	0	0	0	0	0	0	0	1	0	0	0	0	0	0	0	0	0	0	0	0	0	4	3	13	11	12	23	31	2	6	3	2
OTU_1027	0	0	0	0	0	0	0	0	0	0	0	0	0	0	0	0	0	0	2	0	0	0	0	0	0	0	0	0	0	0	0	0	0	0	0	0	0	0	0	0	0	0	0	0	3	0	0	0	0
OTU_1028	0	0	0	0	0	0	0	0	0	0	0	0	1	1	0	0	0	0	0	0	1	0	0	0	0	0	0	0	0	0	1	0	0	0	0	0	0	0	0	6	0	3	1	2	8	2	8	3	18
OTU_1029	0	0	0	0	0	0	0	0	0	0	0	0	0	0	0	0	0	0	0	0	0	0	0	0	0	0	0	0	0	0	0	0	0	0	0	0	1	1	4	0	2	0	9	2	1	34	12	21	0
OTU_1030	0	0	0	0	0	0	0	0	0	0	0	0	0	0	0	0	0	0	0	0	0	0	0	0	0	0	0	1	0	0	0	3	0	0	0	0	1	0	7	11	15	6	11	1	0	0	0	0	1
OTU_1031	0	5	0	0	0	0	0	40	0	0	0	0	0	0	0	0	0	0	0	0	0	0	0	0	0	0	0	0	0	0	0	0	0	0	0	0	0	0	0	0	0	0	0	0	0	0	0	0	0
OTU_1032	0	0	0	0	0	0	0	0	0	0	0	0	0	0	0	0	0	0	0	0	0	0	0	0	0	0	0	0	0	0	0	0	0	0	0	0	0	0	5	2	3	4	0	7	5	8	1	3	5
OTU_1033	0	0	0	0	0	0	0	0	0	0	0	0	1	0	2	1	0	1	0	33	1	0	0	0	0	0	0	0	0	0	0	0	0	1	0	0	0	0	0	0	0	0	0	0	0	2	0	0	0
OTU_1034	0	0	0	0	0	0	0	0	0	0	0	1	1	0	0	0	0	0	0	0	0	0	0	0	0	0	0	0	0	0	0	0	0	0	0	0	0	0	1	1	0	5	2	3	2	0	1	1	0
OTU_1035	0	0	0	0	0	0	0	0	0	0	0	2	0	0	0	0	0	31	0	0	0	0	0	0	0	0	0	1	0	0	2	0	0	0	0	0	0	0	0	0	2	1	0	5	2	1	1	0	2
OTU_1036	0	0	0	0	0	0	0	0	0	0	0	0	0	0	0	0	0	0	0	0	0	0	0	0	0	0	1	0	0	0	0	0	1	0	0	0	1	1	1	1	1	11	7	7	13	7	1	0	5
OTU_1037	0	0	0	0	0	0	0	0	0	0	0	0	0	1	0	0	0	0	0	0	0	0	0	0	0	0	0	0	0	0	0	0	0	0	0	0	0	0	2	1	1	0	2	11	3	0	0	0	5
OTU_1038	0	0	0	0	0	0	0	0	0	0	0	0	0	0	0	0	0	0	0	0	0	0	0	0	0	0	0	0	0	0	0	0	0	0	0	0	0	0	2	1	9	3	3	18	7	2	21	17	0
OTU_1039	0	0	0	0	0	0	0	0	0	0	0	0	0	0	1	0	0	1	0	0	0	0	0	0	0	0	1	0	0	0	0	0	0	1	0	0	3	3	25	10	18	10	10	14	12	25	17	25	8
OTU_1040	0	0	0	0	0	0	0	0	0	0	1	0	0	0	2	0	0	0	0	0	0	0	0	0	0	0	1	2	0	0	0	0	0	0	0	0	1	1	5	11	26	1	2	7	3	1	7	17	9
OTU_1041	0	0	0	0	0	0	0	0	0	0	0	0	0	0	0	0	0	0	0	0	0	0	0	0	0	0	0	0	0	0	0	0	0	0	0	0	0	0	3	3	10	3	1	7	4	3	7	4	2
OTU_1042	0	0	0	0	0	0	0	0	0	0	0	0	0	1	0	0	0	0	0	0	0	0	0	0	0	0	0	1	0	0	0	0	0	0	0	0	1	0	1	1	1	1	4	5	2	0	0	0	7
OTU_1043	0	0	0	0	0	0	0	0	0	0	0	0	0	1	0	0	1	0	0	0	0	0	0	0	0	0	2	0	0	0	0	0	0	0	0	0	0	0	6	2	0	0	1	10	1	8	0	1	0
OTU_1044	0	0	0	0	0	0	0	0	0	0	0	7	29	0	0	0	0	1	0	0	0	0	0	0	0	0	0	0	2	0	0	0	0	0	0	0	0	0	0	0	0	1	0	0	0	0	0	0	5
OTU_1045	0	0	0	0	0	0	0	0	0	0	0	0	0	0	0	0	0	0	0	0	0	0	0	0	0	0	0	0	0	0	0	0	0	0	0	0	0	0	0	1	1	0	1	3	1	0	0	0	3
OTU_1046	0	0	0	0	0	0	0	0	0	0	0	0	0	0	0	0	0	0	0	0	0	0	0	0	0	0	0	0	0	0	0	1	0	0	0	0	0	1	1	2	0	0	3	3	9	1	0	1	12
OTU_1047	0	0	0	0	0	0	0	0	0	0	0	0	0	0	0	0	0	0	0	0	0	0	0	0	0	0	0	0	0	0	39	0	0	0	0	0	0	0	0	0	0	0	0	1	0	0	0	0	0
OTU_1048	0	0	0	0	190	0	0	0	0	0	0	1	4	1	4	0	0	0	0	0	0	0	0	5	1	1	1	3	0	0	1	0	0	0	0	0	0	5	82	74	77	50	98	97	67	24	39	47	23
OTU_1049	0	0	0	0	0	0	0	0	0	0	0	0	0	0	0	0	0	0	1	0	0	1	0	0	0	0	0	0	0	0	0	0	0	0	0	0	0	0	0	0	0	1	0	0	1	0	0	0	1
OTU_1050	0	39	0	0	0	0	0	0	0	0	0	2	0	0	0	0	0	0	0	0	0	0	0	0	0	0	0	0	0	0	0	0	0	0	0	0	0	0	0	0	0	0	0	0	0	0	0	1	0
OTU_1051	0	0	0	0	0	0	0	0	0	0	0	0	0	1	1	0	0	0	0	0	0	0	0	0	0	0	3	2	0	0	0	0	0	0	0	0	0	2	4	4	0	0	0	0	2	0	0	0	0
OTU_1052	0	0	0	0	0	0	0	0	0	0	0	0	0	0	0	0	0	0	0	0	0	0	0	0	0	0	0	0	0	0	0	0	0	44	0	0	0	0	0	8	0	2	1	1	0	1	0	0	0
OTU_1053	0	0	0	0	0	0	0	0	0	0	0	0	0	0	0	0	0	0	0	0	0	0	0	0	0	0	0	0	0	0	0	0	0	0	0	0	0	0	0	0	0	0	0	21	23	0	1	0	0
OTU_1054	0	0	0	0	0	0	0	0	0	0	0	0	0	0	0	0	0	0	1	0	0	0	0	0	0	0	2	1	0	1	2	0	0	0	0	0	0	2	7	6	11	10	11	6	14	3	1	1	4
OTU_1055	0	0	0	0	0	0	0	0	0	0	0	0	0	0	0	0	0	1	1	0	0	0	0	1	0	1	0	1	0	0	0	0	0	0	0	0	0	0	22	24	0	9	4	4	11	0	0	0	29
OTU_1056	0	0	0	0	0	0	0	0	0	0	0	0	0	0	0	1	0	0	0	0	0	0	0	0	0	12	1	0	20	0	1	0	1	1	1	0	0	0	1	0	0	5	0	0	0	0	0	0	0
OTU_1057	0	0	0	0	0	0	0	0	0	0	0	0	0	0	0	0	0	0	0	0	0	0	0	0	0	0	1	0	0	0	0	0	0	0	0	0	0	0	1	11	14	1	5	8	0	6	9	18	0
OTU_1058	0	0	0	0	0	0	0	0	0	0	1	0	0	0	1	0	0	0	0	0	0	0	0	0	0	0	1	0	0	2	1	0	0	0	0	0	1	0	9	9	7	22	11	6	13	25	12	3	4
OTU_1059	0	0	0	0	0	0	0	0	0	0	0	25	0	0	0	0	15	0	0	0	0	1	0	0	0	0	0	0	0	0	0	0	0	0	0	0	0	0	0	0	1	0	0	0	0	0	0	0	0
OTU_1060	0	0	0	0	0	0	0	0	0	0	0	0	0	1	0	0	0	0	0	0	0	0	0	0	0	0	0	0	0	1	0	0	0	0	0	0	0	1	3	5	3	3	3	4	13	2	1	6	1
OTU_1061	0	0	0	0	0	0	0	0	0	0	0	6	3	0	0	1	0	0	0	0	0	0	0	0	0	0	0	0	0	0	1	0	2	0	0	0	0	0	18	5	5	9	2	21	7	9	11	14	11
OTU_1062	0	0	0	0	0	0	0	0	0	0	0	0	0	0	1	0	0	0	3	0	0	0	0	1	3	0	0	0	0	0	0	1	34	0	0	0	0	0	0	0	0	0	0	0	0	0	0	0	5
OTU_1063	0	0	0	0	0	0	0	0	0	0	0	0	0	0	1	0	0	0	0	0	0	0	0	0	0	0	1	33	0	0	0	0	0	0	0	0	0	0	0	0	1	0	0	0	0	2	1	0	0
OTU_1064	0	0	0	0	0	0	0	0	0	0	0	0	0	0	0	0	0	0	0	0	0	0	0	0	0	0	0	0	0	0	0	0	0	0	0	0	0	0	4	5	2	7	3	20	6	1	1	4	2
OTU_1065	0	0	0	0	0	0	0	0	0	0	0	0	0	0	0	0	0	0	0	0	0	0	0	0	0	0	0	0	0	0	0	0	1	0	0	0	0	0	0	0	6	1	1	2	0	3	2	2	6
OTU_1066	0	0	0	0	0	0	0	0	0	0	0	0	0	0	0	0	0	0	0	0	0	0	0	1	1	0	0	0	0	0	0	1	0	0	0	0	0	0	4	2	3	2	12	2	6	2	3	1	5
OTU_1067	0	0	0	0	0	0	0	0	0	0	0	0	0	0	0	0	0	42	0	0	0	0	0	0	0	0	0	0	0	0	1	0	0	0	0	3	0	0	5	1	0	0	1	2	0	2	1	3	4
OTU_1068	0	0	0	0	0	0	0	0	0	0	1	0	0	0	3	0	0	0	0	0	0	0	0	2	0	4	1	1	1	0	1	1	6	0	0	0	2	5	56	58	55	90	33	89	113	10	25	29	142
OTU_1069	0	0	0	0	0	0	0	0	0	0	0	0	0	0	0	0	0	0	0	0	0	8	2	2	3	2	22	0	12	1	0	5	1	0	0	0	1	0	1	2	0	3	2	5	2	2	2	0	3
OTU_1070	0	0	0	0	0	0	0	0	0	0	0	0	36	2	1	0	0	1	0	0	16	1	0	0	0	0	0	0	0	0	0	2	0	0	1	0	0	0	0	0	0	0	0	0	1	0	1	0	0
OTU_1071	0	0	0	0	0	0	0	0	0	0	0	0	1	0	0	0	0	0	0	0	0	0	0	0	0	0	0	0	0	0	0	0	0	0	0	0	2	1	7	5	2	5	8	4	5	4	3	10	10
OTU_1072	0	0	0	0	0	0	3	0	0	0	0	0	0	0	0	0	0	0	0	0	0	1	0	0	0	0	0	0	0	0	0	0	0	0	0	0	1	1	4	1	0	2	2	15	7	7	17	20	0
OTU_1073	0	0	0	0	0	0	0	0	0	0	0	0	1	1	0	0	0	0	0	0	0	0	0	0	0	0	0	0	0	0	0	0	0	0	0	0	2	2	23	13	5	16	15	18	11	34	20	19	10
OTU_1074	0	0	0	0	0	0	0	0	0	0	0	0	0	0	0	0	0	0	0	0	0	0	0	0	0	0	0	0	0	0	0	0	0	0	0	0	0	0	1	5	5	0	7	10	24	0	0	2	3
OTU_1075	0	0	0	0	0	0	0	0	0	0	0	0	0	0	0	0	0	0	0	0	0	0	0	0	0	3	17	0	4	0	0	1	0	11	0	0	0	0	1	2	1	0	0	0	1	0	0	1	0
OTU_1076	0	0	0	0	0	0	0	0	1	0	0	0	1	0	4	0	0	1	0	1	0	1	0	0	0	1	0	2	0	2	2	0	0	0	1	1	2	5	15	8	62	22	37	15	13	23	60	121	2
OTU_1077	0	0	0	0	0	0	0	0	0	0	0	0	0	0	0	0	0	0	0	0	0	0	0	0	0	0	0	0	0	0	0	0	0	0	0	0	0	0	25	17	8	9	7	0	0	1	0	0	2
OTU_1078	0	0	0	0	0	0	0	0	0	0	0	0	0	0	0	0	0	0	0	1	0	0	0	0	0	0	0	0	0	0	0	0	0	1	0	0	1	2	0	1	0	0	0	0	1	88	18	11	0
OTU_1079	0	0	0	0	0	0	0	0	0	0	0	0	0	0	1	0	0	0	0	0	0	0	0	0	3	0	0	0	0	0	0	0	0	0	0	0	0	0	0	0	1	0	0	0	1	1	0	1	28
OTU_1080	0	0	0	0	0	0	0	0	0	0	0	0	47	0	0	0	0	0	0	0	0	0	0	0	0	1	0	0	0	0	0	0	0	0	0	0	0	0	1	0	0	0	1	0	2	3	1	4	0
OTU_1081	0	0	0	0	0	0	0	0	0	0	0	0	0	0	0	0	0	0	0	0	0	0	0	0	0	0	0	0	0	0	0	0	0	0	0	0	0	0	1	0	2	2	4	7	7	1	0	1	8
OTU_1082	0	0	0	0	0	0	0	0	0	0	0	0	0	0	0	0	0	0	0	0	0	0	0	0	0	0	2	0	0	0	0	0	0	0	0	0	0	0	0	3	7	5	2	3	3	0	3	0	6
OTU_1083	0	0	0	0	0	0	0	0	0	0	0	0	0	0	0	0	0	0	1	0	0	0	0	0	0	0	0	0	0	0	0	0	0	0	1	0	0	0	0	1	0	1	0	1	3	0	24	0	0
OTU_1084	0	0	0	0	0	0	0	0	0	0	0	1	0	0	1	0	0	0	0	0	0	0	0	0	0	0	0	0	0	0	0	0	1	0	0	0	0	1	9	7	1	14	14	3	9	4	0	1	7
OTU_1085	0	0	0	0	0	0	0	0	0	0	0	1	1	0	0	0	0	0	0	0	0	0	0	0	0	1	0	0	0	0	0	0	0	0	0	0	0	0	1	0	21	2	1	0	2	0	0	0	9
OTU_1086	0	0	0	42	0	0	0	0	0	0	0	0	0	0	0	0	0	0	0	0	0	0	0	0	0	0	0	0	0	0	0	0	0	0	0	0	0	0	0	0	0	1	0	0	0	0	0	0	0
OTU_1087	0	0	0	0	0	0	0	0	0	0	0	0	1	0	41	0	0	0	0	0	0	0	0	0	0	0	0	0	0	0	0	0	0	0	0	0	0	0	0	0	1	0	0	0	0	0	0	0	0
OTU_1088	0	0	0	0	0	0	0	0	0	0	0	0	1	0	0	0	0	0	0	0	0	0	0	0	0	0	0	0	0	0	0	0	0	0	0	0	0	0	1	1	4	3	0	16	6	0	0	1	4
OTU_1089	0	1	0	0	0	0	0	0	18	0	0	1	1	2	2	2	0	0	0	19	0	0	0	5	0	1	0	1	35	0	0	0	4	1	1	0	1	4	17	13	7	24	20	25	12	23	71	54	99
OTU_1090	0	0	0	0	0	7	0	0	46	0	0	0	0	1	0	0	0	0	0	0	8	0	4	1	3	0	0	0	0	0	0	0	0	0	0	0	0	0	0	0	0	0	0	0	0	0	0	0	0
OTU_1091	0	0	0	0	0	0	0	0	0	0	0	0	0	0	0	0	0	0	0	0	0	0	0	0	0	0	0	0	0	0	0	0	0	0	0	0	0	0	1	0	1	2	2	2	3	14	12	11	0
OTU_1092	0	0	0	0	0	0	0	0	0	0	0	0	0	0	0	0	0	0	0	0	0	0	0	0	0	0	0	0	0	0	0	0	0	0	0	0	1	0	12	27	17	12	7	1	7	1	1	0	2
OTU_1093	0	0	0	0	0	0	0	0	0	0	0	0	1	0	0	0	0	0	0	0	0	0	0	0	0	0	1	0	0	0	1	0	0	0	0	0	0	0	9	12	7	4	4	26	76	3	8	3	2
OTU_1094	0	0	0	0	0	0	0	0	0	0	32	1	1	0	0	0	0	0	0	0	0	0	0	2	0	0	0	0	0	0	0	0	0	0	0	0	1	0	0	0	0	0	0	0	0	0	0	0	2
OTU_1095	0	0	0	0	0	0	0	0	0	0	0	0	0	0	0	0	0	0	0	0	0	0	0	0	0	0	0	0	0	0	0	0	0	0	0	0	0	0	0	3	4	3	4	8	8	1	0	0	0
OTU_1096	0	0	1	0	314	0	0	0	61	1	10	2	0	0	0	0	0	0	0	0	0	0	0	0	0	0	0	0	0	0	0	0	0	0	0	0	0	0	0	1	0	0	0	0	0	0	0	0	0
OTU_1097	0	0	0	0	0	0	0	0	0	0	0	0	0	0	0	0	0	0	0	0	0	0	0	0	0	0	0	0	0	0	0	0	0	0	0	0	0	0	1	1	12	1	3	1	12	0	0	0	2
OTU_1098	0	0	0	0	0	0	0	0	0	0	0	0	0	0	0	0	0	0	0	0	0	0	0	0	0	0	0	1	0	0	0	0	0	0	0	0	0	0	0	0	0	0	0	0	0	0	0	0	0
OTU_1099	1	0	0	0	0	37	0	0	0	0	0	0	0	0	0	0	0	0	0	0	0	0	0	0	0	0	0	0	0	0	0	0	0	0	0	0	0	0	0	0	0	0	0	0	0	0	0	0	0
OTU_1100	0	0	0	0	0	0	0	0	0	0	0	1	0	0	0	0	0	3	0	0	0	0	0	0	0	0	0	0	0	0	1	0	0	0	0	0	0	0	0	0	0	0	0	1	1	0	0	0	11
OTU_1101	0	0	0	0	0	0	0	0	0	0	0	0	0	0	0	0	0	0	0	0	0	0	0	0	0	0	0	0	0	0	0	0	1	0	0	0	0	0	10	0	4	0	2	1	1	0	1	1	6
OTU_1102	0	0	0	0	0	0	0	0	0	0	0	0	0	1	0	0	0	0	0	0	0	1	0	0	0	1	0	0	0	0	0	0	0	0	0	0	1	1	9	5	1	5	2	2	3	4	5	3	6
OTU_1103	0	0	0	0	0	0	0	0	0	0	0	0	0	0	1	0	0	0	0	0	0	0	0	0	0	0	0	0	0	1	0	0	0	0	0	0	0	1	0	1	0	1	1	2	1	0	0	4	1
OTU_1104	0	0	0	0	0	0	0	0	0	0	0	0	1	1	1	1	0	0	0	0	0	0	0	0	0	0	0	1	0	0	0	0	0	0	0	0	1	1	9	1	0	4	1	6	13	0	0	0	6
OTU_1105	0	0	0	0	0	0	0	0	0	0	0	0	0	0	0	0	0	0	0	0	0	0	0	0	0	0	0	0	0	0	0	0	0	0	0	0	1	0	1	0	0	0	5	2	0	8	15	14	0
OTU_1106	0	0	0	0	0	0	0	0	0	0	0	0	0	0	0	0	0	0	0	0	0	0	0	0	1	0	0	0	0	0	0	0	0	0	0	0	0	0	0	0	0	0	0	2	1	0	1	0	34
OTU_1107	0	0	0	0	0	0	0	0	0	0	0	1	0	1	1	0	0	0	0	0	0	0	0	0	0	0	0	1	0	0	0	0	0	0	0	0	0	1	8	4	11	0	2	11	2	0	1	2	1
OTU_1108	0	0	0	0	0	0	0	0	0	0	0	0	1	0	0	0	0	0	0	0	0	0	0	0	0	0	0	1	0	0	0	0	0	0	0	0	0	0	6	2	31	7	15	4	1	3	1	14	0
OTU_1109	0	0	0	0	0	0	0	0	0	0	0	0	0	0	0	0	0	35	0	0	0	0	0	0	0	0	0	0	0	0	0	0	0	0	0	0	0	0	0	0	0	0	0	1	0	2	0	0	0
OTU_1110	0	0	0	0	0	0	0	0	0	0	0	0	0	0	0	0	0	0	0	0	0	0	0	0	0	0	0	0	0	0	0	0	1	0	0	0	2	0	3	1	0	4	6	3	3	2	5	13	7
OTU_1111	0	0	0	0	36	0	0	1	0	0	2	4	2	34	2	1	0	2	0	0	0	0	0	8	5	25	3	1	1	0	1	20	3	1	11	2	1	5	30	25	44	36	28	47	49	14	100	103	276
OTU_1112	0	0	0	0	0	0	0	0	33	0	2	19	8	4	15	8	2	8	6	115	108	327	24	65	263	570	272	1086	703	32	99	777	300	1593	770	86	172	2057	167	194	128	234	165	126	135	154	84	108	298
OTU_1113	0	0	0	0	0	0	0	0	0	0	0	15	0	0	14	0	0	0	0	0	0	0	0	1	2	1	0	1	0	0	0	0	0	1	0	1	0	1	7	7	10	4	10	12	23	1	1	5	11
OTU_1114	0	0	0	0	0	0	0	0	0	0	0	0	0	0	0	0	0	0	0	0	0	2	0	0	0	0	0	0	0	0	1	0	0	0	0	0	0	0	0	0	0	0	0	0	0	0	0	0	5
OTU_1115	0	0	0	0	0	0	0	0	0	0	0	0	0	1	0	2	0	0	0	0	0	0	0	0	0	2	0	1	0	1	0	0	0	0	0	0	1	1	7	2	2	7	3	4	3	0	1	1	1
OTU_1116	0	0	0	0	0	0	0	0	0	0	0	0	1	0	0	0	0	1	0	0	0	0	0	0	0	1	0	0	0	0	0	0	0	0	0	0	0	2	46	28	15	11	21	29	24	15	4	9	5
OTU_1117	0	0	0	0	0	0	0	0	0	0	0	0	0	0	0	0	0	0	0	0	0	0	0	0	0	0	0	0	0	0	0	0	0	0	0	0	0	0	4	1	4	2	6	5	33	0	2	0	4
OTU_1118	0	0	0	0	0	0	0	0	0	0	0	0	0	0	0	0	0	0	0	0	0	0	0	0	0	0	0	0	0	0	0	0	1	0	0	0	0	1	0	1	0	3	9	0	3	35	14	8	0
OTU_1119	0	0	0	1	0	0	0	0	25	0	0	0	0	0	10	0	0	0	0	0	0	0	0	0	0	0	0	0	0	0	0	0	0	0	0	0	0	0	0	0	0	0	0	0	0	0	0	0	0
OTU_1120	0	0	0	0	0	0	0	0	0	0	0	0	0	0	0	0	0	0	0	0	0	0	0	0	0	0	0	0	0	0	0	0	0	0	0	0	0	0	7	1	18	6	4	4	4	0	4	7	10
OTU_1121	0	0	0	0	0	0	0	0	0	0	0	0	0	0	2	0	0	1	0	0	0	0	0	0	0	2	0	1	0	0	0	0	0	0	0	0	1	2	6	5	25	3	9	3	1	1	0	1	7
OTU_1122	0	0	0	0	0	1	0	0	42	0	0	2	4	0	11	0	0	0	2	1	36	0	0	0	0	3	0	0	1	1	1	1	2	1	0	0	9	4	48	50	70	53	58	62	72	90	104	150	62
OTU_1123	0	0	0	0	0	0	0	0	0	0	0	0	1	0	0	0	0	0	0	0	0	0	0	1	3	0	0	2	0	0	0	0	0	0	0	0	2	0	14	13	1	4	11	1	1	0	0	0	68
OTU_1124	0	0	0	0	0	0	0	0	190	0	0	61	8	1	0	0	0	0	0	16	6	0	0	0	45	1	1	0	12	2	26	3	29	4	0	0	0	0	8	12	0	2	9	7	6	8	11	9	2
OTU_1125	0	0	0	0	0	0	0	0	40	0	0	0	0	0	0	0	0	0	0	0	0	0	0	0	0	0	0	0	0	0	0	0	0	0	0	0	0	0	0	0	0	0	0	0	0	0	0	0	0
OTU_1126	0	0	0	0	0	0	0	0	0	0	0	0	0	0	0	0	0	0	0	0	0	0	0	0	0	0	0	0	0	0	0	0	0	0	0	0	0	0	4	0	1	2	2	4	0	0	1	2	6
OTU_1127	0	0	0	0	0	0	0	0	0	0	0	0	0	0	0	0	0	0	0	0	0	0	0	0	0	0	0	0	0	0	0	0	0	0	0	0	0	0	0	2	0	0	0	0	0	0	0	0	1
OTU_1128	0	0	0	0	0	0	0	0	0	0	1	0	1	0	1	2	0	0	0	0	0	0	1	1	0	0	2	1	68	0	1	0	1	1	0	1	1	1	26	11	33	8	15	13	5	32	6	27	10
OTU_1129	0	0	0	0	0	0	0	0	0	0	0	0	0	0	0	0	0	0	0	0	0	0	0	0	0	1	0	0	0	0	0	0	0	0	0	0	0	0	2	4	11	6	7	0	2	0	0	0	0
OTU_1130	0	0	0	0	0	0	0	0	0	0	0	0	0	0	0	0	0	1	0	0	0	0	0	0	0	0	0	0	0	0	0	0	0	0	0	0	0	1	3	2	21	1	0	0	0	0	0	2	0
OTU_1131	0	0	0	0	1	0	0	1	0	0	0	2	1	0	2	1	0	1	0	0	29	0	0	0	0	0	0	0	0	0	0	0	0	0	0	0	0	0	0	0	0	0	0	0	0	0	0	0	0
OTU_1132	0	0	0	0	0	0	0	0	0	0	0	0	0	0	0	0	0	0	0	0	0	0	0	0	1	0	0	0	0	0	0	0	0	0	0	0	0	0	0	1	0	1	0	15	1	0	0	0	1
OTU_1133	0	0	0	0	0	0	0	0	0	0	0	0	0	0	0	0	0	0	0	0	0	0	0	0	0	0	0	0	0	0	1	0	0	0	0	0	0	0	0	0	0	0	0	2	0	0	0	0	1
OTU_1134	0	0	0	0	0	0	0	0	0	0	0	0	0	0	1	0	0	0	0	1	0	0	0	1	0	0	0	0	0	0	0	0	2	0	0	0	0	0	1	0	1	1	0	0	1	3	5	1	4
OTU_1135	0	0	0	0	0	0	0	0	0	0	0	0	0	0	0	0	0	0	0	0	0	0	0	0	0	0	0	0	0	0	0	0	0	0	0	0	0	1	0	0	0	1	1	0	0	16	13	4	0
OTU_1136	0	0	0	0	0	0	0	269	1	0	0	0	1	0	0	0	168	12	1	0	0	0	1	0	0	0	0	0	0	3	0	1	0	0	0	0	1	0	9	1	1	1	8	7	9	4	0	0	7
OTU_1137	0	0	0	0	0	0	0	0	0	0	0	0	0	0	0	0	0	0	0	0	0	0	0	0	0	0	0	0	2	0	0	0	0	0	0	0	0	1	11	3	0	15	9	6	1	0	1	3	0
OTU_1138	0	0	0	0	0	0	0	0	0	0	0	0	0	0	0	0	0	0	1	0	0	0	0	0	0	0	0	0	0	0	0	0	1	0	0	0	0	1	5	5	1	3	2	0	2	0	0	0	1
OTU_1139	0	0	0	0	0	0	0	0	0	0	1	0	4	0	1	1	0	0	0	0	0	0	0	1	1	10	1	3	1	3	0	0	1	1	0	0	1	4	69	29	42	42	62	38	52	21	51	26	29
OTU_1140	0	0	0	0	0	0	0	0	0	0	0	1	0	0	3	0	1	0	1	1	10	0	0	4	9	87	34	48	2	0	4	15	73	0	58	1	12	1	2	5	5	0	1	10	5	3	10	10	12
OTU_1141	0	0	0	0	0	0	0	0	0	0	0	0	0	0	1	0	0	0	0	0	0	0	0	0	0	0	0	1	0	0	0	0	0	0	0	0	1	1	4	0	3	6	1	4	6	1	3	1	0
OTU_1142	0	0	0	0	0	0	0	0	0	0	0	0	0	0	0	0	0	0	0	0	0	0	0	0	0	0	0	0	0	0	0	1	0	0	0	0	0	0	0	1	1	4	0	9	4	0	6	1	2
OTU_1143	0	0	0	0	0	0	0	0	0	0	0	0	0	0	0	0	0	0	0	0	0	0	0	0	0	0	0	0	0	0	0	0	0	0	0	0	0	0	0	0	2	0	0	14	6	0	0	0	2
OTU_1144	0	0	0	0	0	0	0	0	0	0	0	0	0	0	0	0	0	0	0	0	0	0	0	0	0	0	0	0	0	0	0	0	0	0	0	0	0	0	5	0	2	5	0	0	3	0	0	0	11
OTU_1145	0	0	0	0	0	0	0	0	0	0	0	0	2	0	1	1	0	0	0	0	0	0	0	0	0	1	0	0	0	1	0	0	0	0	1	0	1	1	14	7	7	19	9	2	7	11	7	7	0
OTU_1146	0	0	0	0	0	0	0	0	0	0	0	0	1	32	0	0	0	0	0	0	0	0	0	0	0	0	0	0	0	0	0	0	0	0	0	0	0	0	0	0	0	0	0	0	0	0	0	0	0
OTU_1147	0	0	0	0	0	0	0	0	0	0	0	0	0	0	0	0	0	0	0	0	0	1	0	1	0	0	0	0	0	0	0	0	0	0	0	0	1	0	6	4	1	4	11	4	0	0	1	3	67
OTU_1148	0	0	0	0	0	0	0	0	0	0	0	0	0	0	1	0	0	0	0	0	0	0	0	0	0	0	0	1	0	0	1	0	0	0	0	0	1	3	9	12	1	9	12	10	5	3	3	9	9
OTU_1149	0	0	0	0	0	0	0	0	0	0	0	0	1	0	1	0	0	0	0	0	0	1	0	0	0	0	0	2	0	0	0	0	0	0	0	0	0	1	3	5	13	6	11	20	18	2	10	14	0
OTU_1150	0	0	0	0	0	0	0	0	0	0	0	0	0	0	0	0	0	0	0	0	0	0	0	0	0	0	1	0	0	0	0	0	0	0	0	0	2	0	2	15	1	9	3	8	20	20	43	6	0
OTU_1151	0	0	0	0	0	0	0	0	0	0	0	1	1	0	1	0	0	1	0	4	0	0	0	0	6	0	0	3	1	0	16	3	0	9	0	0	0	0	0	0	0	0	0	0	0	0	0	0	0
OTU_1152	0	0	0	0	0	0	0	0	0	0	0	0	0	0	0	1	0	0	0	0	0	0	0	3	0	0	1	0	10	14	3	0	1	0	0	0	0	0	0	0	0	1	1	0	0	0	0	0	0
OTU_1153	0	0	0	0	0	0	0	0	0	0	0	0	0	0	0	0	0	2	0	0	0	0	0	0	2	1	0	0	0	0	0	0	0	0	0	0	1	0	24	24	20	10	16	27	29	4	2	10	11
OTU_1154	229	0	0	0	0	0	0	0	0	0	33	13	2	64	0	0	0	0	0	0	0	0	1	1	0	0	0	1	1	0	0	0	0	31	0	0	1	0	0	1	0	0	0	0	0	0	0	0	0
OTU_1155	0	0	0	0	0	0	0	0	0	0	0	0	0	0	0	1	0	1	0	0	0	0	0	0	1	0	0	1	0	0	0	3	0	0	0	0	0	1	8	9	2	7	5	12	12	6	5	11	4
OTU_1156	0	0	0	0	0	0	0	0	0	0	0	0	0	0	0	0	0	0	0	0	0	0	0	1	1	0	0	0	2	0	0	0	0	5	0	0	0	0	16	10	3	7	2	10	7	12	4	17	7
OTU_1157	0	0	0	0	0	0	0	0	0	0	0	0	0	0	0	0	0	2	1	0	0	0	0	0	0	0	0	0	1	0	0	0	0	0	0	0	0	0	0	0	11	0	4	27	8	0	0	0	0
OTU_1158	0	0	0	0	0	0	0	0	0	0	0	0	2	0	0	0	0	0	0	0	0	0	0	0	0	0	0	1	0	0	0	0	0	0	0	0	0	0	7	1	4	6	13	0	2	0	0	0	0
OTU_1159	0	0	0	0	0	0	0	0	0	0	0	0	0	0	0	0	0	0	0	0	0	0	0	0	0	0	0	0	0	0	0	0	1	0	0	0	1	0	1	0	0	15	4	11	21	0	0	0	5
OTU_1160	0	0	0	0	0	0	0	0	0	0	0	0	0	0	0	0	0	0	0	0	0	0	0	1	0	0	0	0	0	0	0	0	0	0	0	0	0	0	4	1	1	0	0	1	1	1	0	0	7
OTU_1161	0	0	0	0	0	0	0	0	0	0	0	0	0	0	0	0	0	0	0	0	0	0	0	0	0	0	0	0	0	0	0	0	2	0	0	0	0	0	0	0	0	0	0	0	1	0	0	0	0
OTU_1162	0	0	0	0	0	0	0	0	0	0	0	0	1	1	0	0	0	1	0	0	0	0	0	0	0	2	0	0	0	0	0	0	0	0	0	0	0	0	8	10	1	5	12	3	8	19	17	13	0
OTU_1163	0	0	0	0	0	0	0	0	0	0	0	0	0	0	0	0	0	0	0	0	0	1	0	1	0	0	0	2	6	0	0	0	0	0	0	0	0	1	5	6	2	14	9	6	2	5	6	12	10
OTU_1164	0	0	0	0	0	0	0	0	0	0	0	0	0	0	34	0	0	0	0	0	2	0	0	0	0	0	0	0	0	0	0	0	0	0	0	0	0	0	0	0	1	0	0	0	0	0	0	0	0
OTU_1165	0	0	0	0	0	0	0	0	0	0	0	0	0	0	0	0	0	0	0	0	0	0	0	0	0	0	0	0	0	0	0	0	0	0	0	0	0	2	20	20	7	14	25	9	6	18	6	8	1
OTU_1166	0	0	0	0	0	0	0	0	0	0	0	0	0	0	0	0	0	0	0	0	0	1	0	0	0	0	0	0	0	0	0	0	0	3	0	0	1	0	1	2	2	0	1	4	0	0	2	2	11
OTU_1167	0	0	0	0	0	0	0	0	0	0	0	0	0	0	0	0	0	0	0	0	6	0	0	0	0	0	0	0	0	0	0	0	0	0	0	0	0	0	2	4	11	4	1	3	0	0	1	0	0
OTU_1168	0	0	0	0	0	0	0	0	0	0	0	2	0	0	0	0	0	0	1	0	1	0	1	0	4	1	0	0	0	0	0	5	0	30	0	1	1	0	5	0	6	10	4	10	13	5	2	2	0
OTU_1169	0	0	0	0	0	0	0	1	0	0	2	9	2	1	7	6	1	3	2	17	8	2	0	21	7	22	5	30	341	3	4	0	10	17	4	8	7	6	72	87	92	124	143	90	114	108	113	159	92
OTU_1170	0	0	0	0	0	0	0	0	0	0	0	0	0	0	0	0	0	0	0	0	0	0	0	0	0	1	0	0	0	0	0	0	0	0	0	0	0	1	0	0	0	0	0	3	1	1	1	1	3
OTU_1171	0	0	0	0	0	0	0	0	0	0	0	0	0	0	0	0	0	0	0	0	0	0	0	0	0	0	0	0	0	0	0	0	0	0	0	0	1	0	2	5	8	0	4	5	6	0	1	1	0
OTU_1172	0	0	0	0	0	0	0	0	51	0	0	0	1	0	0	0	0	0	1	0	0	0	0	2	0	1	1	2	0	0	0	0	2	2	0	0	0	1	14	13	10	11	6	12	14	29	25	10	26
OTU_1173	0	0	0	0	0	0	0	0	0	0	0	0	0	0	0	0	0	0	0	0	0	0	0	0	0	0	0	0	0	0	0	0	0	0	0	0	0	0	3	2	0	2	0	1	4	0	0	1	11
OTU_1174	0	0	0	0	0	0	0	0	0	0	0	0	1	1	0	1	0	0	0	0	0	0	0	0	0	1	0	5	0	0	0	0	0	0	0	0	2	3	3	13	11	11	29	12	13	42	21	12	9
OTU_1175	0	0	0	0	0	26	0	0	0	0	0	0	0	0	0	0	0	0	0	0	0	2	0	0	2	0	0	1	0	0	0	0	0	0	0	0	0	0	0	1	0	1	0	1	2	3	0	3	1
OTU_1176	0	0	0	0	0	0	0	0	0	0	0	0	0	0	0	0	0	0	0	0	0	0	1	0	0	1	0	0	0	0	0	0	0	32	0	0	0	0	0	0	0	0	0	0	0	0	0	0	0
OTU_1177	0	0	0	0	0	0	0	0	0	0	0	0	0	0	0	0	0	0	0	0	0	0	0	0	0	0	0	0	0	0	0	0	0	0	0	0	0	0	7	2	2	9	5	9	2	3	6	6	1
OTU_1178	0	0	0	0	0	0	0	0	0	0	0	0	0	0	0	0	0	0	0	0	0	0	0	0	0	0	0	0	0	0	0	0	0	0	0	0	0	1	1	0	0	4	1	5	1	2	0	2	1
OTU_1179	0	0	0	0	0	0	0	0	0	0	0	0	0	0	0	0	0	0	0	0	0	0	0	0	0	3	0	0	2	1	0	0	2	20	2	0	0	0	0	0	0	0	0	0	0	3	0	0	1
OTU_1180	0	0	0	0	0	0	0	0	0	0	0	0	0	0	0	0	0	0	0	0	0	0	0	0	0	0	0	0	0	0	0	0	0	0	0	0	0	0	0	0	0	0	0	6	4	8	9	7	0
OTU_1181	0	0	0	0	0	0	0	0	0	0	0	0	0	0	0	0	0	0	0	0	0	0	0	0	0	0	0	0	0	0	1	0	0	0	0	0	0	0	7	8	6	12	3	6	9	14	5	18	1
OTU_1182	0	0	0	0	0	0	0	0	0	0	0	0	0	0	0	0	0	0	0	0	0	0	0	1	0	0	0	0	0	0	0	0	0	0	0	0	1	1	0	0	0	0	0	0	0	0	0	0	37
OTU_1183	0	0	0	0	0	0	0	0	0	0	0	0	0	0	0	0	0	0	0	0	0	0	0	0	0	0	0	0	0	0	0	0	0	0	0	0	0	0	1	3	1	6	0	2	6	6	0	1	12
OTU_1184	0	0	0	0	0	0	0	0	0	0	0	0	0	0	0	0	0	0	0	1	0	0	0	49	22	1	11	16	40	0	0	24	0	29	0	0	0	2	3	22	1	6	0	5	9	22	21	11	11
OTU_1185	0	0	0	0	0	0	0	0	0	0	0	1	1	0	0	0	0	0	0	0	0	0	0	0	0	0	0	1	0	0	0	0	0	0	0	0	0	1	12	2	10	21	8	11	11	1	1	1	4
OTU_1186	0	0	0	0	0	0	0	0	0	0	0	0	0	0	0	0	0	0	0	0	0	0	0	0	0	0	0	0	0	0	1	0	0	1	0	0	0	1	0	4	10	1	2	7	4	0	1	2	15
OTU_1187	0	0	0	0	0	0	0	0	0	0	0	0	0	0	2	0	0	0	1	0	0	0	0	0	0	2	1	1	0	0	1	0	1	2	0	0	2	1	30	35	30	26	30	67	33	32	28	44	48
OTU_1188	0	0	0	0	0	0	0	0	0	0	0	0	0	0	0	0	0	0	0	1	0	0	0	0	0	0	0	1	0	0	1	0	0	0	0	0	0	1	6	7	8	10	4	3	5	2	9	10	1
OTU_1189	0	0	0	0	0	0	0	0	0	0	0	0	0	0	0	0	0	0	0	0	0	0	0	0	0	0	0	0	0	0	0	0	0	0	0	0	0	0	0	0	0	0	0	0	0	0	0	0	9
OTU_1190	0	0	0	0	0	0	0	0	0	0	0	0	0	0	0	0	0	0	0	0	0	0	0	1	0	0	0	0	0	0	0	0	0	0	0	0	2	0	0	0	1	1	0	4	7	0	0	4	16
OTU_1191	0	0	0	0	0	0	0	0	0	0	0	0	10	0	0	0	0	0	0	0	0	0	0	0	0	0	0	1	0	0	0	0	0	0	0	0	0	0	0	1	1	0	0	1	0	0	0	0	0
OTU_1192	0	0	0	0	0	0	0	0	0	0	0	0	0	0	0	1	0	0	0	0	0	0	0	0	0	0	0	0	1	0	0	0	0	0	0	0	0	0	0	4	8	8	1	1	3	2	0	1	0
OTU_1193	0	0	0	0	33	0	0	0	0	0	0	0	0	0	0	0	0	0	0	0	0	0	0	0	0	0	0	0	0	0	0	0	0	0	0	0	0	0	0	0	0	0	0	0	0	0	0	0	0
OTU_1194	0	0	0	0	0	0	0	0	0	0	0	0	0	0	0	0	0	0	0	0	0	0	0	0	0	0	1	0	0	0	0	0	0	0	0	0	0	0	0	0	0	1	0	2	2	1	0	1	3
OTU_1195	0	0	0	0	0	0	0	0	0	0	0	0	0	0	0	0	0	0	0	0	0	0	0	0	0	0	0	0	0	0	0	0	0	0	0	0	0	0	0	0	0	0	0	2	2	3	1	7	7
OTU_1196	0	0	0	0	0	0	0	0	0	0	0	0	0	0	1	0	0	0	0	2	0	0	0	2	0	0	0	0	0	0	1	0	0	0	0	1	2	3	20	42	75	32	28	30	53	32	19	56	31
OTU_1197	0	0	0	0	0	0	0	1	0	0	1	0	12	65	1	0	0	0	0	0	0	0	0	0	1	0	1	0	0	0	0	0	0	0	0	0	0	270	0	0	1	0	0	0	2	0	0	0	0
OTU_1198	0	0	0	0	0	0	0	0	0	0	0	0	0	0	0	0	0	0	0	0	0	0	0	0	0	0	0	0	0	0	0	0	0	0	0	0	0	1	1	0	0	0	0	0	1	42	9	10	0
OTU_1199	0	0	0	0	0	0	0	0	0	0	0	0	0	0	0	0	0	0	0	0	0	0	0	0	0	0	0	0	0	0	0	0	0	0	0	0	0	1	2	4	1	2	0	1	1	18	8	2	6
OTU_1200	0	0	0	0	0	0	0	0	0	0	0	0	0	0	0	0	0	0	0	0	0	0	0	0	0	0	0	0	1	0	0	0	0	0	0	0	1	0	0	0	2	1	0	1	0	2	1	2	7
OTU_1201	0	0	0	0	0	0	0	0	0	0	0	0	0	0	0	0	0	0	0	0	0	0	0	0	0	0	1	0	0	0	0	0	0	0	0	0	0	0	0	2	1	7	3	2	9	0	0	0	1
OTU_1202	0	0	0	0	0	0	0	0	0	0	0	0	1	0	0	0	0	0	0	0	0	0	0	0	1	0	0	0	0	0	0	0	0	0	0	0	0	1	12	4	17	12	24	6	9	1	9	11	0
OTU_1203	0	0	0	0	0	0	0	0	0	0	0	0	0	0	1	0	0	0	1	0	0	0	0	0	0	0	0	0	0	0	0	0	0	0	0	0	0	0	0	0	1	0	0	0	0	0	0	0	9
OTU_1204	0	0	0	0	0	0	0	0	0	0	0	0	0	0	0	0	0	0	0	0	0	0	0	0	0	0	0	0	0	0	0	0	0	0	0	0	0	0	0	0	2	0	2	0	8	0	0	0	2
OTU_1205	0	0	0	0	0	0	0	0	0	0	0	0	1	0	0	0	0	0	0	0	0	0	0	0	0	0	0	0	0	0	0	0	0	0	0	0	1	0	3	2	4	4	4	5	8	0	2	1	2
OTU_1206	0	0	0	0	0	0	0	0	0	0	0	0	0	0	0	0	0	0	0	0	0	0	0	0	0	0	0	0	1	0	0	0	0	0	0	0	1	1	8	2	9	14	14	6	2	10	18	21	0
OTU_1207	0	0	0	0	0	0	0	0	0	0	0	0	0	0	0	0	0	0	0	2	0	0	1	0	0	1	0	0	0	0	0	10	0	0	0	0	0	2	3	7	6	8	2	4	6	2	0	1	2
OTU_1208	0	0	0	0	0	0	0	0	0	0	0	0	0	0	1	0	0	0	0	0	0	0	0	0	0	0	0	0	0	0	0	0	0	0	0	0	0	0	6	0	10	0	0	0	3	0	0	0	1
OTU_1209	0	0	0	0	0	0	0	0	0	0	0	0	0	0	1	0	0	0	0	0	0	0	0	0	0	0	0	0	0	0	0	0	0	0	0	0	0	0	0	0	9	1	4	1	0	0	1	3	0
OTU_1210	0	0	0	0	0	0	0	0	0	0	0	2	2	1	1	1	1	0	0	0	29	0	0	0	0	0	0	0	0	0	0	0	0	0	0	0	0	0	0	0	0	0	0	0	0	0	1	0	0
OTU_1211	0	0	0	0	0	0	0	0	0	0	1	0	0	1	0	0	0	0	1	0	2	0	0	0	1	1	0	0	0	1	1	0	0	0	0	1	0	0	12	7	3	7	3	11	14	4	5	9	2
OTU_1212	0	0	0	0	0	0	0	0	0	0	0	0	0	0	0	0	0	0	0	0	0	0	0	0	0	1	0	0	0	0	0	0	0	0	0	0	0	2	0	0	7	6	3	8	13	1	5	2	5
OTU_1213	0	0	0	0	0	0	0	0	0	0	0	0	0	0	0	0	0	0	0	0	0	0	0	0	0	30	0	0	0	0	0	0	0	0	0	0	0	0	2	0	10	0	0	0	0	0	0	0	0
OTU_1214	0	0	0	0	0	0	0	0	0	0	0	0	0	1	0	0	0	1	0	0	0	0	0	0	0	1	1	0	0	0	0	0	0	0	0	0	1	0	12	23	25	23	24	17	3	0	3	2	0
OTU_1215	0	0	0	0	0	0	0	0	0	0	0	0	0	0	1	0	0	0	0	0	0	0	0	0	0	0	0	0	0	0	0	0	1	0	0	0	0	1	3	1	24	2	0	7	16	0	2	2	0
OTU_1216	0	0	0	0	0	0	0	0	0	0	0	0	0	0	0	0	0	0	0	0	0	0	0	1	0	0	0	0	0	0	0	0	0	0	0	0	0	0	1	0	2	0	0	0	2	0	0	0	11
OTU_1217	0	0	0	0	0	0	0	0	0	0	0	0	0	0	0	2	0	0	0	0	0	0	0	0	0	0	0	0	0	0	0	0	0	0	0	0	0	0	0	0	0	1	1	0	0	0	0	0	1
OTU_1218	0	0	0	0	0	0	0	0	0	0	0	0	0	0	0	0	0	0	0	0	0	0	0	0	0	0	0	0	0	0	0	0	0	0	0	0	0	0	3	3	1	1	1	0	0	1	0	0	4
OTU_1219	0	0	0	0	0	0	0	0	0	0	0	0	0	0	0	0	0	0	0	0	0	0	0	0	0	0	0	0	0	0	0	0	0	0	0	0	0	0	1	4	3	2	2	4	7	0	5	4	0
OTU_1220	0	0	0	0	0	0	0	0	0	0	0	0	0	0	0	0	0	0	0	0	0	0	0	0	0	0	1	1	0	0	0	0	0	0	0	0	0	1	4	1	5	1	6	1	0	1	0	0	0
OTU_1221	0	0	0	0	0	0	0	0	0	0	0	0	0	0	1	0	0	0	0	0	0	0	0	0	0	1	0	0	0	0	0	0	0	0	0	0	0	3	7	14	19	22	21	8	25	0	8	2	1
OTU_1222	0	0	0	0	0	0	0	0	0	0	0	1	0	0	0	0	0	0	0	0	0	0	0	0	0	0	0	0	0	0	0	0	0	0	0	0	0	1	1	0	0	2	0	0	3	0	16	0	0
OTU_1223	0	0	0	0	0	0	0	0	0	0	0	0	0	0	0	0	0	0	0	0	0	1	0	0	0	0	0	0	0	0	0	0	0	0	1	0	0	0	0	4	0	5	2	10	1	2	4	6	0
OTU_1224	0	0	0	0	0	0	0	0	0	0	0	0	0	0	0	0	0	0	0	0	0	0	1	0	0	0	0	0	0	0	0	0	0	0	0	0	0	0	0	0	0	0	0	0	0	0	3	2	0
OTU_1225	0	0	0	0	0	0	0	32	0	0	0	0	0	0	0	0	0	0	0	0	0	0	0	0	0	0	0	0	0	0	0	0	0	0	0	0	0	0	0	0	0	0	0	0	0	0	0	0	0
OTU_1226	0	0	0	0	0	0	0	0	0	0	0	0	1	0	0	0	0	0	0	0	0	0	0	0	0	29	0	0	0	0	0	0	0	0	0	0	0	0	0	0	0	0	0	0	0	0	0	0	0
OTU_1227	0	0	0	0	0	0	0	6	0	0	0	0	2	0	0	0	0	0	0	0	0	0	1	3	0	0	0	0	0	0	0	0	0	0	0	0	0	1	16	16	5	12	10	8	19	17	17	11	9
OTU_1228	0	0	0	0	0	0	0	0	0	0	0	0	0	0	0	0	0	0	0	0	0	0	0	1	0	0	0	1	0	0	0	0	0	0	0	0	1	1	0	1	0	0	0	0	2	0	1	1	38
OTU_1229	0	0	0	0	0	0	0	0	0	0	0	0	0	0	0	0	0	0	0	0	0	0	0	0	0	0	0	0	0	0	0	0	0	0	0	0	0	0	0	3	1	0	1	1	1	4	3	5	5
OTU_1230	0	0	0	0	94	0	0	1	57	1	30	40	41	10	10	158	0	8	14	39	16	68	6	25	201	36	22	52	40	5	163	370	277	68	156	494	172	49	294	317	180	288	247	378	305	268	293	815	256
OTU_1231	0	0	0	0	0	0	0	0	0	0	0	0	1	0	0	1	0	1	2	0	11	0	5	1	0	0	0	0	0	0	0	1	0	0	1	0	0	0	0	0	0	0	0	0	1	0	1	0	1
OTU_1232	0	0	0	0	0	0	0	0	0	0	0	0	1	1	0	0	0	0	0	0	0	0	0	0	0	1	0	0	0	0	0	0	0	0	0	0	0	0	16	11	1	5	4	2	0	7	1	0	0
OTU_1233	0	0	0	0	0	0	0	0	0	0	0	0	0	0	0	0	0	0	2	0	0	0	0	0	0	0	0	0	0	0	0	0	0	0	0	0	0	0	0	2	0	2	1	0	1	0	0	0	1
OTU_1234	0	0	0	0	0	0	0	0	0	0	0	0	0	0	1	0	0	1	0	0	0	0	0	0	0	0	0	1	0	0	0	0	0	0	0	0	0	1	12	15	33	19	40	22	12	4	11	4	1
OTU_1235	0	0	0	0	0	0	0	0	0	0	0	0	0	0	0	0	0	0	0	0	0	0	0	0	0	0	1	0	1	0	0	0	0	0	0	0	0	1	5	7	4	7	8	5	9	0	2	0	2
OTU_1236	0	0	0	0	0	0	3	0	0	0	0	1	1	1	2	0	0	0	0	0	0	0	0	0	0	0	0	0	0	0	0	0	0	0	0	0	0	0	13	7	1	11	2	6	9	1	4	4	0
OTU_1237	0	0	0	0	0	0	0	0	0	0	0	0	0	1	1	0	0	0	0	0	0	0	0	0	0	0	0	0	0	0	0	0	0	0	0	0	0	0	5	3	15	0	2	3	2	0	0	0	0
OTU_1238	0	0	0	0	0	0	0	0	0	0	0	0	0	0	0	0	0	0	0	0	0	0	0	0	0	0	0	0	0	0	0	0	1	0	0	0	0	0	6	2	1	1	0	6	3	0	0	0	2
OTU_1239	0	0	0	0	0	0	30	0	0	0	23	0	0	1	0	0	0	0	0	0	0	0	0	0	0	0	0	0	0	0	0	0	0	0	0	0	0	0	0	0	0	0	0	0	0	0	0	0	0
OTU_1240	0	0	0	0	0	0	0	0	0	0	0	0	0	0	2	0	0	0	1	0	0	0	0	0	2	18	0	0	0	0	0	0	0	0	0	0	0	0	0	0	0	0	0	0	1	0	0	0	2
OTU_1241	0	0	0	0	0	0	0	0	0	0	0	1	2	0	0	0	0	0	0	0	0	0	0	0	0	3	0	0	0	0	0	0	0	0	0	0	2	0	4	0	0	1	1	3	8	1	1	0	8
OTU_1242	0	0	0	0	0	0	0	0	0	0	0	0	0	0	0	0	0	0	0	0	0	0	0	0	0	0	0	0	0	0	0	0	0	0	0	0	0	0	1	2	1	5	2	0	1	40	16	8	0
OTU_1243	0	0	0	0	0	0	0	0	0	0	0	0	0	0	0	0	0	0	0	0	0	0	0	0	0	0	0	0	0	0	0	0	0	0	0	0	0	0	0	0	0	0	0	0	0	0	0	0	3
OTU_1244	0	0	0	0	0	0	0	0	0	0	0	2	2	2	0	1	0	143	4	0	0	2	0	0	0	0	1	6	1	0	1	1	1	0	0	0	3	1	6	12	15	14	13	25	19	23	28	31	43
OTU_1245	0	0	0	0	0	0	0	0	0	0	0	0	0	0	0	0	0	0	0	0	0	0	0	0	0	0	0	0	0	0	0	0	0	0	2	0	0	2	0	0	0	1	0	0	1	0	1	0	10
OTU_1246	0	0	0	0	0	0	0	0	0	0	0	0	0	0	1	0	0	0	0	0	0	0	0	0	0	0	0	0	0	0	0	0	0	0	0	0	0	1	13	8	8	9	3	6	8	18	1	8	1
OTU_1247	0	0	0	0	0	0	0	0	0	0	0	0	0	0	0	0	0	0	0	0	0	0	0	0	0	0	0	0	0	0	0	0	0	26	2	0	0	0	0	0	0	0	0	0	0	1	0	0	0
OTU_1248	0	0	0	0	0	0	0	0	0	0	0	0	0	0	0	0	0	0	0	0	0	0	0	0	0	0	0	0	0	0	0	0	0	0	0	0	0	1	0	0	0	0	0	1	2	0	5	15	0
OTU_1249	0	0	0	0	0	0	0	0	0	0	0	0	0	1	1	0	0	0	1	27	0	1	0	0	0	0	0	0	0	0	0	0	0	0	0	0	0	0	1	1	0	0	0	0	0	0	1	0	0
OTU_1250	0	0	0	0	0	0	0	0	0	0	0	0	0	0	0	0	0	0	0	0	0	0	0	0	0	0	0	1	0	0	0	0	0	0	0	0	2	0	0	0	0	1	0	4	0	0	0	0	10
OTU_1251	0	0	0	0	0	0	0	0	0	0	0	0	1	0	0	0	0	1	1	0	0	0	0	0	1	1	1	2	1	1	0	0	0	0	0	0	1	1	5	5	4	5	4	5	14	2	1	4	4
OTU_1252	0	0	0	0	0	0	0	0	0	0	0	0	0	0	0	0	0	0	0	0	2	0	0	0	1	1	0	0	0	0	0	0	0	0	0	0	0	0	0	0	0	0	0	0	0	0	0	0	3
OTU_1253	0	0	0	0	0	0	0	0	0	0	0	0	0	0	0	0	0	0	0	0	0	0	0	0	0	0	0	0	0	0	0	0	0	0	0	0	0	1	1	0	3	7	3	4	5	0	0	0	3
OTU_1254	0	0	0	0	0	0	0	0	0	0	0	0	0	0	0	0	0	0	0	0	0	0	0	0	0	0	0	0	0	0	0	0	0	0	0	0	0	0	0	0	3	1	3	1	6	2	1	9	1
OTU_1255	0	0	0	0	0	0	0	0	0	0	0	0	2	0	1	0	0	1	0	0	0	0	0	0	0	0	0	0	0	0	0	0	0	0	0	0	0	0	9	2	1	11	5	1	8	0	3	1	2
OTU_1256	0	0	0	0	0	0	0	0	0	0	0	1	1	2	2	1	0	3	2	0	0	0	0	0	2	0	4	5	2	0	0	0	4	0	0	0	5	2	10	17	7	26	9	50	43	2	3	1	46
OTU_1257	0	0	1	0	26	0	0	0	0	0	0	0	0	0	0	0	0	0	0	0	0	0	0	0	0	0	0	0	0	0	0	0	0	0	0	0	0	0	1	0	1	0	1	0	0	14	4	1	0
OTU_1258	0	0	0	0	0	0	0	0	0	0	0	0	0	0	0	0	0	0	0	0	0	0	0	0	0	0	0	0	0	0	0	0	0	0	0	0	0	0	3	0	0	3	2	0	4	3	0	2	10
OTU_1259	0	0	0	0	0	0	0	0	0	0	0	0	0	0	0	0	0	0	0	0	0	0	0	0	0	0	0	0	0	0	0	0	0	0	0	0	0	0	0	0	0	0	1	0	0	1	0	0	0
OTU_1260	0	0	0	0	0	0	0	0	0	0	0	0	0	0	0	0	0	0	0	0	0	0	0	0	0	0	0	0	0	0	1	0	1	0	0	0	0	0	0	0	1	3	0	0	3	1	0	1	3
OTU_1261	0	0	0	0	0	0	0	0	0	0	0	0	0	0	0	0	0	0	0	0	0	0	0	0	0	0	0	0	0	0	1	0	0	0	0	0	1	1	2	3	6	4	8	5	4	0	1	3	5
OTU_1262	0	0	0	0	0	0	0	0	0	0	0	0	0	0	0	0	1	0	0	11	0	0	0	0	5	0	0	3	0	1	0	3	0	0	5	0	0	1	0	0	0	0	3	8	1	3	4	1	1
OTU_1263	0	0	0	0	0	0	0	0	0	0	0	0	0	0	0	0	0	0	0	0	0	0	0	0	0	0	0	0	0	0	0	0	0	0	1	0	0	0	0	0	0	1	0	0	0	22	18	9	0
OTU_1264	0	0	0	0	0	0	40	0	0	0	359	10	143	656	48	0	1	2	1	0	1	0	0	2	4	2	4	1	0	115	0	0	0	1	0	0	1	0	1	1	1	0	1	1	5	1	0	0	1
OTU_1265	0	0	0	0	0	0	0	0	0	0	0	0	0	0	0	0	0	0	0	0	0	0	0	0	1	0	0	1	0	0	0	0	0	0	0	0	0	4	7	5	6	4	4	8	4	4	3	4	22
OTU_1266	0	0	0	0	0	0	0	0	0	0	0	0	0	0	0	3	0	0	0	0	0	0	0	0	1	0	0	0	0	0	0	2	0	0	0	0	0	0	6	0	3	0	2	0	1	1	0	2	1
OTU_1267	0	0	0	0	0	0	0	0	0	0	0	0	0	0	0	0	0	0	0	0	0	0	0	0	0	0	0	0	0	0	1	0	0	0	0	0	0	0	0	0	1	0	0	0	1	0	0	0	5
OTU_1268	0	0	0	0	0	0	0	0	0	0	0	0	0	0	0	0	0	1	0	0	0	0	0	0	1	0	0	1	9	0	0	0	0	0	0	0	0	7	3	12	12	6	5	8	32	7	7	5	0
OTU_1269	0	0	0	0	0	0	0	0	0	0	0	0	0	0	0	0	0	0	0	0	0	0	0	0	0	0	0	0	0	0	0	0	0	0	0	0	0	0	1	0	1	0	0	0	0	27	1	9	0
OTU_1270	0	0	0	0	0	0	0	0	0	0	0	0	0	0	0	0	0	0	0	0	0	0	0	0	0	0	0	0	0	0	0	1	0	0	0	0	0	0	1	0	0	0	0	1	0	0	0	1	4
OTU_1271	0	0	0	0	0	0	0	0	0	0	0	0	0	0	0	0	0	0	0	0	0	0	0	0	0	0	0	0	0	0	1	0	0	1	0	0	0	2	10	5	7	3	10	10	1	1	2	0	3
OTU_1272	0	0	0	0	0	0	0	0	0	0	0	0	0	0	0	0	0	0	0	0	0	0	0	0	0	0	0	0	0	0	0	0	0	0	0	0	0	0	0	0	0	0	0	0	0	0	0	0	0
OTU_1273	0	0	0	0	0	0	0	0	0	0	0	0	0	0	0	0	0	0	0	0	1	0	0	0	0	0	0	0	0	0	0	0	0	0	0	0	0	0	0	5	1	0	0	6	6	9	2	5	10
OTU_1274	0	0	0	0	0	0	0	0	0	0	0	0	0	0	0	0	0	0	0	0	0	0	0	0	0	0	0	0	0	0	0	0	0	0	0	0	0	0	1	0	0	0	0	0	0	0	0	0	0
OTU_1275	0	0	0	0	0	0	0	0	0	0	0	0	0	0	0	0	0	0	0	0	0	0	0	0	0	0	0	0	0	0	0	0	0	0	0	0	0	0	11	1	6	5	3	6	3	8	3	5	4
OTU_1276	0	0	0	0	0	0	0	0	0	0	0	0	2	0	0	0	0	0	0	0	0	0	0	0	0	0	0	0	0	0	0	0	0	0	0	1	4	5	6	2	2	11	7	7	8	9	5	11	12
OTU_1277	0	0	0	0	0	0	0	0	0	0	0	0	0	0	0	1	0	0	0	0	0	0	0	0	0	0	0	0	0	0	0	0	0	0	0	0	0	0	0	2	0	15	2	0	0	0	0	0	0
OTU_1278	0	0	0	0	0	0	0	0	0	0	0	0	0	0	0	0	0	0	0	0	0	0	0	0	0	0	0	0	0	0	0	0	0	0	0	0	0	0	2	0	0	1	0	1	1	1	1	3	1
OTU_1279	0	0	0	0	0	0	0	0	0	0	0	10	17	0	1	0	0	0	0	0	0	0	0	0	0	0	0	0	0	0	0	0	0	0	0	0	0	0	0	0	0	0	0	0	0	0	0	0	0
OTU_1280	0	0	0	0	0	0	0	0	0	0	0	0	0	0	0	0	29	0	0	0	0	0	0	0	0	0	0	0	0	0	0	0	0	0	0	0	0	0	0	0	0	0	1	0	0	1	0	0	0
OTU_1281	0	0	0	0	0	0	0	0	0	0	0	0	0	1	0	0	0	0	0	0	1	0	0	0	1	0	0	0	0	0	0	0	1	0	0	0	1	3	3	4	1	1	4	8	9	2	3	0	3
OTU_1282	0	0	0	0	0	0	0	0	0	0	0	0	0	0	0	1	0	0	0	0	0	0	0	1	1	0	0	1	0	0	0	0	0	0	0	0	0	0	0	2	0	0	0	0	0	0	0	0	5
OTU_1283	0	0	0	0	0	0	0	0	9	0	0	0	0	0	1	0	0	0	0	0	0	0	0	0	0	0	0	0	0	1	0	0	0	0	0	0	0	0	1	4	0	10	5	0	3	4	6	0	1
OTU_1284	0	0	0	0	0	0	0	0	0	0	0	0	0	0	0	0	0	0	0	0	0	0	0	0	0	0	0	0	0	0	0	0	0	0	0	0	0	0	0	0	0	3	3	6	2	0	4	3	5
OTU_1285	0	0	0	0	0	0	0	0	0	0	0	0	0	0	0	0	0	0	0	0	0	0	0	0	0	0	0	0	0	0	0	0	0	0	0	0	0	0	0	0	0	2	0	0	1	0	0	0	0
OTU_1286	0	0	0	0	0	0	0	0	0	0	0	0	0	0	0	0	0	0	0	0	0	0	0	0	0	0	1	0	0	0	0	0	0	0	0	0	1	0	3	4	0	6	3	1	0	0	1	0	5
OTU_1287	0	0	0	0	0	0	0	0	0	0	0	0	0	0	1	1	0	0	0	0	0	0	0	1	0	1	3	0	1	0	0	0	0	0	1	1	3	3	55	50	60	79	54	58	72	6	36	73	12
OTU_1288	0	0	0	2	0	0	0	1	1	1	4	0	1	0	2	0	0	1	1	13	20	121	2	17	24	9	27	43	18	32	8	14	38	6	66	78	35	9	0	2	1	2	1	0	1	4	1	5	3
OTU_1289	0	0	1	0	0	0	0	25	0	0	0	0	0	0	0	0	0	0	0	0	0	0	0	0	0	0	0	0	0	0	0	0	1	7	0	1	0	0	0	0	0	0	0	0	0	0	0	0	0
OTU_1290	0	0	0	0	0	0	0	0	0	0	0	0	0	0	0	1	0	0	0	0	0	0	0	0	0	0	1	0	0	0	0	0	0	0	0	0	0	0	0	0	0	2	1	6	3	0	1	0	1
OTU_1291	0	0	0	0	0	0	0	0	0	0	0	0	0	0	0	0	0	0	0	0	0	0	0	0	0	0	0	1	0	0	0	0	0	0	0	0	1	1	9	12	1	5	4	6	1	1	3	3	15
OTU_1292	0	0	0	0	0	0	0	0	0	0	0	1	0	0	0	0	0	0	0	0	0	0	0	0	0	0	0	0	0	0	0	0	0	0	0	0	0	1	0	0	1	0	4	5	1	3	3	4	5
OTU_1293	0	0	0	0	0	0	0	0	0	0	0	0	0	0	0	0	0	0	0	0	0	0	0	0	0	0	0	0	0	0	0	0	1	1	1	0	1	1	2	4	0	1	4	1	2	15	6	9	0
OTU_1294	0	0	0	0	0	0	0	0	0	0	0	0	0	0	0	0	0	0	0	0	0	0	0	0	0	0	0	0	0	0	0	0	0	0	0	0	0	0	1	0	0	0	0	0	0	0	0	0	0
OTU_1295	0	0	0	0	0	0	0	0	0	0	0	0	0	0	0	0	0	0	0	0	0	0	0	0	0	0	0	0	0	0	0	0	0	0	0	0	0	0	0	0	0	0	0	0	0	0	0	0	6
OTU_1296	0	0	0	0	0	0	0	0	0	0	0	0	0	0	0	0	0	0	0	0	0	0	0	0	0	0	0	1	0	0	0	0	0	0	0	0	0	0	0	2	0	2	0	0	0	0	0	0	1
OTU_1297	0	0	0	0	0	0	0	0	0	0	0	0	0	0	0	0	0	1	0	0	0	0	0	0	0	1	1	1	0	0	0	0	0	0	0	1	2	4	25	23	31	2	26	30	27	19	23	25	9
OTU_1298	0	0	0	0	0	0	0	0	0	0	0	0	0	0	0	0	0	0	0	0	0	0	0	0	0	0	0	0	0	0	0	0	0	0	0	0	0	0	0	2	0	4	0	0	0	0	0	0	2
OTU_1299	0	0	0	0	0	0	0	0	0	0	0	0	0	0	0	0	0	0	0	0	0	0	0	0	0	0	0	0	0	0	0	0	0	0	0	0	1	0	3	0	1	2	4	16	6	2	0	8	3
OTU_1300	0	0	0	0	0	0	0	0	0	0	0	0	0	0	0	0	0	0	0	0	0	0	0	0	0	1	0	1	0	0	0	0	0	0	0	0	0	0	0	0	1	0	0	0	2	1	0	1	1
OTU_1301	0	0	0	0	0	0	0	0	0	0	0	0	0	0	0	0	0	0	0	0	0	0	0	0	0	0	0	0	0	0	0	1	0	0	0	0	0	0	0	0	0	0	0	0	0	0	0	0	0
OTU_1302	0	0	0	0	0	0	0	0	0	0	0	0	0	0	0	0	0	0	0	0	0	0	0	0	0	0	0	0	0	0	0	0	0	0	0	0	2	0	8	8	8	0	5	5	1	2	0	0	6
OTU_1303	0	0	0	0	0	0	0	0	0	0	0	0	0	0	0	0	0	0	0	0	0	0	0	0	0	0	0	0	0	0	0	0	0	0	0	0	0	0	0	0	13	1	2	13	4	0	1	2	5
OTU_1304	0	0	0	0	0	0	0	0	0	0	0	0	0	0	0	0	0	1	0	0	11	0	0	10	0	1	0	2	12	0	0	0	1	0	0	0	0	0	11	3	0	3	7	5	9	22	1	8	5
OTU_1305	0	0	0	0	0	0	0	0	0	0	0	0	0	0	0	0	0	0	0	0	0	0	0	0	0	0	0	0	0	0	0	0	0	0	0	0	0	0	4	8	14	5	0	6	0	2	2	3	1
OTU_1306	0	0	0	0	0	0	0	0	0	0	0	0	0	28	0	0	0	0	0	0	0	0	0	0	0	0	0	0	0	0	0	0	0	0	0	0	0	0	0	0	0	0	0	0	0	0	0	0	0
OTU_1307	0	0	0	0	0	0	0	0	0	0	0	0	0	2	4	0	0	0	1	0	0	0	0	2	0	0	2	4	1	0	0	0	1	0	0	0	4	0	0	4	5	3	0	2	6	0	0	0	37
OTU_1308	0	0	0	0	0	0	0	0	0	0	0	0	0	0	0	0	0	0	0	0	0	0	0	0	2	0	0	0	0	0	0	0	0	0	0	0	0	0	3	2	2	4	13	4	1	1	0	0	0
OTU_1309	0	0	0	0	0	0	0	0	1	0	0	0	0	0	0	0	0	0	0	0	0	0	0	0	0	0	0	0	0	0	0	0	0	0	0	0	0	0	1	4	0	1	0	0	2	3	1	3	0
OTU_1310	0	0	0	0	0	0	0	0	0	0	0	0	0	0	0	0	0	0	0	0	0	0	0	0	0	0	0	0	0	0	0	0	0	0	0	0	0	0	2	2	0	3	1	1	2	2	0	0	6
OTU_1311	0	0	0	0	0	0	0	0	0	0	0	0	0	0	0	0	0	0	0	0	0	0	0	0	0	0	0	0	0	0	0	0	0	0	0	0	24	0	0	1	0	1	0	0	0	0	1	0	1
OTU_1312	0	0	373	0	0	0	0	0	1	0	0	2	0	0	1	1	0	0	17	93	27	1	31	10	4	1	1	0	2	1	2	1	2	5	1	3	0	1	1	0	0	0	0	0	0	0	1	0	1
OTU_1313	0	0	0	0	0	0	0	0	0	0	0	0	0	0	0	0	0	0	0	0	0	0	0	0	0	0	1	0	0	0	0	0	1	0	0	0	0	1	0	0	0	0	0	1	1	2	0	0	9
OTU_1314	0	0	0	0	0	0	0	0	0	0	0	0	2	1	0	0	0	0	0	0	0	0	0	1	0	0	0	0	0	0	0	2	1	0	5	1	0	1	8	10	1	5	5	21	8	2	6	5	13
OTU_1315	0	0	0	0	0	0	0	0	0	0	0	0	0	0	0	0	0	0	0	0	0	0	0	0	0	0	0	0	0	0	0	0	0	0	0	0	0	1	1	0	3	2	8	2	14	0	0	1	0
OTU_1316	0	0	0	0	0	0	0	0	0	0	1	1	0	2	0	0	15	0	10	0	0	0	0	0	0	0	0	0	0	0	0	0	0	0	0	0	0	0	1	1	3	2	2	1	1	1	2	0	4
OTU_1317	0	0	0	0	0	0	0	0	0	0	0	0	0	0	0	0	0	0	0	0	0	0	0	0	0	0	0	0	0	0	0	0	0	0	0	0	0	0	0	0	1	0	0	0	0	0	0	0	7
OTU_1318	0	0	0	0	0	0	0	0	0	0	0	0	0	0	0	0	0	0	0	0	0	0	0	1	0	0	1	0	0	0	0	0	0	0	0	0	0	0	0	0	0	0	0	0	0	0	0	0	27
OTU_1319	0	0	0	0	0	0	0	0	0	0	0	0	0	0	0	0	0	0	0	0	0	0	0	0	0	0	0	0	0	0	0	0	0	0	0	0	0	0	9	2	1	4	0	1	5	0	0	1	0
OTU_1320	0	0	0	0	0	0	0	0	0	0	0	0	0	0	0	0	0	0	0	0	0	0	0	0	0	0	0	0	0	0	0	0	0	0	0	0	0	1	1	0	0	0	2	5	3	0	0	0	1
OTU_1321	0	0	0	0	0	0	0	0	0	0	0	0	1	0	0	0	0	0	1	0	0	0	0	0	0	0	0	0	0	0	0	0	0	0	0	0	1	0	0	2	6	2	0	4	0	0	0	0	2
OTU_1322	0	0	0	0	0	0	0	0	0	0	0	0	0	0	0	0	0	0	0	0	0	0	0	0	0	0	0	0	0	0	0	0	0	0	0	0	0	2	0	0	2	1	1	2	5	14	6	9	2
OTU_1323	0	0	0	0	0	0	0	0	24	0	0	0	1	0	0	0	0	1	0	0	0	0	0	0	0	0	0	4	0	0	0	0	0	1	0	0	1	0	6	3	3	9	2	6	7	21	3	4	0
OTU_1324	0	0	0	0	0	0	0	0	0	0	0	0	0	0	0	0	0	0	0	0	0	0	0	0	0	0	0	0	0	0	0	0	0	0	0	0	0	0	12	7	8	9	11	13	4	2	5	14	0
OTU_1325	0	0	0	0	0	0	0	0	0	0	0	0	0	0	0	0	0	0	0	0	0	0	0	0	0	0	1	0	0	0	0	0	0	0	0	0	0	1	3	4	2	11	1	0	0	0	0	0	0
OTU_1326	0	0	0	0	0	0	0	0	0	0	0	0	0	0	0	0	0	0	0	0	0	0	0	0	0	0	0	13	0	0	1	0	0	9	0	0	0	0	0	0	0	0	0	0	0	1	0	0	0
OTU_1327	0	0	0	0	0	0	0	0	0	0	0	0	0	0	0	0	0	0	0	0	4	0	1	0	0	6	7	0	2	0	0	4	2	16	0	0	2	0	0	0	0	0	0	0	0	0	0	0	0
OTU_1328	0	0	0	0	0	0	0	0	0	0	0	0	0	0	0	0	0	0	0	0	1	0	0	0	0	0	0	0	0	0	0	0	0	0	0	0	1	0	3	4	2	8	10	0	2	10	6	4	0
OTU_1329	0	0	0	0	0	0	0	0	0	0	0	1	0	0	1	0	0	0	1	0	0	0	0	0	0	0	0	0	0	0	1	0	1	0	0	0	0	0	8	5	2	7	2	3	0	0	0	2	3
OTU_1330	0	0	0	0	0	0	0	0	0	0	0	0	0	0	0	0	0	0	0	0	0	0	0	0	2	23	0	0	0	1	0	0	0	0	0	0	0	0	0	0	0	0	0	0	0	0	0	0	0
OTU_1331	0	0	0	0	0	0	0	0	0	0	0	0	0	0	0	0	0	0	0	0	0	0	0	0	0	0	0	0	0	0	0	0	0	0	0	0	22	0	0	0	0	0	1	0	0	0	0	0	2
OTU_1332	0	0	0	0	0	0	0	0	0	0	0	0	0	0	1	2	0	0	0	0	0	0	0	0	0	0	0	0	0	0	0	0	0	0	0	0	0	0	1	1	0	0	0	5	1	1	6	3	2
OTU_1333	0	0	0	0	0	0	0	0	0	0	0	0	0	25	0	0	0	0	0	0	0	0	0	0	0	0	0	0	0	0	0	0	0	0	0	0	0	0	0	0	0	0	0	0	0	0	0	0	0
OTU_1334	0	0	0	0	0	0	0	0	0	0	1	0	0	0	0	0	0	0	0	0	0	0	0	0	0	0	0	0	0	0	0	0	0	0	0	0	0	0	1	0	0	3	5	7	8	6	0	0	10
OTU_1335	0	0	0	0	0	0	0	0	0	0	0	0	0	0	0	0	0	0	0	0	0	0	0	0	0	0	0	0	0	0	0	0	0	0	1	0	0	0	0	0	1	16	0	0	2	1	11	3	1
OTU_1336	0	0	0	0	0	0	0	0	0	0	0	0	0	0	0	0	0	0	0	0	0	0	0	0	0	0	0	0	0	0	0	0	0	25	0	0	0	0	0	0	0	1	0	0	0	2	0	0	0
OTU_1337	0	0	0	0	0	0	0	0	0	0	0	0	0	0	0	0	0	0	0	0	0	0	0	0	0	0	0	0	0	1	0	0	0	0	0	0	0	1	1	0	20	0	13	3	3	2	0	3	7
OTU_1338	0	0	0	0	0	0	0	0	0	0	0	0	0	0	1	0	0	0	0	0	0	0	0	1	0	1	1	0	1	0	0	0	2	0	0	0	1	0	1	2	1	2	1	1	6	0	1	1	18
OTU_1339	0	0	0	0	0	0	0	0	0	0	0	0	0	0	0	0	0	0	0	0	0	0	0	0	0	0	0	1	0	0	0	0	0	0	0	0	0	0	0	1	0	0	0	0	0	0	0	0	11
OTU_1340	238	396	5	4	47	70	29	134	265	8	74	50	21	22	33	11	278	9	90	739	199	654	132	115	471	59	32	116	36	126	23	18	117	193	85	48	23	8	93	31	50	48	22	191	60	126	129	156	111
OTU_1341	0	0	0	0	0	0	0	0	0	0	0	1	0	0	0	0	0	0	0	1	3	0	0	0	0	0	0	0	1	0	0	1	0	1	0	0	1	2	19	37	19	18	18	21	36	35	14	10	22
OTU_1342	0	0	0	0	0	0	0	0	0	0	0	0	0	0	0	0	0	0	0	0	0	0	0	0	0	0	0	0	1	0	0	0	1	0	1	0	3	0	4	0	13	12	9	14	2	2	1	3	7
OTU_1343	0	0	0	0	0	0	0	0	0	0	0	0	0	0	1	0	0	0	0	0	0	0	0	0	0	0	1	0	0	0	0	11	0	0	0	0	0	1	6	2	4	1	4	12	9	4	0	8	8
OTU_1344	0	0	0	0	0	0	0	0	0	0	0	0	0	0	0	0	0	0	0	0	0	0	0	0	0	0	0	0	0	0	0	0	0	0	0	0	0	2	8	1	2	6	8	3	0	3	1	0	1
OTU_1345	0	0	0	0	0	0	0	0	0	0	0	0	0	0	0	0	0	3	0	0	0	0	0	0	0	0	0	0	0	0	1	0	0	0	0	0	0	0	0	0	0	0	0	1	0	0	0	0	2
OTU_1346	0	0	0	0	0	0	0	0	0	0	0	5	0	0	1	0	0	0	4	0	0	0	0	0	0	0	0	0	0	0	0	0	1	0	0	0	0	0	0	1	0	0	0	0	1	0	2	1	0
OTU_1347	0	0	0	0	0	0	0	0	0	0	0	0	0	0	0	0	0	0	0	0	0	0	0	0	0	0	0	1	0	0	0	0	0	0	0	0	0	0	0	1	1	1	1	0	2	1	2	0	2
OTU_1348	0	0	0	0	0	0	0	0	0	0	0	0	0	0	0	0	0	2	0	0	0	0	0	0	0	0	0	0	0	1	0	0	1	0	0	0	0	0	0	5	10	1	6	4	1	0	1	1	2
OTU_1349	0	0	0	0	0	0	0	0	0	0	0	0	0	0	0	0	1	0	0	0	0	2	0	0	0	0	0	0	0	0	0	0	0	0	1	0	0	2	0	4	1	4	11	2	4	17	7	6	0
OTU_1350	0	0	0	0	0	0	0	0	0	0	0	0	0	0	0	0	0	0	0	0	0	0	0	0	0	0	0	1	0	0	0	0	0	0	0	0	0	0	14	5	2	7	12	9	6	2	3	13	1
OTU_1351	0	0	0	0	0	0	0	0	0	0	0	0	0	0	0	0	0	0	0	0	0	0	0	0	0	0	0	0	0	0	0	0	0	0	0	0	0	0	0	1	2	0	0	0	4	23	19	14	0
OTU_1352	0	0	0	0	0	0	0	0	0	0	0	0	0	0	0	0	0	0	0	0	0	0	0	0	0	0	0	0	0	0	0	0	0	0	0	0	1	0	3	0	4	1	3	5	0	0	1	4	0
OTU_1353	0	0	0	0	0	0	0	0	0	0	0	0	0	1	0	0	0	0	0	0	0	0	0	0	0	0	0	0	0	0	0	0	0	12	0	0	0	0	0	0	0	0	0	0	0	1	0	0	5
OTU_1354	0	0	0	0	0	0	0	0	0	0	0	0	0	0	0	0	0	0	0	0	0	0	0	0	0	0	0	0	0	0	0	0	0	0	0	0	0	0	10	0	0	5	7	7	9	1	6	5	7
OTU_1355	0	0	0	0	0	0	0	0	0	0	0	0	0	0	0	0	1	1	0	1	0	0	0	0	0	0	0	1	0	0	0	1	0	1	0	0	1	2	48	28	33	35	57	26	42	53	28	17	7
OTU_1356	0	0	0	0	0	0	0	0	0	0	0	0	0	0	0	0	0	0	0	0	0	0	0	0	0	0	0	2	0	0	0	0	0	0	0	0	0	0	0	0	0	1	0	3	0	0	0	0	0
OTU_1357	0	0	0	0	0	0	0	0	0	0	0	0	0	0	0	0	0	0	0	0	0	0	0	0	0	0	0	0	0	0	0	0	0	0	0	0	0	0	0	1	0	0	0	0	3	0	0	0	6
OTU_1358	0	0	0	0	0	0	0	0	0	0	0	0	0	0	1	1	0	1	0	0	0	0	0	0	0	0	0	0	0	0	0	0	0	0	0	0	0	1	0	0	0	0	0	0	0	0	0	1	4
OTU_1359	0	0	0	0	0	0	0	0	0	0	0	0	0	0	2	0	0	1	0	0	0	0	0	1	1	1	1	1	0	0	0	0	0	0	0	0	1	1	17	37	35	14	15	39	58	17	11	15	26
OTU_1360	0	0	0	0	0	0	0	0	0	0	0	0	0	0	0	0	0	0	0	0	0	0	0	0	0	0	0	0	0	0	0	0	0	0	0	0	1	0	12	7	9	4	5	1	4	6	2	7	0
OTU_1361	0	0	0	0	0	0	0	0	0	0	0	0	0	0	1	0	0	0	0	0	0	0	0	0	0	0	0	0	0	0	0	0	0	0	0	0	0	0	6	1	2	0	0	1	0	1	1	2	8
OTU_1362	0	0	0	0	0	0	0	0	0	0	0	0	0	0	0	0	0	1	0	0	0	0	0	0	1	0	0	0	0	0	0	0	0	0	0	0	0	1	0	1	2	0	0	3	5	1	1	0	1
OTU_1363	0	0	0	0	0	0	0	0	0	0	0	12	0	0	0	0	0	0	24	0	0	1	0	0	0	0	0	0	0	0	0	0	0	0	0	0	0	0	0	0	0	0	0	0	1	0	0	0	0
OTU_1364	0	0	0	0	0	0	0	0	0	0	0	0	0	0	0	0	0	0	0	0	0	0	0	1	0	0	0	0	0	0	0	0	0	0	0	0	0	0	2	1	0	1	0	4	4	9	2	7	5
OTU_1365	0	0	0	0	0	0	0	0	0	0	0	0	0	1	1	0	0	0	0	0	0	0	0	0	0	0	0	1	0	0	2	0	0	0	0	0	0	1	4	1	3	11	8	8	15	9	10	10	26
OTU_1366	0	0	0	0	0	0	0	0	0	0	0	0	0	0	0	0	0	0	0	0	0	0	0	0	0	0	0	0	0	0	0	0	1	0	0	0	0	0	1	1	7	0	0	3	3	7	3	6	3
OTU_1367	0	0	0	0	0	0	0	0	0	0	0	0	0	0	0	0	0	0	0	0	0	0	0	0	0	0	1	0	0	0	0	0	0	0	0	0	0	0	1	5	4	0	4	1	0	0	0	0	2
OTU_1368	0	0	0	0	0	0	0	0	0	0	0	0	0	0	0	0	0	0	0	0	0	0	0	0	0	0	0	0	0	0	0	0	0	0	0	0	0	0	2	3	6	2	5	4	1	4	2	6	1
OTU_1369	0	0	0	0	0	0	0	0	0	0	0	0	0	1	2	0	1	0	0	1	0	0	0	0	0	2	1	2	0	2	1	0	0	2	0	0	1	4	70	100	53	72	92	31	30	86	44	25	6
OTU_1370	0	0	0	0	0	0	0	0	0	0	0	0	0	0	0	0	0	0	0	0	0	0	0	0	0	40	0	0	0	0	0	0	0	0	0	0	0	0	0	0	0	0	0	0	1	0	0	0	0
OTU_1371	0	0	0	0	0	0	0	0	3	0	0	6	0	0	0	24	0	0	0	0	8	0	0	0	1	1	0	2	0	1	0	1	0	0	0	0	0	0	1	5	4	0	6	11	3	9	19	15	25
OTU_1372	0	0	0	0	0	0	0	0	0	0	0	0	2	0	0	0	0	0	0	0	0	0	0	0	0	1	0	0	1	0	0	0	0	0	1	0	0	1	10	1	1	12	7	8	3	3	3	0	0
OTU_1373	0	0	0	0	0	0	0	0	0	0	0	0	0	0	0	0	0	0	0	0	0	0	0	0	0	0	0	0	1	0	0	0	0	1	0	0	0	1	4	1	6	6	4	3	7	3	3	1	0
OTU_1374	0	0	0	0	0	0	0	0	0	0	0	0	0	1	0	0	0	0	1	1	0	0	1	1	0	0	0	6	0	0	0	1	0	0	0	0	0	0	0	0	1	3	2	8	2	3	3	5	8
OTU_1375	0	0	0	0	0	0	0	0	0	0	0	0	2	1	1	0	0	1	0	0	0	0	0	0	0	0	0	1	1	0	2	0	2	0	0	0	0	0	18	19	21	0	18	16	19	2	5	2	4
OTU_1376	0	0	0	0	0	0	0	0	0	0	0	0	0	0	1	0	0	0	0	0	0	0	0	0	0	1	0	0	2	0	0	0	0	0	0	0	0	0	1	0	0	1	0	0	2	0	1	0	1
OTU_1377	0	0	0	0	0	0	0	0	0	0	0	0	0	0	0	0	0	0	0	0	0	0	0	2	0	1	0	1	0	0	0	0	0	0	0	0	0	0	2	0	1	0	0	2	4	0	0	1	4
OTU_1378	0	0	0	0	0	0	0	0	0	0	0	0	0	1	1	0	0	0	0	0	0	0	0	0	0	0	0	0	0	0	0	0	0	0	0	0	0	0	15	13	6	9	3	5	16	13	2	5	1
OTU_1379	0	0	0	0	0	0	0	0	0	0	0	0	0	0	0	0	0	0	0	0	0	0	0	0	0	0	0	0	0	0	0	0	0	0	0	0	0	0	3	0	0	1	0	2	0	1	2	0	0
OTU_1380	0	0	0	0	0	0	0	0	0	0	0	0	0	0	0	0	0	0	0	0	0	0	0	0	0	0	0	0	0	0	0	0	0	0	0	0	0	1	10	8	8	14	6	5	11	14	12	15	11
OTU_1381	0	0	0	0	0	0	0	0	0	0	0	0	0	0	0	0	0	0	0	0	0	0	0	0	0	0	0	0	0	0	0	0	0	0	0	0	0	0	1	2	1	25	1	0	2	8	2	0	0
OTU_1382	0	0	0	0	0	0	0	0	0	0	0	0	0	0	0	0	0	0	0	0	0	0	0	0	0	0	0	7	1	0	0	0	0	0	0	0	0	0	0	0	0	0	0	0	0	0	17	0	0
OTU_1383	0	0	0	0	0	0	0	0	0	0	0	0	0	0	0	0	0	0	0	0	0	0	0	1	0	0	0	1	0	0	0	0	0	0	0	0	0	0	3	4	2	0	5	3	7	3	2	5	4
OTU_1384	0	0	0	0	0	0	0	0	0	0	0	39	1	1	0	0	0	0	2	0	0	0	2	0	0	0	0	0	0	0	0	7	0	0	0	0	0	0	1	0	0	0	3	1	4	1	0	0	0
OTU_1385	0	0	0	0	0	0	0	0	0	0	0	0	26	0	0	0	0	0	0	0	0	0	0	0	0	1	0	0	0	0	0	0	0	0	0	0	0	0	0	0	0	0	0	0	0	0	0	0	0
OTU_1386	0	0	0	0	0	0	29	0	0	0	0	1	3	1	1	1	0	1	0	1	52	1	1	5	2	16	0	1	0	0	0	7	0	12	0	0	28	0	48	48	111	42	47	80	23	32	55	88	23
OTU_1387	0	0	0	0	0	0	0	0	0	0	0	0	0	21	0	0	0	0	0	0	0	0	0	0	0	0	0	0	0	0	0	0	0	0	0	0	0	0	0	1	0	0	0	1	1	0	0	0	0
OTU_1388	0	0	0	0	0	0	0	0	0	0	0	0	0	0	0	0	0	0	0	0	0	0	0	0	0	0	0	0	0	0	0	0	0	0	0	0	1	1	0	0	0	0	19	0	0	0	1	0	0
OTU_1389	0	0	0	0	0	0	0	0	0	0	0	0	0	0	0	0	0	0	0	0	0	0	0	0	0	1	0	0	0	0	0	0	0	0	0	0	0	0	23	0	0	0	0	0	0	1	0	0	0
OTU_1390	0	0	0	0	0	0	0	0	0	0	0	0	0	0	0	0	0	0	0	0	0	0	0	0	0	0	0	0	0	0	0	0	0	0	0	0	0	0	0	0	0	0	0	0	0	0	0	0	1
OTU_1391	1	1	0	0	114	92	32	1	1	3	5	112	37	29	41	92	2	192	2	33	141	45	6	16	408	25	9	1592	18	12	7	556	13	93	30	508	20	36	4	0	66	3	1	4	1	1	2	3	4
OTU_1392	0	0	0	0	0	0	0	0	0	0	0	0	0	0	0	1	0	0	0	0	0	0	0	0	0	0	1	0	0	0	0	0	0	0	0	0	1	0	3	4	7	7	14	0	1	1	0	0	1
OTU_1393	0	0	0	0	0	0	0	0	0	0	0	0	0	0	0	0	0	0	0	0	0	0	0	0	0	0	0	0	1	0	0	0	0	0	0	0	0	0	0	0	0	0	0	0	1	0	0	0	0
OTU_1394	0	0	0	0	0	0	0	0	0	0	0	0	0	0	0	0	0	0	0	0	0	0	0	0	0	0	0	0	0	1	0	0	0	0	0	0	0	0	1	0	0	2	1	1	1	0	0	1	1
OTU_1395	0	0	0	0	0	0	0	0	0	0	0	0	0	0	0	0	0	0	0	0	0	0	0	0	0	0	0	0	0	0	0	0	0	0	0	0	0	0	1	4	0	0	2	2	4	0	2	1	1
OTU_1396	0	0	1	1	0	0	0	28	101	130	70	137	211	27	360	218	1	77	24	0	21	0	0	0	2	0	2	7	5	0	2	7	0	5	0	0	0	3	44	82	32	41	55	50	68	75	39	29	92
OTU_1397	0	0	0	0	0	0	0	0	0	0	0	3	1	0	0	0	0	0	0	0	0	0	0	1	10	1	0	9	0	1	0	3	0	1	1	0	0	2	20	20	40	17	24	68	48	25	31	33	63
OTU_1398	0	0	0	0	0	0	0	0	0	0	0	0	0	1	0	0	0	0	0	0	0	0	0	0	1	0	0	0	0	0	0	0	0	0	0	1	0	0	4	20	30	5	3	12	16	3	1	12	12
OTU_1399	0	0	0	0	0	0	0	0	0	0	0	0	3	0	0	1	0	0	0	0	1	0	0	0	1	0	1	0	0	0	0	0	0	0	0	0	2	0	23	75	16	22	20	17	18	23	15	10	54
OTU_1400	0	0	0	0	0	0	0	0	0	0	0	0	21	0	0	0	0	0	0	0	0	0	0	0	0	1	0	0	0	0	0	0	0	0	0	0	0	0	0	0	0	0	0	0	0	0	0	0	0
OTU_1401	0	0	0	0	0	0	0	0	0	0	0	0	0	0	2	0	0	0	0	0	0	0	0	0	0	0	0	0	0	0	0	0	0	0	0	0	0	0	0	3	0	2	0	0	0	1	0	1	7
OTU_1402	0	0	0	0	0	0	0	0	0	0	0	0	0	0	0	0	0	0	0	0	0	0	0	1	0	0	0	1	0	0	0	0	0	0	0	0	0	1	1	1	0	5	2	1	0	1	3	0	1
OTU_1403	0	0	0	0	0	0	23	0	0	0	0	0	0	0	0	0	0	0	0	0	0	0	0	0	0	0	0	0	0	0	0	0	0	0	0	0	0	0	0	0	0	0	0	0	0	0	0	0	0
OTU_1404	0	0	0	0	0	0	0	0	0	0	0	1	0	0	0	1	0	0	0	0	0	0	1	0	0	0	0	0	0	0	0	0	0	0	0	0	0	0	5	8	9	5	2	8	7	0	1	0	0
OTU_1405	0	0	0	0	0	0	0	0	0	0	0	0	0	1	1	0	0	0	0	0	0	0	0	0	0	0	1	0	0	0	0	0	0	0	0	0	0	0	9	6	2	5	2	3	6	3	9	3	0
OTU_1406	0	0	0	0	0	0	0	0	0	0	0	0	0	0	0	0	0	0	0	0	0	0	0	0	0	0	0	0	0	0	0	0	0	0	0	0	0	1	5	6	8	1	4	5	0	28	7	12	0
OTU_1407	0	0	0	0	0	0	0	0	0	0	1	0	0	0	1	0	0	0	1	16	1	0	0	1	0	0	0	0	0	0	0	0	0	0	0	0	0	0	0	0	0	2	3	1	0	2	1	0	6
OTU_1408	0	0	0	0	0	0	0	0	0	0	0	0	0	0	0	0	0	0	0	15	0	0	0	0	0	0	0	1	1	0	0	5	0	0	0	0	1	0	9	23	6	5	3	1	2	1	0	0	0
OTU_1409	0	0	0	0	0	0	0	0	0	0	0	0	0	0	20	0	0	0	1	0	0	0	0	3	0	0	0	0	0	0	0	0	0	0	0	0	0	0	0	0	0	0	0	0	0	0	0	0	0
OTU_1410	0	0	0	0	0	0	0	0	0	0	0	1	0	0	0	0	0	2	0	0	0	0	0	0	0	1	1	2	0	0	1	4	1	0	0	0	0	1	4	26	7	2	2	1	5	1	1	0	2
OTU_1411	0	0	19	0	0	0	0	0	0	0	0	0	0	0	0	0	0	0	0	0	0	0	2	0	0	0	0	0	0	0	0	0	0	0	0	0	0	0	0	0	0	0	0	0	0	0	0	0	0
OTU_1412	0	0	0	0	0	0	0	0	0	0	0	0	2	0	1	0	0	0	0	0	0	2	0	0	1	0	0	0	0	0	0	0	0	0	0	0	0	0	6	9	25	15	14	12	12	18	27	52	18
OTU_1413	0	0	0	0	0	0	0	0	0	0	0	0	20	11	0	0	0	0	1	0	0	0	0	0	0	0	0	0	0	0	0	1	0	0	0	0	0	0	0	0	0	0	0	0	0	0	0	0	0
OTU_1414	0	0	0	0	0	0	0	0	0	0	0	0	0	0	0	0	0	0	0	0	0	0	0	0	0	0	0	0	0	0	0	0	0	0	0	0	0	0	0	0	1	0	0	1	3	0	0	0	1
OTU_1415	0	0	0	0	0	0	0	0	0	0	0	0	1	0	0	0	0	0	1	0	0	0	0	0	0	0	0	0	0	0	0	0	0	0	0	0	0	0	3	0	1	0	2	3	8	0	0	0	1
OTU_1416	0	0	0	0	0	0	0	0	0	0	0	0	0	0	0	0	0	0	0	0	0	0	0	0	0	0	0	0	0	0	0	0	0	0	0	0	0	0	0	0	1	0	0	2	2	0	2	0	0
OTU_1417	0	0	0	0	0	0	0	0	0	0	0	1	0	1	0	0	0	0	0	1	0	0	0	0	1	0	0	1	0	1	0	0	0	1	0	0	1	4	23	57	7	17	17	19	24	37	11	6	2
OTU_1418	0	0	0	0	0	0	0	29	0	0	0	0	0	0	0	1	0	0	0	0	0	0	0	0	0	0	0	0	0	0	0	0	0	0	0	0	0	0	0	0	0	0	0	0	0	0	0	0	0
OTU_1419	0	0	0	0	0	0	19	0	0	0	0	0	0	0	0	0	0	0	0	0	0	0	0	0	0	0	0	0	0	0	0	0	0	0	0	0	0	0	0	0	0	0	0	0	0	0	0	0	0
OTU_1420	0	0	0	0	0	0	0	0	0	0	0	1	0	0	0	0	0	0	0	0	0	0	0	0	0	1	0	0	0	0	0	0	0	0	0	0	0	0	5	4	4	5	6	7	6	2	0	1	2
OTU_1421	0	0	0	0	0	0	0	0	0	0	0	0	0	0	0	0	0	0	0	0	0	0	0	0	0	0	0	0	0	0	0	0	0	0	0	0	0	0	0	3	2	5	9	3	3	0	2	2	0
OTU_1422	0	0	0	0	0	0	0	0	0	0	0	0	0	1	2	1	1	0	0	0	0	0	0	0	0	0	1	0	0	1	0	0	0	0	0	0	0	1	24	37	13	3	14	4	2	2	4	4	0
OTU_1423	0	0	0	0	0	0	0	0	0	0	0	0	0	0	0	2	2	0	0	0	0	0	0	1	0	0	2	1	0	0	0	0	0	0	0	0	0	2	13	23	12	19	22	6	7	4	8	11	4
OTU_1424	0	0	0	0	0	0	0	0	0	0	0	0	0	0	0	0	0	0	0	0	0	0	0	1	0	0	0	1	2	0	0	0	0	0	0	0	0	1	0	0	1	0	0	3	2	1	8	7	13
OTU_1425	0	0	0	0	0	0	0	0	0	0	0	0	0	0	0	0	0	0	0	0	0	0	0	0	0	0	0	0	0	0	0	0	0	0	0	0	0	0	1	2	18	3	1	4	7	1	4	5	3
OTU_1426	0	0	0	0	0	0	0	0	0	0	0	0	0	0	0	0	0	0	0	0	0	0	0	0	0	0	0	0	0	0	0	0	0	0	0	0	0	0	1	1	13	3	15	3	1	0	3	4	1
OTU_1427	0	0	0	0	0	0	0	0	0	0	0	0	0	0	1	0	0	0	1	0	0	0	0	1	0	0	0	1	0	0	0	0	1	0	0	0	0	0	2	4	12	4	2	2	12	1	2	3	9
OTU_1428	0	1	0	0	0	0	0	0	0	0	0	0	0	0	0	0	0	0	0	0	0	0	0	0	0	0	0	0	0	0	0	0	0	0	0	0	0	0	6	19	15	15	6	8	0	4	5	6	4
OTU_1429	0	0	0	0	0	0	0	0	0	0	0	0	1	1	0	0	0	0	0	0	0	0	0	0	0	0	0	0	0	0	0	0	0	0	0	0	1	0	5	3	0	2	3	0	0	0	0	0	1
OTU_1430	0	0	0	0	0	0	0	0	0	0	0	0	0	0	0	0	0	0	1	0	0	0	0	0	0	0	0	0	0	0	0	0	0	0	0	0	0	0	0	0	0	0	0	1	0	0	0	2	1
OTU_1431	0	0	0	0	0	0	20	0	0	0	0	0	0	0	0	0	0	0	0	0	0	0	0	0	0	0	0	0	0	0	0	0	0	0	0	0	0	0	0	0	0	0	0	0	0	0	0	0	0
OTU_1432	0	0	0	0	0	0	0	0	0	0	0	0	0	0	0	0	0	0	0	0	0	0	0	0	0	0	0	0	0	0	1	0	0	0	0	0	0	1	18	0	3	4	10	3	5	12	1	11	15
OTU_1433	0	0	0	0	0	0	0	0	0	0	0	0	0	0	0	0	0	0	0	0	0	0	0	0	0	0	0	0	0	0	0	0	0	0	0	0	1	0	2	5	11	8	7	1	3	2	11	7	0
OTU_1434	0	0	0	0	0	0	0	0	0	0	0	0	0	0	0	0	0	0	0	0	0	0	0	0	0	0	0	0	0	0	0	0	0	0	0	0	0	0	0	0	0	0	2	5	7	0	0	0	0
OTU_1435	0	0	0	0	0	0	0	0	0	0	0	0	0	0	0	0	0	0	0	0	0	0	0	0	4	0	0	0	0	0	0	4	0	0	0	0	0	0	0	0	0	0	0	1	11	0	1	0	4
OTU_1436	0	0	0	0	0	0	0	0	0	0	0	0	0	0	0	0	0	0	0	0	0	0	0	0	0	0	0	0	0	0	0	0	0	0	0	0	0	0	4	4	2	1	0	0	2	26	12	16	2
OTU_1437	0	0	0	0	0	0	0	0	0	0	0	0	0	2	1	0	0	0	1	0	0	0	0	0	0	0	0	0	0	0	0	0	0	0	0	0	1	0	2	1	1	1	1	11	11	4	1	2	0
OTU_1438	0	0	0	0	0	0	0	0	0	0	0	0	0	0	0	0	0	0	0	0	0	0	0	0	0	0	0	0	0	0	0	0	0	0	0	0	0	0	0	0	0	1	0	6	0	0	4	0	0
OTU_1439	0	0	0	0	0	0	0	0	0	0	0	1	0	0	0	0	1	0	0	0	0	0	0	0	0	0	0	0	0	0	0	0	0	0	0	0	0	1	2	1	1	1	0	0	1	1	5	0	6
OTU_1440	0	0	0	0	0	0	0	0	0	0	0	0	0	0	1	0	0	0	0	0	0	0	0	0	0	0	0	0	0	0	0	0	0	0	0	0	0	0	2	1	0	2	0	3	2	8	7	9	5
OTU_1441	0	0	0	0	0	0	0	0	0	0	0	0	0	0	1	0	0	0	0	0	0	0	0	0	0	1	0	0	0	0	0	0	0	0	0	0	2	0	5	3	8	2	7	9	5	4	3	4	3
OTU_1442	0	0	0	0	0	0	0	0	0	0	0	0	0	1	0	0	0	0	0	0	0	0	0	0	0	0	0	0	0	0	0	0	0	0	0	0	0	2	1	0	2	1	0	1	4	2	0	1	3
OTU_1443	0	0	0	0	0	0	0	0	0	0	0	0	0	0	0	0	0	0	0	0	0	0	0	0	0	0	0	0	0	0	0	0	0	0	0	0	0	0	1	2	2	3	2	0	0	7	5	3	0
OTU_1444	0	0	0	0	0	0	0	0	0	0	0	0	0	0	13	0	1	0	0	0	0	0	0	0	1	0	0	0	0	0	0	0	0	0	0	0	0	0	25	25	34	13	55	6	11	1	8	5	7
OTU_1445	0	0	0	0	0	0	0	0	0	0	0	0	1	0	1	0	0	0	0	0	0	0	0	0	0	0	0	1	0	0	0	0	0	0	0	0	0	0	13	8	10	7	6	7	6	3	7	0	2
OTU_1446	0	0	0	0	0	0	0	0	0	0	0	0	0	0	0	0	0	0	0	0	0	0	0	0	0	0	0	0	0	0	0	0	0	0	0	0	0	0	0	0	0	0	0	1	1	3	1	1	2
OTU_1447	0	0	0	0	0	0	0	0	0	0	0	1	0	0	0	0	0	0	0	0	0	0	0	0	14	1	0	0	0	0	0	0	0	3	0	0	0	1	0	0	0	0	0	0	0	0	0	0	0
OTU_1448	0	0	0	0	0	0	0	0	0	0	0	0	0	0	0	0	0	0	0	1	0	0	0	0	0	1	0	0	0	0	0	0	0	0	0	0	0	0	5	6	10	11	6	7	0	10	1	11	2
OTU_1449	0	0	0	0	0	0	0	0	0	0	0	0	0	0	0	1	0	0	1	0	0	0	0	0	0	0	0	1	0	0	0	0	0	0	0	0	0	2	10	8	4	7	1	4	9	0	0	1	0
OTU_1450	0	0	0	0	0	0	0	0	0	0	0	0	0	0	0	0	0	0	0	0	0	0	0	0	0	0	0	0	0	0	0	0	0	1	0	0	0	0	0	1	1	1	0	2	0	0	0	0	4
OTU_1451	0	0	0	0	0	0	0	0	0	0	0	1	1	0	2	0	0	1	109	0	0	0	0	0	0	0	0	0	0	0	0	0	1	0	0	0	0	0	0	0	0	0	0	0	1	0	0	0	0
OTU_1452	0	0	0	0	0	0	0	0	0	0	0	0	0	0	0	0	0	0	0	0	0	0	0	0	0	2	0	1	0	1	0	0	0	1	0	0	0	3	11	14	19	2	32	12	6	19	26	18	0
OTU_1453	0	0	0	0	0	0	0	0	0	0	0	0	0	0	0	0	0	0	0	0	0	0	0	0	0	0	0	0	0	0	0	0	0	0	0	0	0	1	1	0	12	0	1	1	0	1	0	0	0
OTU_1454	0	0	0	0	0	0	0	0	0	0	0	0	0	0	0	0	0	0	0	0	0	0	0	0	0	0	0	0	0	0	0	0	0	0	0	0	0	0	12	6	12	7	2	6	7	2	2	1	0
OTU_1455	0	0	0	0	0	0	0	0	0	0	0	0	0	0	0	0	0	0	0	0	0	0	0	0	0	0	0	0	0	0	0	0	0	0	0	0	0	0	0	0	0	0	0	0	0	0	0	0	0
OTU_1456	0	0	0	0	0	0	0	0	0	0	0	0	0	0	1	0	0	0	0	0	0	0	0	0	0	0	1	0	0	0	0	0	0	0	0	0	1	2	0	0	3	1	1	5	5	2	1	2	10
OTU_1457	0	0	0	0	0	0	0	0	0	0	0	2	0	0	0	1	0	0	0	0	0	0	0	0	1	0	0	0	0	0	0	0	0	0	0	0	0	1	0	1	2	12	1	2	6	3	3	2	2
OTU_1458	0	0	0	0	0	0	0	0	0	0	0	0	0	23	0	0	0	0	0	0	0	0	0	0	0	0	0	0	0	0	0	0	0	0	0	0	0	0	0	0	0	0	0	0	0	0	0	0	0
OTU_1459	0	0	0	0	0	0	0	0	0	0	0	2	1	0	0	0	0	1	0	42	13	0	0	5	20	42	1	45	4	0	1	9	0	0	3	0	0	219	4	2	20	1	2	4	3	0	5	3	0
OTU_1460	0	0	0	0	0	0	19	0	0	0	0	0	0	0	0	0	0	0	0	0	0	0	0	0	0	0	0	0	0	0	0	0	0	0	0	0	0	0	0	0	0	0	0	0	0	0	0	0	0
OTU_1461	0	0	0	0	0	0	0	0	0	0	0	0	0	0	0	0	0	0	0	0	0	0	0	0	0	0	0	0	0	0	0	0	0	0	0	0	0	0	4	0	0	1	0	2	1	0	2	2	13
OTU_1462	0	0	0	0	0	0	0	0	0	0	0	1	0	0	0	0	0	0	0	0	0	0	0	0	27	1	0	1	2	0	0	4	1	0	0	0	0	0	1	0	0	0	0	1	1	1	0	0	1
OTU_1463	0	0	0	0	0	0	0	0	0	0	0	0	0	0	0	0	0	0	0	0	0	0	0	0	0	0	0	0	0	0	0	0	0	0	0	0	0	0	1	0	1	0	1	3	2	1	0	5	19
OTU_1464	0	0	0	0	0	0	0	0	0	0	0	0	0	0	0	0	22	0	0	0	0	0	0	0	1	0	0	0	0	0	0	0	0	0	0	0	0	0	0	0	0	0	0	0	0	0	0	0	0
OTU_1465	0	0	0	0	0	0	0	0	0	0	0	0	0	0	0	0	0	0	0	0	0	0	0	0	0	0	0	0	0	0	0	0	0	0	0	0	0	1	23	18	20	10	16	1	3	18	12	19	0
OTU_1466	0	0	0	0	0	0	0	0	0	0	0	0	0	0	0	0	0	0	0	0	0	0	0	0	0	0	0	0	1	0	0	0	0	0	0	5	0	0	0	0	0	0	0	0	0	0	0	0	0
OTU_1467	0	0	0	0	0	0	0	0	0	0	1	0	0	0	0	0	0	0	0	0	0	0	0	0	0	0	0	1	0	0	0	0	0	0	0	0	0	0	2	0	6	3	1	2	3	0	1	0	1
OTU_1468	0	0	0	0	0	0	0	0	0	0	0	0	0	0	0	0	0	0	0	0	0	0	0	0	0	0	0	0	0	0	0	0	0	0	0	0	0	2	3	1	2	9	5	0	0	2	6	3	0
OTU_1469	0	0	0	0	0	0	0	0	0	0	0	0	0	0	0	0	0	0	0	0	0	0	0	0	0	0	0	0	0	0	0	0	0	0	0	0	0	0	0	0	0	1	0	0	0	0	0	0	2
OTU_1470	0	0	0	0	0	0	0	0	0	0	0	0	0	0	0	0	0	0	0	0	0	0	0	0	0	0	0	0	0	0	1	0	0	0	0	0	0	0	0	0	0	0	0	1	0	0	0	0	0
OTU_1471	0	0	0	0	0	0	0	0	0	0	0	0	0	0	0	0	0	0	0	0	0	0	0	1	0	0	0	1	0	0	0	0	0	0	0	0	0	0	1	0	2	1	0	0	0	1	0	0	1
OTU_1472	0	0	0	0	0	0	0	0	0	0	0	0	0	0	0	0	0	0	0	0	0	0	0	0	0	0	0	1	0	0	0	0	0	0	0	0	0	0	0	1	0	0	0	0	0	0	0	0	15
OTU_1473	0	0	0	0	0	0	0	0	0	0	0	0	0	0	0	0	0	0	0	0	0	0	0	0	0	0	0	0	0	0	0	0	0	0	0	0	0	0	3	7	0	5	4	0	0	1	1	5	0
OTU_1474	0	0	0	0	0	0	0	0	0	0	0	1	1	0	0	1	0	0	0	0	0	0	0	0	0	0	0	0	0	0	0	0	0	0	0	0	0	0	3	1	1	6	2	6	8	0	0	0	0
OTU_1475	0	0	0	0	0	0	0	0	0	0	0	0	0	0	1	0	0	0	1	0	0	0	0	0	0	1	0	0	0	0	0	0	1	0	0	0	0	0	0	0	1	0	2	2	0	0	0	2	10
OTU_1476	0	0	0	0	0	0	0	0	0	0	0	0	0	0	0	0	0	0	0	0	0	0	0	0	0	0	0	0	0	0	0	0	0	0	1	0	0	0	3	1	0	1	0	7	5	1	5	2	9
OTU_1477	0	0	0	0	0	0	0	0	0	0	0	0	1	0	0	0	0	0	0	0	0	0	0	0	0	0	0	0	5	0	0	0	0	0	0	0	0	0	2	7	6	23	5	6	4	29	6	22	1
OTU_1478	0	0	0	0	0	0	0	0	0	0	0	0	0	0	0	0	0	0	0	0	0	0	0	0	0	0	0	0	0	0	0	0	0	0	0	0	0	1	0	1	4	1	4	5	3	0	0	1	0
OTU_1479	0	0	0	0	0	0	0	0	0	0	0	0	0	0	0	0	0	0	0	0	0	0	0	0	0	0	0	0	0	0	1	0	0	0	0	0	0	0	2	0	1	9	7	13	4	0	3	1	0
OTU_1480	0	0	0	0	0	0	0	0	0	0	0	0	0	0	0	0	0	0	0	0	0	0	0	0	0	0	0	0	0	0	0	0	0	0	0	0	0	0	0	0	0	0	1	0	0	0	0	0	0
OTU_1481	0	0	0	0	0	0	0	0	0	0	0	0	0	0	0	0	0	0	0	0	0	0	0	0	0	0	0	0	0	0	0	0	0	24	0	0	0	0	0	0	0	0	0	0	0	1	0	0	0
OTU_1482	0	0	0	0	0	0	0	0	0	0	0	0	0	0	0	0	0	0	0	0	0	0	0	1	0	0	0	0	0	0	0	0	0	0	0	0	0	0	0	1	3	2	1	6	3	0	3	2	1
OTU_1483	0	0	0	0	0	0	0	0	0	0	0	0	0	0	0	1	0	0	0	0	0	0	0	0	0	1	0	0	0	0	0	0	0	0	0	0	0	0	10	3	0	1	0	1	0	0	0	1	0
OTU_1484	0	0	0	0	0	0	0	0	0	0	0	0	0	0	0	0	0	0	0	1	0	0	0	0	0	0	0	0	0	0	0	0	0	8	0	0	0	0	0	0	1	0	0	0	1	0	0	0	3
OTU_1485	0	0	0	0	0	0	0	0	0	0	0	0	0	0	0	0	0	0	0	0	0	0	0	0	0	0	0	0	0	0	0	0	0	0	0	0	0	1	5	4	11	1	1	10	12	0	0	0	3
OTU_1486	0	0	0	0	0	0	0	0	0	0	0	0	0	0	1	0	0	0	0	0	0	0	0	1	0	0	0	2	0	0	0	0	0	0	0	0	9	0	7	13	27	5	9	7	17	1	2	8	1
OTU_1487	253	0	0	2	0	2	0	0	105	0	1	20	1	0	2	1	1	0	12	0	0	1	0	1	1	3	3	1	17	0	0	1	4	1	0	0	1	2	12	26	16	7	10	30	58	7	7	12	47
OTU_1488	0	0	0	0	0	0	0	0	0	0	0	1	3	0	0	1	0	1	0	0	15	0	0	0	0	0	2	1	0	1	1	0	0	0	0	1	1	3	23	12	4	11	8	22	15	19	7	11	6
OTU_1489	0	0	0	0	0	0	0	0	0	0	0	1	0	0	0	0	0	0	0	0	0	0	0	0	0	0	0	0	0	0	0	0	0	0	0	0	0	1	4	1	4	4	3	6	10	0	3	1	1
OTU_1490	0	0	0	0	0	0	0	0	0	0	0	0	1	1	0	0	0	1	0	0	0	0	0	0	0	0	0	1	0	0	0	0	0	0	0	0	0	1	3	2	3	8	3	10	6	1	3	1	0
OTU_1491	0	0	0	0	0	0	0	0	0	0	0	1	1	2	0	2	0	2	0	0	29	0	0	0	0	0	0	0	0	0	0	0	0	0	0	0	0	0	0	0	0	0	0	0	0	0	0	0	0
OTU_1492	0	0	0	0	0	0	0	0	0	0	0	1	0	3	0	0	0	0	0	0	19	0	0	0	0	0	0	5	0	0	0	0	0	0	0	0	0	0	1	1	1	2	0	2	4	1	0	2	0
OTU_1493	0	0	0	0	0	0	0	0	0	0	0	0	0	1	0	0	0	0	0	0	0	0	0	1	0	0	0	0	0	0	0	0	0	0	0	0	0	0	6	13	14	9	5	8	11	1	0	3	0
OTU_1494	0	0	0	0	0	0	0	0	0	0	0	1	1	0	0	0	0	0	0	0	14	1	0	1	0	1	0	0	0	0	0	0	0	0	0	0	0	1	2	1	0	2	5	1	1	0	0	0	2
OTU_1495	0	0	0	0	0	0	0	0	0	0	0	0	0	0	0	0	0	0	0	0	0	0	0	0	0	0	0	0	0	0	0	0	0	0	0	0	0	0	5	4	7	6	6	4	3	0	0	0	0
OTU_1496	0	0	0	0	0	0	0	0	0	0	0	0	0	0	0	0	0	0	0	0	0	0	0	0	0	0	0	0	0	0	0	0	0	0	0	0	0	0	0	0	0	0	1	0	0	0	0	0	0
OTU_1497	0	0	0	0	0	0	0	0	0	0	0	0	0	0	1	0	0	0	0	8	1	0	0	0	0	0	0	1	0	0	17	3	7	0	0	0	0	0	2	2	23	4	3	1	1	3	16	9	8
OTU_1498	0	0	0	0	0	0	0	0	0	0	0	0	0	0	0	0	0	0	1	0	0	0	0	0	0	0	1	0	4	0	0	0	0	0	0	0	1	0	0	3	3	3	1	2	3	9	9	3	3
OTU_1499	0	0	0	0	0	0	0	0	0	0	0	0	0	0	0	0	0	0	0	0	0	0	0	0	0	0	0	1	0	0	0	0	0	0	0	0	1	0	0	2	0	4	6	4	1	6	4	9	1
OTU_1500	0	0	0	0	0	0	0	0	0	0	0	0	0	0	0	1	0	0	1	0	0	0	0	0	0	0	0	1	1	0	0	0	0	0	0	0	0	0	0	0	0	0	0	1	6	0	0	0	1
OTU_1501	0	0	0	0	0	0	0	0	0	0	0	0	0	0	0	0	0	0	0	0	0	1	0	0	0	0	0	0	0	0	0	0	0	0	0	0	0	0	1	0	0	2	2	0	4	3	3	4	0
OTU_1502	0	0	0	0	0	0	0	0	0	0	0	0	0	0	0	1	0	0	0	0	0	0	0	0	0	1	0	0	1	0	0	0	0	1	0	0	0	0	1	1	1	1	0	1	2	1	0	0	1
OTU_1503	0	0	0	0	0	0	0	0	0	0	0	0	0	0	0	0	0	0	0	1	0	0	0	0	0	0	0	0	0	0	0	0	0	0	0	0	0	0	0	2	1	0	0	0	0	19	3	2	0
OTU_1504	0	0	0	0	0	0	0	0	0	0	0	0	0	0	1	0	0	0	0	0	0	0	0	2	0	1	0	1	1	0	0	0	24	0	0	0	0	0	2	0	4	1	3	16	12	1	3	4	6
OTU_1505	0	0	0	0	0	0	0	0	0	0	0	0	0	0	0	0	0	0	0	0	0	0	0	0	0	0	0	0	0	0	0	0	22	0	0	0	1	0	0	0	0	0	0	2	2	0	0	0	1
OTU_1506	0	0	0	0	0	0	0	0	0	0	0	0	0	0	0	0	0	0	0	0	0	0	0	0	0	0	0	0	0	0	0	0	0	0	0	0	0	0	0	0	3	2	0	4	11	0	0	0	1
OTU_1507	578	501	497	185	325	89	164	315	259	90	292	713	619	1036	394	124	742	336	88	2	1	2	14	10	6	17	6	5	2	4	15	6	2	0	1	0	6	6	10	9	15	9	17	9	9	2	2	0	6
OTU_1508	0	0	0	0	0	0	0	0	0	0	0	0	0	0	0	0	0	0	0	0	0	0	0	0	1	1	0	0	0	0	0	0	0	0	0	0	0	0	1	4	0	2	2	0	5	2	0	0	1
OTU_1509	0	0	0	0	0	0	0	0	0	0	0	0	0	0	0	0	0	0	0	0	0	0	0	0	0	0	0	0	0	0	0	4	0	0	0	0	0	0	0	0	1	3	0	4	0	1	0	0	3
OTU_1510	0	0	0	0	0	0	0	0	0	0	0	0	0	0	1	0	0	0	0	0	0	0	0	0	0	0	0	1	0	0	0	0	0	0	0	0	0	0	0	0	0	1	0	0	0	0	0	0	9
OTU_1511	0	0	0	0	0	0	0	0	0	0	0	1	1	13	0	0	0	0	19	0	0	0	0	0	0	17	0	0	0	0	0	1	0	0	0	10	0	0	0	1	0	0	0	0	0	0	0	0	0
OTU_1512	0	0	0	0	0	0	0	0	0	0	0	0	0	0	0	0	0	1	0	0	0	0	0	0	0	1	0	0	0	0	0	0	1	0	0	0	0	0	8	5	2	1	5	17	12	0	0	2	2
OTU_1513	0	0	0	0	0	0	0	0	0	0	0	0	0	0	0	0	0	0	0	0	0	0	0	0	0	0	0	0	0	0	0	0	0	0	0	1	0	1	4	2	9	3	3	4	1	1	7	6	0
OTU_1514	2	1	7	365	0	959	2	34	312	5	367	406	61	8	100	336	4	54	15	210	182	214	8	71	152	26	44	208	60	77	43	34	92	80	255	1155	58	211	25	28	5	14	7	15	8	19	17	37	22
OTU_1515	0	0	0	0	0	0	0	0	0	0	0	0	0	0	0	0	0	0	0	0	0	0	0	0	0	1	0	0	0	0	0	0	0	0	0	0	0	0	5	13	3	3	6	12	3	9	6	3	2
OTU_1516	0	0	0	0	0	0	0	0	0	0	0	4	0	0	2	0	0	2	1	0	16	0	1	0	0	0	0	0	0	0	0	2	0	0	0	0	0	0	0	0	0	0	0	0	0	0	2	0	0
OTU_1517	0	0	0	0	0	0	0	0	0	0	0	0	0	0	0	0	0	0	0	0	0	0	0	0	0	0	0	0	0	0	0	0	0	0	0	0	0	0	0	0	0	7	1	0	0	0	3	4	0
OTU_1518	0	0	0	0	0	0	0	0	0	0	0	0	0	0	0	0	0	0	0	0	0	0	0	0	0	0	0	0	0	0	0	0	0	0	0	0	0	2	1	0	2	8	4	1	1	2	0	0	0
OTU_1519	0	0	0	0	0	0	0	0	0	0	0	0	0	0	0	0	0	0	0	0	0	0	0	0	0	0	0	0	0	0	0	0	0	0	0	0	0	0	2	3	2	1	2	3	3	5	0	1	3
OTU_1520	0	0	0	0	0	0	0	0	0	0	0	0	0	0	0	0	0	0	0	0	0	0	0	0	0	0	0	0	0	0	0	0	1	0	0	0	0	0	0	0	1	0	1	0	1	0	0	0	0
OTU_1521	0	0	0	0	0	0	0	0	0	0	4	0	0	0	1	1	0	1	0	0	2	0	0	0	0	0	0	0	1	1	1	0	1	0	0	0	2	1	7	10	18	37	33	16	20	55	47	33	37
OTU_1522	0	0	0	0	0	0	0	0	0	0	0	0	1	0	0	0	0	0	0	0	0	0	0	0	0	0	0	0	0	0	1	0	0	0	0	0	0	0	0	1	1	7	6	3	3	0	1	1	2
OTU_1523	0	0	0	0	0	0	0	0	0	0	0	0	0	0	0	0	0	0	0	0	0	0	0	0	0	0	0	0	0	0	0	0	0	0	0	0	0	0	3	7	1	3	0	7	2	8	2	0	7
OTU_1524	0	0	0	0	0	0	0	0	0	0	0	0	0	0	0	0	0	0	0	0	0	0	1	0	0	0	0	0	0	0	0	6	0	0	0	0	0	0	0	0	0	0	0	0	0	0	2	0	0
OTU_1525	0	0	0	0	0	0	0	0	0	0	0	0	0	0	0	0	0	0	0	0	0	0	0	0	0	0	0	0	0	0	0	0	0	0	0	0	0	0	3	0	0	0	1	2	8	0	6	4	2
OTU_1526	0	0	0	0	0	0	0	0	0	0	0	0	1	0	0	0	0	0	0	0	0	0	0	0	0	1	0	0	0	0	0	0	0	1	0	0	0	2	2	3	0	10	10	2	2	2	4	0	0
OTU_1527	0	0	0	0	0	0	0	0	0	0	1	0	0	0	0	0	0	0	0	0	0	0	0	0	0	0	0	0	0	0	0	0	0	0	0	0	0	0	0	0	0	0	0	0	0	0	0	0	11
OTU_1528	0	0	0	0	0	0	0	0	0	0	0	0	0	0	0	0	0	0	0	0	0	0	0	0	0	0	0	0	0	0	0	0	0	0	0	0	0	0	27	16	8	13	4	7	1	0	2	1	4
OTU_1529	0	0	0	0	0	0	0	0	0	0	0	1	0	0	0	0	0	0	0	0	0	1	0	0	0	0	1	0	0	0	0	0	1	0	1	0	1	1	1	2	1	11	7	3	8	22	80	11	9
OTU_1530	0	0	0	0	0	0	0	0	0	0	0	0	0	0	0	0	0	0	0	0	0	0	0	0	0	0	0	0	0	0	0	0	0	0	0	1	0	0	1	1	2	2	6	8	4	5	8	1	0
OTU_1531	0	0	0	0	0	0	0	0	0	0	0	0	0	0	0	0	0	0	0	0	0	0	0	0	2	0	0	2	1	0	0	4	0	0	0	0	0	1	4	2	3	0	1	3	2	5	2	6	5
OTU_1532	0	0	0	0	0	0	0	0	0	0	0	0	0	0	0	0	0	0	0	0	0	0	0	0	0	4	0	0	0	0	0	0	0	0	0	0	0	0	2	1	6	1	2	1	0	1	0	2	4
OTU_1533	0	0	0	0	0	0	0	0	0	0	0	0	3	0	0	0	1	0	0	0	0	0	0	0	0	0	2	1	0	0	0	2	0	0	0	0	0	2	16	15	11	13	32	15	17	17	7	10	9
OTU_1534	0	0	0	0	0	0	0	0	0	0	0	0	0	0	0	0	0	0	0	0	0	0	0	0	0	0	0	0	0	0	0	0	0	0	0	1	0	0	3	6	8	0	4	4	17	0	4	1	8
OTU_1535	0	0	0	0	0	0	0	0	0	0	0	0	0	0	0	1	0	0	1	0	18	0	0	0	0	0	0	0	0	0	0	0	0	0	0	0	0	0	0	1	0	0	0	0	0	1	1	0	0
OTU_1536	0	0	0	0	0	0	0	0	0	0	0	0	0	0	0	0	0	0	0	0	0	0	0	0	0	1	0	0	0	0	0	0	0	0	0	0	0	0	2	0	1	0	0	1	0	0	0	0	0
OTU_1537	0	0	0	0	0	0	0	0	0	0	0	0	0	0	0	0	0	0	0	0	0	0	0	0	0	0	0	0	0	0	0	0	0	0	0	0	0	0	2	3	1	2	5	4	9	1	7	3	2
OTU_1538	0	0	0	0	0	0	0	0	0	0	0	0	0	1	0	0	0	0	0	0	0	0	0	0	0	0	0	1	0	0	0	0	0	0	0	0	2	0	2	10	20	2	10	1	0	0	1	0	0
OTU_1539	0	0	0	0	0	0	0	0	0	0	1	0	0	0	0	0	0	0	0	0	0	0	0	0	0	0	0	0	0	0	0	0	0	0	0	0	0	0	0	0	2	2	4	5	3	0	0	1	10
OTU_1540	0	0	0	0	0	0	0	0	0	0	0	0	2	0	1	1	1	0	0	0	0	0	0	2	0	2	1	0	0	0	0	0	0	1	0	0	0	0	9	17	6	5	5	11	13	7	0	1	1
OTU_1541	0	0	19	0	0	0	0	0	0	0	0	0	0	0	0	0	0	0	0	0	0	0	0	0	0	0	0	0	0	0	0	0	0	0	0	0	0	0	0	0	0	0	0	0	0	0	0	0	0
OTU_1542	0	0	0	0	0	0	0	0	0	0	0	0	0	0	0	0	0	0	0	0	0	0	0	0	0	0	0	0	0	0	0	0	0	0	0	0	0	0	3	4	1	4	6	3	3	10	16	6	0
OTU_1543	0	0	0	0	0	0	0	0	0	0	0	0	0	0	0	1	0	0	0	0	0	0	0	0	0	0	0	0	0	0	0	0	0	0	0	0	0	0	3	2	1	4	5	6	4	0	1	2	0
OTU_1544	0	0	0	0	0	0	0	0	0	0	0	0	0	0	0	0	0	0	0	0	0	0	0	1	0	0	0	0	0	0	0	0	0	0	0	0	0	0	0	0	0	2	0	0	3	19	2	0	0
OTU_1545	0	0	0	0	0	0	0	0	0	0	0	0	0	0	0	0	0	0	0	0	4	0	0	0	0	0	0	0	7	0	0	0	0	0	0	0	0	0	0	1	1	0	0	2	0	27	1	16	0
OTU_1546	0	0	0	0	0	0	0	0	0	0	0	0	0	0	0	0	0	0	0	0	0	0	0	0	0	0	0	0	0	0	0	0	0	0	0	0	1	0	1	1	6	2	2	1	2	0	0	0	3
OTU_1547	0	0	0	0	0	0	0	0	0	0	0	0	0	0	0	0	0	0	0	0	0	0	0	0	0	0	0	0	0	0	0	0	0	0	0	0	0	0	2	3	0	11	7	0	1	16	6	5	0
OTU_1548	0	0	0	0	0	0	0	0	0	0	0	0	0	0	0	0	0	0	0	0	0	0	0	0	0	0	0	0	0	0	0	0	0	0	0	0	1	1	2	0	2	0	3	0	0	4	1	1	0
OTU_1549	0	0	0	0	0	0	0	0	0	0	0	0	0	0	0	0	0	0	0	0	0	0	0	0	0	0	0	0	0	0	0	0	0	0	0	0	0	0	1	4	2	6	4	7	13	0	0	0	3
OTU_1550	0	0	0	0	0	0	0	0	0	0	0	0	0	0	0	0	0	0	0	0	0	0	0	0	0	0	0	0	0	0	0	0	0	0	0	0	0	0	0	0	0	0	1	0	0	0	0	0	0
OTU_1551	0	0	0	0	0	0	0	0	0	0	0	2	18	0	0	0	0	0	0	0	0	0	0	0	0	0	0	0	0	0	0	0	0	0	0	0	0	0	0	0	0	0	0	0	0	0	0	0	0
OTU_1552	0	0	0	0	0	0	0	0	0	0	1	0	0	0	0	0	0	0	0	0	0	0	0	0	0	0	1	0	0	0	0	1	0	0	0	0	0	0	0	2	1	1	0	0	1	0	0	0	12
OTU_1553	0	0	0	0	0	0	0	0	0	0	0	0	0	0	0	0	0	0	0	0	0	0	0	0	0	0	0	0	0	0	0	0	0	0	0	0	0	0	1	0	9	0	1	0	0	0	0	0	2
OTU_1554	0	0	0	0	0	0	0	0	0	0	0	0	0	0	0	0	0	0	0	0	0	0	0	0	0	0	0	0	0	0	1	0	0	0	0	0	0	0	3	4	1	3	3	9	0	4	6	11	6
OTU_1555	0	0	0	0	0	0	0	0	0	0	0	0	0	0	0	0	0	0	0	0	0	0	0	0	0	0	0	0	0	0	0	0	0	0	0	0	0	0	1	3	0	2	2	5	0	0	0	1	12
OTU_1556	0	0	0	0	0	0	0	0	0	0	0	0	0	0	0	0	0	0	0	0	0	0	0	0	0	0	0	0	0	0	0	0	0	0	0	0	0	0	0	0	0	1	1	2	0	1	1	1	1
OTU_1557	0	0	0	0	0	0	22	0	0	0	0	1	0	0	0	0	0	0	0	0	0	0	0	0	1	0	0	0	0	0	1	0	0	0	0	0	0	0	0	1	0	0	0	3	5	3	5	3	1
OTU_1558	0	0	0	0	0	0	0	0	0	0	0	0	0	0	0	0	0	0	0	0	0	0	0	0	0	0	0	0	0	0	0	0	0	0	0	0	1	0	0	0	1	0	0	2	0	2	1	3	9
OTU_1559	0	0	0	0	0	0	0	0	0	0	0	0	0	0	0	0	0	0	0	0	0	0	0	0	0	0	0	0	0	0	0	0	0	0	0	0	0	0	3	4	1	6	3	0	1	8	3	2	0
OTU_1560	0	0	0	0	0	0	0	0	0	0	0	0	18	0	0	0	0	0	0	0	0	0	0	0	0	0	0	0	0	0	0	0	0	0	0	0	0	0	0	0	0	0	0	0	0	0	0	0	0
OTU_1561	0	36	1	0	0	0	0	0	0	0	0	0	0	0	0	0	0	0	0	0	0	0	0	0	0	0	0	0	0	0	0	0	0	0	0	0	0	0	0	0	0	0	0	0	0	0	0	0	0
OTU_1562	0	0	0	0	0	0	0	0	0	0	0	0	0	1	0	0	0	0	0	0	0	0	0	0	0	0	0	0	0	0	0	0	0	0	0	0	0	0	0	0	0	0	0	0	0	0	0	0	8
OTU_1563	0	0	0	0	0	0	0	0	0	0	0	0	0	0	0	0	0	0	0	0	0	0	0	0	0	0	0	0	0	0	0	0	0	0	0	0	0	0	7	13	8	3	6	3	0	4	8	8	4
OTU_1564	0	0	0	0	0	0	0	0	0	0	0	0	0	0	0	0	0	0	0	0	0	0	0	0	0	0	0	1	0	0	0	0	0	0	0	0	1	0	1	2	1	0	0	0	0	0	0	0	1
OTU_1565	0	0	0	0	0	0	0	0	0	0	0	0	0	1	0	0	0	0	0	0	0	0	0	0	0	0	1	0	0	0	1	0	0	0	0	0	0	0	0	0	0	0	3	1	1	0	0	1	0
OTU_1566	0	0	0	0	0	0	0	0	0	0	0	0	0	0	0	0	0	0	0	0	0	0	0	0	0	0	0	0	0	0	0	0	0	0	0	0	0	0	0	0	0	0	0	0	1	0	0	0	0
OTU_1567	0	0	0	0	0	0	0	0	0	0	0	0	0	0	0	0	0	0	0	0	0	0	0	1	0	0	0	0	0	0	0	0	0	0	0	0	0	0	0	5	2	2	1	0	1	0	0	0	7
OTU_1568	0	0	0	0	0	0	0	0	0	0	0	0	0	0	1	0	0	0	0	0	0	0	0	0	0	0	0	0	0	0	0	0	0	0	0	0	0	0	3	0	0	4	0	1	4	0	1	1	1
OTU_1569	0	0	0	0	0	0	0	0	0	0	0	0	0	0	0	0	0	0	0	0	0	0	0	0	0	0	0	0	1	0	0	0	0	0	0	0	0	0	3	4	6	7	7	2	0	19	12	8	1
OTU_1570	0	0	0	0	0	0	0	0	0	0	0	0	0	2	0	1	0	0	0	0	0	0	0	0	0	0	0	0	0	0	0	0	0	0	0	0	0	1	40	12	14	31	43	15	21	0	16	7	10
OTU_1571	0	0	0	0	0	0	0	0	0	0	0	0	0	0	0	0	0	0	0	0	0	0	0	0	0	0	0	0	0	0	0	0	0	0	0	0	0	0	2	0	5	1	1	0	2	0	1	0	1
OTU_1572	0	0	0	0	0	0	0	0	0	0	0	0	0	0	0	0	0	0	0	0	0	0	0	0	0	0	0	0	0	0	0	0	0	0	0	0	0	0	0	0	0	0	0	3	15	0	0	0	0
OTU_1573	0	0	0	0	0	0	0	0	0	0	0	0	0	0	0	0	0	0	0	0	0	0	0	0	0	0	0	0	0	0	0	0	0	0	0	0	0	0	0	2	1	0	0	0	3	0	1	0	1
OTU_1574	0	0	0	0	0	0	0	0	0	0	0	0	1	0	0	0	0	0	0	0	0	0	0	0	0	1	0	0	0	0	0	0	0	0	0	0	0	0	5	3	3	10	0	4	6	1	4	3	3
OTU_1575	0	0	0	0	0	0	0	0	0	0	0	0	0	0	0	0	0	0	0	0	0	0	0	0	0	0	0	0	0	0	1	0	0	0	0	0	0	0	0	0	0	0	0	1	0	0	1	0	2
OTU_1576	0	0	0	0	0	0	0	0	0	0	0	0	0	0	0	0	0	0	0	0	0	0	0	0	0	0	0	0	0	0	0	0	0	0	0	0	0	0	1	10	0	0	0	1	2	0	1	0	0
OTU_1577	0	0	0	0	0	0	0	0	0	0	0	0	0	0	0	0	0	0	0	0	0	0	0	0	0	0	0	0	0	0	0	0	0	0	0	0	0	0	0	0	0	0	0	0	0	18	3	0	0
OTU_1578	0	0	0	0	0	0	0	0	0	0	0	0	0	0	0	0	0	0	0	0	0	0	0	0	0	0	2	0	0	0	0	0	0	0	0	0	0	0	0	0	0	0	0	0	0	0	0	0	3
OTU_1579	0	0	0	0	0	0	0	0	0	0	0	0	18	0	0	0	0	0	0	0	0	0	0	0	0	0	0	0	0	0	0	0	0	0	0	0	0	0	0	0	0	0	0	0	0	0	0	0	0
OTU_1580	0	0	0	0	0	0	0	0	0	0	0	0	0	0	0	0	0	0	0	0	0	0	0	0	0	0	0	0	0	0	0	0	0	0	0	0	0	0	5	5	0	0	3	3	2	0	1	1	0
OTU_1581	0	0	0	0	0	0	0	0	0	0	0	0	0	0	0	1	0	0	0	0	0	0	0	0	0	0	0	0	0	0	1	0	0	0	0	0	0	0	1	5	2	9	3	2	6	1	2	0	0
OTU_1582	0	0	0	0	0	0	0	13	0	0	0	0	0	0	0	0	0	0	0	0	0	0	0	0	0	0	0	0	0	0	0	0	0	0	0	0	0	0	2	0	0	0	0	0	0	0	0	0	0
OTU_1583	0	0	0	0	0	0	0	0	0	0	0	0	0	0	0	0	0	0	0	0	0	0	0	0	0	0	0	1	0	0	0	0	0	0	0	0	0	0	0	0	0	0	0	9	7	0	0	0	0
OTU_1584	0	0	0	0	0	0	0	0	0	0	0	0	0	0	19	0	0	0	0	0	0	0	0	0	0	0	0	0	0	0	0	0	0	0	0	0	0	0	0	0	0	0	0	0	0	0	0	0	0
OTU_1585	0	0	0	0	0	0	0	0	0	0	0	0	0	0	0	0	0	0	0	0	0	0	0	0	0	0	0	0	0	0	0	0	0	0	0	0	0	0	0	0	2	2	2	1	5	4	5	2	0
OTU_1586	0	0	0	0	0	0	0	0	2	0	0	0	0	0	0	0	0	0	0	0	0	0	0	0	0	0	0	0	0	0	0	0	0	0	0	0	0	1	1	0	0	4	0	0	0	1	5	3	0
OTU_1587	0	0	0	0	0	0	0	18	0	0	0	0	0	0	0	0	0	0	0	0	0	0	0	0	0	0	0	0	0	0	0	0	0	0	0	0	0	0	0	0	0	0	0	0	0	0	0	0	0
OTU_1588	0	0	0	0	0	0	0	0	0	0	0	0	1	0	0	0	0	1	0	0	0	0	0	0	0	0	0	0	0	0	0	0	0	0	0	0	1	1	7	9	2	3	3	5	2	6	5	5	1
OTU_1589	0	0	0	0	0	0	0	0	0	0	0	0	0	0	0	0	0	0	0	0	0	0	0	0	0	0	0	0	0	0	0	0	0	0	0	0	0	0	0	0	0	0	0	0	0	0	0	0	1
OTU_1590	0	0	0	0	0	0	0	0	0	0	0	0	0	1	46	0	0	0	0	0	0	0	0	0	0	0	0	0	0	0	0	0	0	0	0	0	0	0	0	0	0	0	0	0	0	0	0	0	0
OTU_1591	0	0	0	0	0	0	0	0	0	0	0	0	0	0	0	0	0	0	0	0	0	0	0	0	1	0	0	1	0	0	0	0	0	0	0	0	0	1	1	2	2	3	4	6	7	1	1	3	12
OTU_1592	0	0	0	0	0	0	0	0	0	0	0	1	0	0	0	0	0	0	1	0	0	0	0	2	0	1	0	0	0	1	1	0	0	1	0	0	2	1	1	9	2	6	2	15	4	13	10	9	22
OTU_1593	0	0	0	0	0	0	0	0	0	0	0	0	0	0	1	0	0	0	0	0	0	0	0	0	0	0	0	0	0	0	0	0	0	0	0	0	0	0	2	0	6	4	3	4	2	0	0	0	0
OTU_1594	0	0	0	0	0	0	0	0	0	0	0	0	0	0	0	0	0	0	0	0	0	0	0	0	0	0	0	0	1	0	0	0	0	0	0	0	0	0	3	5	1	4	1	0	4	11	1	1	1
OTU_1595	0	0	0	0	0	0	0	0	0	0	0	0	0	0	0	0	0	1	0	0	0	0	0	0	0	0	0	0	0	0	0	0	0	0	0	0	0	0	0	0	0	0	0	1	1	0	1	0	0
OTU_1596	0	0	0	0	0	0	0	0	0	0	0	0	1	0	0	0	0	0	0	0	0	0	0	0	0	0	0	0	0	0	0	0	0	0	0	0	0	0	8	12	10	0	5	3	14	0	4	0	13
OTU_1597	0	0	0	0	0	0	0	0	0	0	0	0	0	0	1	0	0	0	0	0	0	0	0	0	0	0	0	1	0	0	0	0	0	0	0	0	0	0	4	2	0	1	3	0	0	0	0	0	3
OTU_1598	0	0	0	0	0	0	0	0	0	0	0	0	0	0	0	0	0	0	0	0	0	0	0	0	0	2	0	0	0	0	0	0	0	0	0	1	0	0	10	1	5	3	5	2	1	2	6	3	2
OTU_1599	0	0	0	0	0	0	0	0	0	0	0	0	0	0	0	0	0	0	0	0	0	0	0	0	0	0	1	0	0	0	0	0	0	0	0	0	0	0	0	2	4	0	0	2	3	2	1	7	7
OTU_1600	0	0	0	0	0	0	0	0	0	0	0	0	0	0	0	0	0	0	0	0	0	0	0	0	0	0	0	0	0	0	0	0	0	0	0	0	1	0	0	1	0	0	0	2	1	0	0	0	5
OTU_1601	0	0	0	0	0	0	0	0	0	0	0	0	0	0	0	0	0	0	0	0	0	0	0	0	0	0	0	0	0	0	0	0	0	0	0	0	0	1	0	1	0	0	0	1	1	17	9	16	0
OTU_1602	0	0	0	0	0	0	0	0	0	0	0	0	0	0	0	0	0	0	0	0	0	0	0	1	0	0	0	0	0	0	0	0	0	0	0	0	0	0	0	0	0	0	0	1	0	0	0	0	16
OTU_1603	0	0	0	0	0	0	0	0	0	0	0	0	0	1	0	0	0	0	0	0	0	0	0	0	0	0	0	0	0	0	0	0	0	0	0	0	0	0	0	0	1	0	0	4	0	0	0	4	4
OTU_1604	0	0	0	0	0	0	0	0	0	0	0	0	0	0	0	0	0	0	1	0	3	0	0	0	1	0	0	0	0	0	0	0	20	0	0	0	0	0	0	2	1	2	1	2	9	2	1	0	1
OTU_1605	0	0	0	0	0	0	0	0	0	0	0	0	0	0	0	0	0	0	0	0	0	1	0	0	0	0	1	0	0	0	0	0	0	1	0	0	1	0	11	9	10	2	2	7	2	16	5	10	0
OTU_1606	0	0	0	0	0	0	0	0	0	0	0	0	1	0	0	0	0	0	0	0	0	0	0	1	0	0	0	0	0	0	0	0	0	0	0	0	0	0	2	0	3	6	1	3	2	0	0	0	16
OTU_1607	0	0	0	0	0	0	0	0	0	0	0	0	0	0	0	0	0	0	0	0	0	0	0	0	0	0	0	0	0	0	0	0	0	0	0	0	0	0	0	0	0	0	0	0	0	0	0	0	3
OTU_1608	0	0	0	0	0	0	0	0	0	0	14	1	0	0	0	0	0	1	0	1	0	0	0	1	0	0	0	0	0	0	0	0	0	0	0	0	0	0	0	0	0	0	0	0	0	0	0	0	0
OTU_1609	0	0	0	0	0	0	0	0	0	0	0	0	0	0	0	0	0	1	0	0	0	0	0	0	0	0	0	0	0	0	1	0	0	0	0	0	0	0	0	0	0	0	0	0	0	0	0	0	1
OTU_1610	0	0	0	0	0	0	0	0	0	0	0	0	0	0	0	0	0	0	0	0	0	0	0	0	0	1	0	0	0	0	0	0	1	0	0	0	0	0	1	0	0	0	0	6	3	0	0	0	12
OTU_1611	0	0	0	0	0	0	0	0	0	0	0	0	0	0	0	0	0	0	0	0	0	0	0	0	0	0	0	0	0	0	0	0	0	0	0	0	0	1	0	2	8	0	1	0	1	0	0	1	3
OTU_1612	0	0	0	0	0	0	0	0	0	0	0	0	0	0	0	0	0	0	0	0	0	0	0	0	0	0	0	0	0	0	0	0	0	0	0	0	0	0	0	0	0	0	0	3	1	0	0	0	1
OTU_1613	0	0	0	0	0	0	0	0	0	0	0	0	1	1	0	0	1	0	1	0	0	0	0	2	0	0	10	1	0	2	1	0	7	0	0	1	0	0	1	1	0	0	1	0	0	0	0	0	0
OTU_1614	0	0	0	0	0	0	0	0	0	0	0	0	0	0	0	0	0	0	0	0	0	0	0	0	0	0	0	0	0	0	0	0	0	0	0	0	0	0	1	4	1	0	0	0	0	0	0	0	4
OTU_1615	0	0	0	0	0	0	0	0	0	0	0	0	0	0	0	0	0	0	0	1	0	0	0	0	0	0	0	0	0	0	0	0	0	0	0	0	0	0	1	0	0	2	3	2	1	10	3	11	0
OTU_1616	0	0	0	0	0	0	0	0	0	0	0	0	0	0	0	0	0	0	0	0	0	0	0	0	0	0	0	0	0	0	0	0	0	0	0	0	0	0	0	0	0	0	0	0	0	0	0	0	2
OTU_1617	0	0	0	0	0	0	0	0	0	0	0	0	0	0	0	0	0	0	0	0	0	0	0	0	0	1	1	0	0	1	0	0	0	0	0	0	0	0	2	5	6	1	5	0	2	0	0	0	0
OTU_1618	0	0	0	0	0	0	0	0	0	0	0	0	0	0	0	0	0	0	0	0	0	0	0	0	0	0	0	0	0	0	0	0	0	0	0	0	0	0	2	0	0	0	5	1	0	0	0	0	2
OTU_1619	0	0	0	0	0	0	0	0	0	0	0	0	0	0	0	0	0	0	1	0	0	0	0	0	0	0	0	0	0	0	0	0	0	0	0	0	0	0	0	0	0	0	0	1	5	0	0	0	5
OTU_1620	0	0	0	0	0	0	0	0	0	0	0	0	0	0	0	0	0	0	0	0	0	0	0	0	0	0	0	1	0	0	0	0	0	0	0	0	0	0	1	1	1	0	0	2	2	0	0	10	0
OTU_1621	0	0	0	0	0	0	0	0	0	0	0	0	0	0	0	0	0	24	0	0	0	0	0	0	0	0	0	0	0	0	0	0	0	0	0	0	0	0	0	0	0	0	0	1	0	0	0	0	0
OTU_1622	0	0	0	0	0	0	0	0	0	0	0	0	0	0	0	0	0	0	0	0	0	0	0	0	1	0	0	0	0	0	0	0	0	0	0	0	0	1	3	13	9	63	48	8	11	124	33	42	0
OTU_1623	0	0	0	0	0	0	0	0	0	0	0	0	0	0	0	0	0	0	0	0	0	0	0	0	0	1	0	3	0	0	0	0	0	0	0	0	0	1	5	1	3	4	2	1	4	1	0	0	1
OTU_1624	0	0	0	1	0	0	0	0	31	0	0	0	0	0	0	0	0	0	0	0	0	0	0	0	0	0	0	0	0	0	0	0	0	0	0	0	0	0	0	0	0	0	0	0	0	1	0	0	1
OTU_1625	0	0	0	0	0	0	0	0	0	0	0	0	0	0	0	0	0	0	0	0	0	0	0	0	0	0	0	0	0	0	0	0	0	0	0	0	0	0	0	4	0	5	3	6	2	8	2	2	0
OTU_1626	0	0	0	0	0	0	0	0	0	0	0	0	0	0	1	0	0	0	0	0	0	0	0	0	0	0	0	0	0	0	0	0	0	0	0	0	1	0	4	4	4	8	3	8	3	17	5	4	1
OTU_1627	0	0	0	0	0	0	0	0	0	0	0	0	0	0	0	0	0	0	0	0	0	0	0	0	0	0	0	0	0	0	0	0	0	19	0	0	0	0	0	0	0	0	0	0	0	0	0	0	0
OTU_1628	0	0	0	0	0	0	0	0	0	0	0	0	0	0	0	0	0	0	0	0	0	0	0	0	0	0	0	1	0	0	0	0	0	16	0	0	0	1	0	0	0	0	0	18	1	2	3	1	3
OTU_1629	0	0	0	19	0	0	0	0	0	0	0	0	0	0	0	0	0	0	0	0	0	0	0	0	0	0	0	0	0	0	0	0	0	0	0	0	0	0	0	0	0	0	0	0	0	0	0	0	0
OTU_1630	0	0	0	0	0	0	0	0	0	0	3	1	2	1	2	0	0	0	0	0	44	1	846	376	77	59	247	48	8	1	2	47	3	2	1	2	1	2	1	2	0	0	0	0	0	0	2	0	11
OTU_1631	0	0	0	0	0	0	0	0	0	0	0	0	0	0	1	0	0	0	0	0	0	0	0	0	0	1	0	0	0	0	0	0	0	0	0	0	0	0	7	1	2	4	4	4	0	1	3	7	0
OTU_1632	0	0	0	0	0	0	0	0	0	0	0	0	0	0	0	0	0	0	0	0	0	0	0	0	0	0	0	0	0	0	0	0	0	0	0	0	0	0	2	0	1	0	1	0	4	2	1	2	0
OTU_1633	0	1	0	187	0	0	1	0	1	0	1	1	56	67	0	0	6	0	31	0	1	0	0	0	0	0	0	0	0	0	1	0	0	0	0	0	1	0	0	0	0	0	0	0	0	0	0	0	0
OTU_1634	0	0	0	0	0	0	0	0	0	0	0	0	0	1	0	0	0	0	0	0	12	0	0	0	3	6	0	0	1	0	0	8	0	3	0	0	0	0	0	0	0	0	0	1	2	1	0	1	2
OTU_1635	0	0	0	0	0	0	0	0	0	0	0	0	1	0	0	0	0	0	0	18	0	0	0	0	0	0	0	0	0	0	0	0	0	0	0	0	0	0	0	0	0	0	1	0	0	1	0	0	0
OTU_1636	0	0	0	0	0	0	0	0	0	0	0	0	0	0	0	0	0	0	0	0	0	0	0	0	0	0	0	0	0	0	0	0	0	0	0	0	0	0	0	1	1	0	2	0	0	26	14	12	0
OTU_1637	0	0	0	0	0	0	0	0	0	0	0	0	0	0	0	0	0	0	0	0	0	0	0	0	0	0	0	0	0	0	0	1	0	0	0	0	0	0	3	2	1	4	4	2	4	0	0	1	0
OTU_1638	0	0	0	0	0	0	0	0	0	0	0	0	1	1	0	0	0	0	0	0	0	0	0	0	1	0	0	0	0	0	0	0	0	0	0	0	0	0	5	6	5	7	3	8	7	3	3	2	9
OTU_1639	0	0	0	0	0	0	0	0	0	0	0	1	1	0	0	0	0	0	0	0	0	0	0	0	1	0	0	1	0	0	0	0	0	0	0	0	0	0	6	2	4	3	2	5	11	1	2	1	3
OTU_1640	0	0	0	0	0	0	0	0	0	0	0	0	0	0	0	0	0	0	0	0	0	0	0	0	0	0	0	0	0	0	0	0	0	0	0	0	0	0	1	0	0	2	3	3	0	2	3	0	5
OTU_1641	0	0	0	0	0	0	0	0	0	0	0	0	0	0	0	0	0	0	0	0	0	0	0	0	0	0	0	0	0	0	0	0	0	0	0	0	0	0	1	0	1	0	0	2	3	4	3	1	0
OTU_1642	0	0	0	0	0	0	0	0	0	0	0	0	0	0	0	0	0	0	0	0	0	0	0	0	0	0	0	1	0	0	0	0	0	0	0	0	0	1	1	1	6	0	0	4	5	4	9	6	0
OTU_1643	0	0	0	0	0	0	0	0	0	0	0	0	0	0	0	0	0	0	0	1	0	0	0	0	0	0	0	0	0	0	0	2	0	0	0	0	0	0	4	7	5	4	7	3	2	14	3	8	13
OTU_1644	0	0	0	0	0	0	0	0	0	0	1	0	0	0	0	0	0	0	0	0	0	0	0	0	0	0	0	2	2	0	0	0	0	0	0	0	0	0	0	0	1	0	3	0	0	0	5	5	0
OTU_1645	0	0	0	0	0	0	0	0	0	0	0	0	0	0	0	0	0	0	0	0	0	0	0	0	0	0	0	0	0	0	0	0	0	0	0	0	1	0	6	5	4	3	1	1	0	5	2	5	0
OTU_1646	0	0	0	0	0	0	0	0	0	0	0	1	0	1	0	0	0	0	0	0	0	0	0	0	0	0	1	0	1	0	0	0	0	0	0	0	1	1	1	0	1	0	1	2	1	0	0	0	5
OTU_1647	0	0	0	0	0	0	0	0	0	0	0	0	0	0	0	0	0	0	0	0	0	0	0	0	0	0	0	0	0	0	0	0	0	0	0	0	0	0	0	0	0	0	0	0	0	0	0	0	14
OTU_1648	0	0	0	0	0	0	0	0	0	0	0	0	0	0	0	0	0	1	0	0	0	0	0	0	0	0	0	0	0	0	0	0	1	0	0	0	0	1	13	17	7	2	4	1	10	1	2	1	0
OTU_1649	19	0	0	0	0	0	0	0	0	0	0	0	0	0	0	0	0	0	0	0	0	0	0	0	0	0	0	0	0	0	0	0	0	0	0	0	0	0	0	0	0	0	0	0	0	0	0	0	0
OTU_1650	0	0	0	0	0	0	0	0	0	0	0	0	0	0	0	0	0	0	0	0	0	0	0	0	1	0	0	0	0	0	0	0	0	0	0	0	0	0	1	0	0	0	0	3	2	0	0	0	4
OTU_1651	0	0	0	0	0	0	0	0	0	0	0	0	0	0	0	0	0	0	0	0	0	0	0	0	0	0	0	0	0	0	0	0	0	0	0	0	0	0	0	0	0	0	0	0	0	0	0	0	1
OTU_1652	0	0	0	0	0	0	0	0	0	0	0	0	0	0	2	0	0	0	0	0	0	1	0	0	1	0	1	5	0	0	0	0	1	0	0	0	2	6	5	11	100	6	2	9	43	6	20	28	9
OTU_1653	0	0	0	19	0	0	0	0	0	0	0	0	0	0	0	0	0	0	0	0	0	0	0	0	0	0	0	0	0	0	0	0	0	0	0	0	0	0	1	0	0	0	0	0	0	0	0	0	0
OTU_1654	0	0	0	0	0	0	0	0	0	0	0	0	0	0	0	0	0	0	0	0	0	0	0	0	0	0	0	0	0	0	0	0	0	4	0	0	0	0	0	0	0	0	0	0	2	0	0	0	0
OTU_1655	0	0	0	0	0	0	0	0	0	0	0	0	0	0	0	0	0	0	0	0	0	0	0	0	0	1	0	0	0	0	0	0	0	0	0	0	0	0	1	2	0	1	0	0	1	0	0	4	0
OTU_1656	0	0	0	0	0	0	0	0	0	0	0	0	0	0	0	0	0	0	0	0	0	0	0	0	0	0	0	0	0	0	0	0	0	1	0	0	0	0	1	0	0	1	0	2	2	8	4	6	0
OTU_1657	0	0	0	0	0	0	0	0	0	0	0	0	0	0	0	0	0	0	0	0	0	0	0	0	2	1	11	1	0	0	0	0	0	0	1	0	0	0	2	2	1	2	0	7	3	4	7	8	2
OTU_1658	0	0	0	0	0	0	0	0	0	0	0	0	0	0	0	0	0	0	0	0	0	0	0	0	0	0	0	0	0	1	0	0	0	0	0	0	0	0	0	2	1	0	0	3	2	1	0	0	6
OTU_1659	0	0	0	0	0	0	0	0	0	0	0	0	0	0	0	0	0	0	0	0	0	0	0	0	1	0	0	0	0	0	0	0	1	14	0	2	0	0	0	0	0	0	0	0	0	0	0	1	0
OTU_1660	0	0	0	0	0	0	0	0	0	0	0	0	0	0	1	0	0	0	0	0	0	0	0	0	0	1	0	0	1	0	0	0	0	0	0	0	0	1	36	17	8	32	39	16	9	31	34	48	2
OTU_1661	0	0	0	0	0	0	0	0	0	0	0	0	0	0	0	0	0	0	0	0	0	0	0	0	0	1	0	0	0	0	0	0	0	0	0	0	0	0	6	3	4	6	4	1	6	2	1	2	6
OTU_1662	0	0	0	0	0	0	0	0	0	0	0	0	0	1	1	0	0	0	0	0	0	0	0	0	0	0	0	1	0	0	0	0	0	0	0	0	0	0	0	0	1	0	0	0	5	0	3	2	3
OTU_1663	0	0	0	0	0	0	0	0	0	0	0	0	17	0	0	0	0	0	0	0	0	0	0	0	0	0	0	0	0	0	0	0	0	0	0	0	0	0	0	0	0	0	0	0	0	0	0	0	0
OTU_1664	0	0	0	0	0	0	0	0	0	0	1	0	0	0	0	0	0	0	0	0	0	0	0	1	0	0	0	0	0	0	0	0	0	7	0	1	0	0	0	1	1	0	0	0	0	1	0	0	3
OTU_1665	0	0	0	0	0	0	0	0	0	0	0	0	0	0	1	0	0	0	0	0	0	0	0	0	0	0	0	0	0	0	0	0	0	0	0	0	0	0	1	1	0	0	1	2	0	2	0	0	4
OTU_1666	0	0	0	0	0	0	0	0	0	0	0	0	0	0	0	0	0	0	0	0	0	0	0	0	0	0	0	0	0	0	0	0	0	0	0	0	1	0	1	0	4	1	2	11	17	13	13	16	0
OTU_1667	0	0	0	0	0	0	0	0	0	0	0	0	0	0	0	0	0	0	0	0	0	0	0	0	0	0	1	0	0	0	0	0	0	0	0	0	0	0	1	2	1	2	0	3	5	1	0	2	2
OTU_1668	0	0	0	0	0	0	0	0	0	0	0	0	0	0	0	0	0	0	0	0	0	0	0	0	0	0	0	0	0	0	0	0	1	0	0	0	0	0	12	18	26	34	15	23	30	15	6	1	6
OTU_1669	0	193	0	0	1	111	2	0	4	20	0	108	0	1	134	0	1	98	2	4	14	1	0	14	121	13	5	23	15	92	5	31	15	25	27	5	7	10	14	9	20	5	13	47	20	26	33	16	2
OTU_1670	0	0	0	0	0	0	0	0	0	0	0	0	0	0	0	0	0	0	0	0	0	0	0	0	0	0	0	0	0	0	0	0	0	0	0	0	0	0	0	0	0	0	0	0	0	0	0	0	0
OTU_1671	4	0	9	0	0	1	0	2	3	7	5	11	15	13	13	9	5	13	6	364	852	118	4	9	95	10	10	50	2	4	246	16	26	48	21	1	25	382	140	138	159	168	129	344	254	180	127	220	305
OTU_1672	0	0	0	0	0	0	0	0	0	0	0	0	1	1	0	0	0	0	0	0	0	0	0	0	0	0	0	0	0	0	0	0	0	1	0	0	0	0	6	3	4	14	11	3	2	5	2	0	0
OTU_1673	0	0	0	0	0	0	0	0	0	0	0	0	0	0	0	0	0	0	0	0	0	0	0	0	0	0	0	0	0	0	0	0	0	0	0	0	0	1	1	0	0	0	0	0	0	4	3	8	0
OTU_1674	1144	2	1	2	1	19	89	80	0	0	10	19	16	42	33	263	2	11	43	982	1489	129	161	143	77	45	234	57	10	107	91	105	89	100	71	171	134	35	19	17	62	5	5	14	8	8	14	18	23
OTU_1675	0	0	0	0	0	0	0	0	0	0	0	0	0	0	0	0	0	0	0	0	0	0	0	0	0	0	0	0	0	0	0	0	0	0	0	0	0	0	4	0	2	2	0	0	0	0	5	2	2
OTU_1676	0	0	0	0	0	0	0	0	0	0	0	1	0	0	0	0	0	0	0	0	12	0	0	0	0	0	0	0	0	0	0	0	0	0	0	0	0	1	2	1	0	0	3	0	0	2	3	1	0
OTU_1677	0	0	0	0	0	0	0	0	0	0	0	0	0	0	0	0	0	0	0	0	0	0	0	0	0	0	0	0	0	0	0	0	0	0	0	0	1	0	3	12	0	6	0	4	2	3	2	9	6
OTU_1678	0	0	0	0	0	0	0	0	0	0	0	0	0	0	0	0	0	0	0	1	0	0	0	0	0	0	0	0	0	0	0	0	0	0	0	0	0	0	0	0	0	1	0	3	1	8	5	8	0
OTU_1679	0	0	0	0	0	0	0	0	0	0	0	0	0	0	0	0	0	0	0	0	0	0	0	0	0	0	0	0	0	0	0	0	0	0	0	0	0	0	0	0	1	0	0	0	1	0	0	0	1
OTU_1680	0	0	0	0	0	0	0	0	0	0	0	0	0	0	0	0	0	0	0	0	0	0	0	0	0	0	0	0	0	0	0	0	0	0	0	0	0	0	1	2	1	2	0	5	6	1	2	1	1
OTU_1681	0	1	0	0	0	0	10	57	0	0	0	2	2	1	2	0	2	0	3	19	46	0	0	0	0	58	1	0	3	1	3	0	23	8	0	0	0	0	0	0	0	0	0	0	0	0	2	0	0
OTU_1682	4	9	2	1	1	5	0	2	6	6	5	12	2	4	3	4	1	6	3	4	1	1	0	1	2	4	23	1	0	1	0	1	4	1	1	0	1	0	0	0	0	0	0	0	0	0	0	0	0
OTU_1683	0	0	0	0	0	0	0	0	0	0	0	0	0	0	0	0	0	0	0	0	0	0	0	0	0	0	0	0	0	0	0	0	0	0	0	0	0	0	0	3	0	0	0	0	4	2	2	3	1
OTU_1684	0	0	0	0	0	0	0	0	0	0	0	0	0	0	0	0	0	0	0	0	0	0	0	0	0	0	0	0	0	0	0	0	0	0	0	0	0	0	1	5	1	0	1	5	0	3	9	6	0
OTU_1685	0	0	0	0	0	0	0	0	0	0	0	0	0	0	1	0	0	0	0	0	0	0	0	1	0	0	0	0	0	0	0	0	1	0	0	0	0	0	5	5	3	2	5	1	6	2	2	1	7
OTU_1686	0	0	0	0	0	0	0	0	0	0	0	0	0	0	0	0	0	0	0	0	0	0	0	0	0	1	0	0	0	0	0	0	0	0	0	0	0	1	3	4	3	7	2	2	1	0	0	3	7
OTU_1687	0	0	0	0	0	0	0	0	0	0	0	0	0	0	0	1	0	0	0	0	0	0	0	0	0	0	0	0	0	0	0	0	0	0	0	0	0	1	2	8	2	6	6	0	6	0	2	0	0
OTU_1688	0	54	0	0	0	0	1	0	0	0	0	1	2	1	28	0	0	1	1	0	12	0	0	4	25	9	0	19	10	1	2	2	39	1	1	3	1	1	2	7	1	17	2	10	9	2	9	17	13
OTU_1689	0	0	0	0	0	0	0	0	0	0	0	0	0	0	0	0	0	0	0	0	0	0	0	0	0	0	0	0	0	0	0	0	0	0	0	0	0	0	0	0	0	0	1	0	0	16	0	0	0
OTU_1690	0	0	0	0	0	0	0	0	0	0	0	6	0	8	0	0	0	0	0	0	0	0	0	0	0	0	0	0	0	0	0	0	0	0	0	0	0	0	0	0	0	0	0	0	0	0	0	0	0
OTU_1691	0	0	0	0	0	0	0	0	0	0	0	12	0	1	2	0	0	0	0	0	36	0	0	0	0	1	1	7	0	0	0	4	0	0	1	0	0	0	0	5	3	0	1	0	1	0	1	2	0
OTU_1692	0	0	0	0	0	0	0	0	0	0	0	1	0	0	0	0	0	0	0	0	0	0	0	0	0	0	1	0	0	0	0	0	0	0	0	0	0	0	0	1	1	1	0	1	0	1	0	1	2
OTU_1693	0	0	0	0	0	0	0	0	0	0	0	1	0	0	0	0	0	0	0	0	0	0	0	0	0	0	0	0	0	0	0	0	0	0	0	0	0	0	0	0	0	0	0	0	0	0	0	0	3
OTU_1694	0	0	0	0	0	0	0	0	0	0	0	0	0	0	1	0	0	0	0	0	0	0	0	0	0	0	0	0	0	0	0	0	0	0	0	0	0	0	0	0	0	4	1	1	0	0	0	0	0
OTU_1695	0	0	0	0	0	0	0	0	0	0	0	0	0	0	0	0	0	0	0	0	0	0	0	0	0	0	0	0	0	0	0	0	0	0	0	0	0	0	0	1	0	1	0	3	0	10	4	9	4
OTU_1696	0	0	0	0	0	0	0	0	0	0	0	0	1	2	0	0	0	1	1	0	0	0	0	0	1	0	0	0	0	1	0	0	0	0	0	0	0	1	7	8	5	1	6	9	6	1	3	2	4
OTU_1697	0	0	0	0	0	0	0	0	0	0	0	0	0	0	0	0	0	0	0	0	0	0	0	0	0	0	0	0	0	0	0	0	0	0	0	0	0	1	2	1	4	6	10	7	5	0	2	3	0
OTU_1698	0	0	0	0	0	0	0	0	0	0	0	0	0	0	0	0	0	0	0	0	0	0	0	0	0	0	0	0	0	0	0	0	0	0	0	0	0	0	1	0	0	4	6	1	1	0	0	0	0
OTU_1699	0	0	0	0	0	0	0	0	0	0	0	1	0	0	1	0	0	0	0	1	1	0	0	0	0	1	0	1	0	0	0	0	0	0	0	0	1	2	29	35	38	38	47	21	35	37	27	37	0
OTU_1700	0	0	0	0	0	0	0	0	0	0	0	0	0	0	0	0	0	0	0	0	0	0	0	0	0	15	0	0	0	0	0	0	0	1	0	0	0	1	0	2	3	3	4	0	0	1	1	0	0
OTU_1701	0	0	0	0	0	0	0	0	0	0	0	0	0	0	0	0	0	0	0	0	0	0	0	0	0	0	0	2	0	0	0	0	0	0	0	0	0	0	6	13	8	5	7	13	1	0	3	3	1
OTU_1702	0	0	0	0	0	0	0	0	0	0	0	0	0	0	0	0	0	0	0	0	0	0	0	0	0	0	0	0	0	0	0	0	0	0	0	0	0	0	0	0	0	0	0	6	0	0	4	0	0
OTU_1703	0	0	0	0	0	0	0	0	0	0	0	0	0	0	0	0	0	0	0	6	0	0	0	0	0	0	0	0	0	0	0	0	0	0	0	0	1	0	6	5	2	3	2	11	0	6	3	1	1
OTU_1704	0	0	0	0	0	0	0	0	0	0	0	0	0	0	0	0	0	0	0	0	0	0	0	0	0	0	0	0	0	1	0	0	1	1	0	0	1	0	5	5	0	0	3	2	3	4	2	4	17
OTU_1705	0	0	0	0	0	0	0	0	0	0	0	0	0	0	0	0	0	1	0	0	0	0	0	0	0	0	0	0	0	0	0	0	0	0	0	0	0	0	0	0	3	1	3	9	0	1	0	0	2
OTU_1706	0	0	0	0	0	0	0	0	0	0	0	0	0	0	0	0	0	0	0	0	0	0	0	0	0	0	0	0	0	0	0	0	1	0	0	0	0	0	0	0	1	0	0	0	4	0	0	1	7
OTU_1707	0	0	0	0	0	0	0	0	0	0	0	0	0	0	2	0	0	0	0	0	0	0	0	0	4	0	0	0	0	0	0	0	0	0	0	0	1	1	0	0	2	1	1	0	0	0	0	0	1
OTU_1708	0	0	0	0	0	0	15	0	0	0	0	0	0	0	0	0	0	0	0	0	0	0	0	0	0	0	0	0	0	0	0	0	0	0	0	0	0	0	0	0	0	0	0	0	0	0	0	0	0
OTU_1709	0	0	0	0	0	0	0	0	0	0	0	0	0	0	0	0	0	0	0	0	0	0	0	1	0	0	0	1	0	0	0	0	0	0	13	0	0	0	0	0	0	0	0	0	0	0	0	0	0
OTU_1710	0	0	0	0	0	0	0	0	0	0	0	0	0	0	0	0	0	0	0	0	0	0	0	0	0	0	0	0	0	0	0	0	0	0	0	0	0	0	0	1	0	0	0	0	0	0	0	0	4
OTU_1711	0	0	0	0	0	0	0	0	0	0	0	0	0	0	0	0	0	0	0	0	0	0	0	0	0	0	0	0	0	0	0	0	0	0	0	0	0	1	0	1	0	0	1	1	1	8	12	11	0
OTU_1712	0	0	0	0	0	0	0	0	0	0	0	0	0	0	1	0	0	0	0	0	0	0	0	0	0	0	0	0	0	0	0	0	0	2	0	0	0	0	0	0	0	0	0	5	0	0	0	2	1
OTU_1713	0	0	0	0	0	0	0	0	0	0	0	0	1	0	0	0	0	0	0	0	0	0	0	0	0	0	0	0	0	0	0	0	0	0	0	0	0	1	1	7	2	0	7	2	1	11	2	5	1
OTU_1714	0	0	0	0	0	0	0	0	0	0	0	0	0	0	0	1	0	0	0	0	0	0	0	0	0	0	0	0	25	1	0	0	0	0	0	0	0	0	0	0	0	1	0	0	0	0	0	0	0
OTU_1715	0	0	0	0	0	0	0	0	0	0	0	0	0	0	1	0	0	0	0	0	0	0	0	0	0	0	0	4	1	0	0	0	1	0	0	0	1	1	1	1	1	0	0	5	1	1	0	0	0
OTU_1716	0	0	0	0	0	0	0	0	0	0	0	0	0	0	0	0	0	0	0	0	0	0	0	0	0	0	0	0	0	0	0	0	0	0	0	0	1	0	0	2	3	0	0	0	0	0	0	2	3
OTU_1717	0	0	0	0	0	0	0	0	0	0	0	0	0	0	0	1	0	0	0	0	0	0	0	0	0	0	0	0	0	0	0	0	0	0	0	0	0	0	0	1	0	1	0	1	0	0	0	3	2
OTU_1718	0	41	0	0	0	0	0	0	0	0	79	1	0	3	0	1	2	1	0	0	22	0	0	1	1	15	10	2	0	0	4	0	4	0	9	0	4	1	39	40	27	43	96	55	119	26	26	48	141
OTU_1719	0	0	0	0	0	0	0	0	0	0	0	0	0	0	0	0	0	0	0	0	0	0	0	0	0	0	0	0	0	0	0	0	0	0	0	0	0	0	0	0	0	0	0	3	0	0	8	4	0
OTU_1720	0	0	0	0	0	0	0	0	0	0	0	0	0	0	0	0	0	0	0	0	0	0	1	0	0	0	1	1	0	0	0	1	0	0	0	0	0	0	1	1	0	0	0	2	4	0	1	1	0
OTU_1721	0	0	0	0	0	0	0	0	0	0	0	0	0	0	0	0	0	0	0	0	0	0	0	0	0	0	0	0	0	0	1	0	0	0	0	0	0	0	0	0	0	0	0	0	0	12	2	9	0
OTU_1722	0	0	0	0	0	0	0	0	0	0	0	0	0	0	0	0	0	0	0	0	0	0	0	0	0	0	0	0	0	0	0	0	0	0	0	0	0	0	0	0	0	6	0	1	1	6	5	3	0
OTU_1723	0	0	0	0	0	0	0	0	0	0	0	0	0	1	0	0	0	0	0	0	0	0	0	0	0	1	0	0	0	0	0	0	0	0	0	0	0	2	5	8	0	4	1	4	1	2	6	5	3
OTU_1724	0	0	0	0	0	0	0	0	0	0	0	61	4	1	3	2	0	0	0	1	0	1	0	0	2	1	1	1	1	0	0	0	0	0	0	0	3	5	193	120	135	209	133	215	69	304	370	417	5
OTU_1725	0	0	0	0	0	0	0	0	0	0	0	0	0	0	0	0	0	0	0	0	0	0	0	0	0	0	0	0	0	0	0	0	0	0	0	0	0	0	2	1	1	1	2	0	3	4	0	1	1
OTU_1726	0	0	0	0	0	0	0	0	0	0	0	0	0	0	1	0	0	0	11	1	1	0	0	0	0	0	0	1	0	0	0	0	0	0	0	0	0	0	0	0	2	0	1	0	3	0	0	0	0
OTU_1727	0	0	0	0	0	0	0	0	0	0	0	0	0	0	0	0	0	0	0	0	0	0	0	0	0	0	0	0	0	0	0	0	0	0	0	0	0	0	7	5	3	2	0	1	2	3	0	1	0
OTU_1728	0	0	0	0	0	0	0	0	7	0	0	3	2	0	0	1	0	0	0	1	0	0	3	0	16	0	1	4	4	0	0	9	1	0	0	0	1	1	0	1	0	2	0	2	0	1	1	3	0
OTU_1729	0	0	0	0	0	0	0	0	0	0	0	0	0	0	0	0	0	0	0	0	0	0	1	0	0	0	0	0	0	0	2	11	0	0	0	0	0	0	2	3	1	1	0	7	1	5	0	2	0
OTU_1730	0	0	0	0	0	0	0	0	0	0	0	0	0	0	0	0	0	0	0	0	0	0	0	0	0	1	0	0	0	0	0	0	0	0	0	0	2	1	8	5	6	4	2	2	1	7	1	0	0
OTU_1731	0	0	0	0	0	0	0	0	0	0	0	0	0	0	0	0	0	0	0	0	0	0	0	0	0	0	0	1	0	0	0	0	0	0	0	0	0	0	0	0	1	0	0	0	1	0	0	0	1
OTU_1732	0	0	0	0	0	0	0	0	12	0	0	0	1	0	0	0	0	0	0	0	0	0	0	0	1	0	0	1	0	0	0	0	0	2	0	0	0	1	1	0	0	0	0	1	1	0	0	0	0
OTU_1733	0	0	0	0	0	0	0	13	0	0	0	0	0	0	0	0	0	0	0	0	0	0	0	0	0	0	0	0	0	0	0	0	0	0	0	0	0	0	0	0	0	0	0	0	0	0	0	0	0
OTU_1734	0	0	0	0	0	0	0	0	0	0	0	0	0	0	0	0	0	0	0	0	0	0	0	0	0	0	0	0	0	0	1	0	0	0	0	0	0	0	0	1	0	0	1	2	1	5	0	0	0
OTU_1735	0	0	0	0	0	0	0	0	0	0	0	0	0	0	0	0	0	0	0	0	0	0	0	0	0	0	0	0	0	0	0	0	0	0	0	0	0	0	0	0	1	7	2	0	0	9	4	5	0
OTU_1736	0	0	0	0	0	0	0	0	0	0	0	0	0	0	0	0	0	0	0	0	0	0	0	0	0	0	0	0	0	0	0	0	0	0	1	0	0	1	1	0	0	0	3	0	0	3	9	3	2
OTU_1737	0	0	0	0	0	0	0	0	0	0	0	1	0	0	0	0	0	0	0	0	0	0	0	0	0	0	0	0	0	0	0	0	0	0	0	0	1	0	15	9	7	6	9	2	14	4	0	0	1
OTU_1738	0	0	0	0	0	0	0	0	0	0	0	0	0	0	0	0	0	1	0	0	0	0	0	0	0	0	0	0	0	0	0	0	0	0	0	0	0	2	9	18	6	10	12	12	17	8	9	4	0
OTU_1739	0	0	0	0	0	0	0	0	0	0	0	0	0	0	1	0	0	0	0	0	0	0	0	0	0	0	1	0	0	0	0	0	0	0	0	0	1	0	0	7	8	14	5	0	1	8	2	2	0
OTU_1740	0	0	0	0	0	0	0	0	0	0	0	0	0	0	0	0	0	0	0	0	0	0	0	0	0	0	0	0	0	0	0	0	0	0	0	0	0	0	1	0	2	2	4	0	2	7	4	4	0
OTU_1741	0	0	0	0	0	0	0	0	0	0	0	0	0	0	2	0	0	1	0	0	1	0	0	0	0	0	0	2	0	0	1	0	1	0	1	1	2	1	2	2	2	0	1	5	5	8	5	6	0
OTU_1742	0	0	0	0	0	0	0	0	0	0	0	0	0	0	0	0	0	0	0	0	0	0	0	1	0	1	0	1	0	0	0	0	0	27	0	0	0	0	0	0	0	0	0	0	0	2	0	0	0
OTU_1743	2	2	0	0	0	10	4	0	1	0	0	3	0	0	0	0	4	0	1	1	0	0	3	1	4	0	3	0	0	0	0	5	1	3	0	0	0	1	0	0	0	0	0	0	0	0	0	0	0
OTU_1744	0	0	0	0	0	0	0	0	0	0	0	0	0	0	0	0	0	0	0	0	0	0	0	0	0	0	0	0	0	0	0	0	0	0	0	0	0	0	2	2	3	7	2	6	4	0	0	1	1
OTU_1745	0	0	0	0	0	0	0	0	0	0	0	0	0	0	0	0	0	0	0	0	0	0	0	0	0	0	0	0	0	0	0	0	0	0	0	0	0	0	0	0	0	1	0	0	0	0	0	16	6
OTU_1746	0	0	0	0	0	0	0	0	0	0	0	0	1	1	2	1	0	0	0	0	0	0	0	0	1	0	1	0	1	0	0	0	0	0	0	0	2	4	45	39	138	139	49	26	6	2	25	38	11
OTU_1747	0	0	0	0	0	0	0	0	0	0	0	0	1	0	0	0	0	0	0	0	0	0	0	0	0	1	0	0	0	0	0	0	0	0	0	0	0	0	1	2	0	2	0	3	4	0	0	0	3
OTU_1748	0	0	0	0	0	0	0	0	0	0	0	0	2	0	1	0	0	1	0	0	0	0	0	0	0	0	0	0	0	0	0	0	0	0	0	0	0	0	0	0	0	2	1	6	4	0	0	0	3
OTU_1749	0	0	0	0	0	0	2	0	0	0	1	6	5	0	0	0	0	0	1	0	1	3	0	2	15	2	1	0	1	0	5	7	16	2	2	0	0	2	0	1	0	0	0	0	2	1	1	1	1
OTU_1750	0	0	0	0	0	0	0	0	0	0	0	0	0	0	0	0	0	0	0	0	0	0	0	0	0	0	1	0	0	0	0	0	0	0	0	0	0	0	0	0	0	0	0	0	0	0	0	0	6
OTU_1751	0	0	0	0	0	0	0	0	0	0	0	0	0	0	0	0	0	0	0	0	0	0	0	1	0	1	2	1	1	0	0	0	0	1	12	0	1	1	1	0	1	2	0	3	7	2	5	4	7
OTU_1752	0	0	0	0	0	0	0	0	0	0	0	0	0	0	0	0	1	0	0	0	0	0	0	0	0	0	0	0	0	0	0	0	0	0	0	0	0	0	0	0	0	0	0	0	4	0	0	0	2
OTU_1753	0	0	0	0	0	0	0	0	0	0	0	0	0	0	0	0	0	0	0	0	0	0	0	0	0	1	0	0	0	0	0	0	0	0	0	0	0	0	6	10	3	10	2	4	6	2	1	1	2
OTU_1754	0	0	0	0	0	0	0	0	0	0	0	0	0	0	0	0	0	0	0	0	0	0	0	0	0	0	0	0	0	0	0	0	0	0	0	0	0	0	8	0	0	9	5	6	9	0	0	0	3
OTU_1755	0	0	0	0	0	0	0	0	0	0	0	0	0	0	0	0	1	0	0	0	0	0	0	0	0	0	0	0	0	0	0	0	0	0	0	0	0	0	2	2	2	3	3	0	2	1	1	0	0
OTU_1756	0	0	0	0	0	0	0	0	0	0	0	0	0	0	1	0	0	1	0	0	0	0	0	0	0	14	1	0	0	0	0	0	0	0	0	1	0	2	5	1	2	9	0	8	5	8	6	10	5
OTU_1757	0	0	0	0	0	0	0	0	0	0	0	0	0	0	0	0	0	0	0	0	0	0	0	0	0	0	0	0	0	0	0	0	0	0	0	0	0	2	1	2	2	4	3	2	4	0	1	0	0
OTU_1758	0	0	0	0	0	0	0	0	0	0	0	0	0	0	0	0	0	0	0	0	1	0	0	0	0	0	0	0	0	0	0	0	0	0	0	0	0	0	1	4	0	5	0	3	4	3	1	2	16
OTU_1759	0	0	0	0	0	0	0	0	0	0	0	0	0	0	0	0	0	0	0	0	0	0	0	0	0	0	0	0	0	0	0	0	0	0	0	0	0	0	2	2	1	0	0	0	0	0	1	0	2
OTU_1760	0	0	0	0	0	0	0	0	0	0	0	0	1	0	0	0	0	0	0	0	0	0	0	0	0	0	0	0	0	0	0	0	0	0	0	0	1	0	2	7	5	2	7	8	6	14	13	13	3
OTU_1761	0	0	0	0	0	0	0	0	0	0	0	0	0	0	0	0	0	0	0	0	0	0	0	0	0	0	0	1	0	0	0	0	0	0	0	0	0	0	1	1	3	1	6	6	0	12	2	5	2
OTU_1762	0	0	0	0	0	0	0	0	0	0	0	0	0	0	0	0	0	0	0	0	0	0	0	1	0	0	0	0	0	0	0	0	0	0	0	0	0	0	0	0	0	0	0	1	5	1	0	0	7
OTU_1763	0	0	0	0	0	0	0	0	0	0	0	1	0	0	0	0	0	0	0	0	0	0	0	0	0	2	0	0	0	0	1	0	1	0	0	0	2	0	11	9	4	7	5	36	12	2	18	14	0
OTU_1764	0	0	0	0	0	0	0	0	0	0	0	0	0	0	0	0	0	0	0	0	0	0	0	0	0	1	0	0	0	1	0	0	0	0	0	0	0	0	6	1	6	5	12	1	0	2	1	2	0
OTU_1765	0	0	0	0	0	0	0	0	0	0	0	0	0	0	0	0	0	0	0	1	0	1	0	1	0	0	0	0	0	0	0	0	0	0	0	0	0	0	4	10	1	2	2	2	3	8	3	1	0
OTU_1766	0	0	0	0	0	0	0	0	0	0	0	0	0	0	0	0	0	0	0	0	0	0	0	0	0	0	0	0	0	0	0	0	0	0	0	0	0	0	1	5	0	4	5	4	2	2	6	10	2
OTU_1767	0	0	0	0	0	0	0	0	0	0	0	0	0	0	0	0	0	0	0	0	0	0	0	0	0	0	0	0	1	0	0	0	1	0	5	0	0	0	0	0	0	0	0	0	0	0	0	0	0
OTU_1768	0	0	0	0	0	0	0	0	0	0	0	0	1	0	0	0	0	0	0	0	0	0	0	0	0	0	0	0	0	0	0	0	0	0	0	0	0	0	0	0	1	0	0	0	3	0	1	0	5
OTU_1769	0	0	0	0	0	0	0	0	0	0	1	0	0	0	0	0	1	2	0	0	8	0	0	0	0	0	0	0	0	0	0	0	0	0	1	0	0	0	0	0	0	0	0	0	0	0	0	0	0
OTU_1770	0	0	0	0	0	0	0	0	0	0	0	0	0	0	0	0	0	0	0	0	0	0	0	0	0	0	1	2	0	0	0	0	0	0	0	0	0	0	0	1	4	1	1	2	0	0	1	2	0
OTU_1771	0	0	0	0	0	0	0	0	0	0	0	0	0	0	0	0	0	0	0	0	0	0	0	0	2	2	0	1	0	0	1	0	0	7	0	0	0	0	0	0	0	0	0	0	0	0	0	0	0
OTU_1772	0	0	0	0	0	0	0	0	0	0	0	0	2	1	1	0	0	0	1	0	0	0	0	0	0	0	0	1	0	0	0	0	0	0	0	0	3	1	2	2	3	0	6	10	8	1	1	4	0
OTU_1773	0	0	0	0	0	0	0	0	0	0	0	0	0	0	0	0	0	0	0	0	0	0	0	0	0	0	0	5	1	0	0	0	1	0	0	0	0	0	0	0	2	0	1	1	0	2	0	0	0
OTU_1774	0	0	11	0	0	0	0	0	0	0	0	4	0	0	0	0	0	0	0	0	0	0	0	0	0	0	0	0	0	0	0	0	0	0	0	0	0	0	0	0	0	0	0	0	0	0	0	0	0
OTU_1775	0	0	0	0	0	0	0	0	0	0	0	0	0	0	0	0	0	0	0	0	0	0	0	0	0	0	1	0	0	0	0	0	0	0	0	0	0	0	0	4	0	1	2	0	0	1	1	2	5
OTU_1776	0	0	0	0	0	0	0	0	0	0	0	1	0	0	1	0	0	0	0	0	0	0	0	0	0	0	0	0	0	0	0	0	0	0	0	0	0	0	0	0	1	0	1	0	1	0	0	0	0
OTU_1777	0	0	0	0	0	0	0	0	0	0	0	0	0	0	0	0	0	0	0	0	0	0	0	0	0	1	0	0	0	0	0	0	0	0	0	1	0	0	6	4	12	8	5	15	20	1	12	7	4
OTU_1778	0	0	0	0	0	0	0	0	0	0	0	0	0	1	0	0	0	1	0	0	0	0	0	0	0	0	0	0	0	0	0	0	0	0	0	0	0	0	1	1	1	0	1	0	3	0	0	1	4
OTU_1779	0	0	0	0	0	0	0	0	0	0	0	0	0	0	0	0	0	0	0	0	0	0	0	0	0	0	0	0	0	0	0	0	0	0	0	0	0	0	0	0	0	0	0	0	0	0	0	0	9
OTU_1780	0	0	0	0	0	0	0	0	0	0	0	0	0	0	0	0	0	0	0	1	0	0	0	0	0	0	0	0	0	0	0	0	0	0	0	0	0	0	0	0	1	1	0	0	1	3	1	0	1
OTU_1781	0	0	0	0	0	0	0	0	0	0	0	0	0	0	0	0	0	0	0	0	0	0	0	0	0	0	0	0	0	0	0	0	0	0	0	0	1	0	3	2	1	5	3	1	1	4	3	2	0
OTU_1782	0	0	0	0	0	0	0	0	0	0	0	0	0	0	0	0	0	0	0	0	0	0	0	0	0	0	0	0	0	0	0	0	1	0	0	0	0	0	0	0	1	0	0	2	0	2	0	1	0
OTU_1783	0	0	0	0	0	0	0	0	0	0	0	0	0	0	0	0	0	0	0	0	0	0	0	0	0	0	0	0	0	0	0	0	0	0	0	0	0	0	0	2	0	0	1	1	1	0	3	5	1
OTU_1784	0	0	0	0	0	0	0	0	0	0	0	0	0	0	0	0	0	0	0	0	0	0	0	0	0	0	0	0	0	0	0	0	0	0	0	0	0	1	0	0	3	0	0	2	2	0	0	0	9
OTU_1785	0	0	0	0	0	0	0	0	0	0	0	1	0	1	0	0	0	0	0	0	0	0	0	0	0	1	0	0	1	0	0	0	0	0	0	0	1	0	7	4	0	7	4	6	10	10	3	2	1
OTU_1786	0	0	0	0	0	0	0	0	0	0	0	0	0	0	1	0	0	1	0	0	0	0	0	0	0	1	0	0	0	0	0	0	0	0	0	0	0	0	1	1	1	5	1	1	0	0	0	0	0
OTU_1787	0	0	0	0	0	0	0	0	0	0	0	2	3	0	0	48	0	5	1	1	13	0	1	2	7	4	3	15	23	0	2	5	16	0	2	2	4	4	12	30	17	14	8	44	99	3	34	8	36
OTU_1788	0	0	0	0	0	0	0	0	0	0	0	0	0	0	0	1	0	0	1	0	0	0	0	0	0	0	0	0	0	0	0	0	2	0	0	0	0	0	1	0	1	0	0	0	3	0	0	0	0
OTU_1789	0	0	0	0	0	1	0	0	24	181	0	15	4	0	1	175	0	1	1	1	2	12	0	0	2	3	9	1	7	0	0	0	1	25	0	5	20	3	41	43	16	36	22	26	28	63	23	51	17
OTU_1790	1	0	0	78	0	0	0	0	0	0	0	0	0	0	0	0	0	0	0	0	0	0	0	0	0	0	0	0	0	0	1	0	0	0	0	0	0	1	20	22	16	14	38	22	7	27	15	10	6
OTU_1791	0	0	0	0	0	0	0	0	0	0	0	0	0	0	0	0	0	0	0	0	0	0	0	0	0	0	0	0	0	0	0	0	0	0	0	0	0	0	4	2	4	1	3	7	4	0	1	12	0
OTU_1792	0	0	0	0	0	0	0	0	0	0	0	0	0	0	0	0	1	0	0	0	0	0	0	0	0	0	0	0	0	1	0	0	0	0	0	0	0	1	3	0	0	1	4	1	1	7	1	2	0
OTU_1793	0	0	0	0	0	0	0	0	0	0	0	0	0	0	0	0	0	0	0	0	0	0	0	0	0	0	0	0	0	0	0	0	0	0	0	0	0	0	3	1	0	3	1	0	3	5	1	6	0
OTU_1794	0	0	0	0	0	0	0	0	0	0	0	0	0	0	1	0	0	0	0	0	0	0	0	0	0	0	0	1	0	0	0	0	0	0	0	0	0	0	0	1	0	0	0	0	0	0	0	0	0
OTU_1795	0	0	0	0	0	0	0	0	0	0	0	0	0	0	0	0	0	0	0	0	0	0	0	0	0	0	0	0	0	0	0	0	0	0	0	0	0	0	1	1	0	1	0	0	0	2	3	1	2
OTU_1796	0	0	0	0	0	0	0	0	0	0	0	0	0	0	1	0	0	0	0	0	0	0	0	0	1	0	0	1	0	0	0	0	0	0	0	0	0	0	2	0	0	3	5	2	1	0	0	5	4
OTU_1797	0	0	0	0	0	0	0	0	0	0	0	0	0	0	0	0	0	0	0	0	0	0	0	0	0	0	0	0	0	0	0	0	0	0	0	0	0	0	4	0	4	1	0	1	0	6	4	5	0
OTU_1798	0	0	0	0	0	0	0	0	0	0	1	0	0	0	0	0	0	0	0	0	0	0	0	0	0	0	0	0	0	0	0	0	0	0	0	0	0	0	0	0	1	0	0	9	1	0	0	0	0
OTU_1799	0	0	0	0	0	0	0	0	0	0	0	0	0	0	0	0	0	0	0	0	0	0	0	0	0	0	0	0	0	0	0	0	0	0	0	0	0	0	1	1	0	3	3	0	0	6	6	5	0
OTU_1800	0	0	0	0	0	0	0	0	0	0	0	0	0	0	0	0	0	0	0	0	0	0	0	0	0	0	0	0	0	0	0	0	1	0	0	0	0	0	9	2	2	5	3	2	11	3	0	2	3
OTU_1801	0	0	0	0	0	0	0	0	0	0	0	0	0	0	0	0	0	0	0	0	0	0	0	0	0	0	0	0	0	0	0	0	0	0	0	0	0	0	2	4	0	4	1	2	0	0	0	2	2
OTU_1802	0	0	0	0	0	0	0	0	0	0	0	0	0	0	0	0	0	0	0	0	0	0	0	0	1	0	12	0	0	0	0	0	0	1	0	0	0	0	0	0	0	0	0	0	0	0	0	0	0
OTU_1803	0	0	0	0	0	0	0	0	0	0	0	0	0	0	1	0	0	0	0	0	0	0	0	0	0	0	0	0	0	0	0	0	1	0	0	0	0	0	2	2	3	0	0	1	1	0	0	0	1
OTU_1804	0	0	0	0	0	0	0	0	0	0	0	0	0	0	0	0	0	0	0	0	2	0	0	0	1	0	0	0	0	0	1	0	0	0	0	0	0	0	0	0	1	0	0	0	1	0	3	0	0
OTU_1805	0	0	0	0	0	0	0	0	1	0	0	0	0	0	0	0	0	0	0	0	0	0	1	0	10	0	7	1	0	0	0	0	2	1	0	0	0	2	0	0	0	0	0	0	0	0	0	0	0
OTU_1806	0	0	0	0	0	0	0	0	0	0	0	0	0	0	0	0	0	0	0	0	0	0	0	1	0	0	0	0	0	0	0	0	0	0	0	0	0	0	2	9	9	3	6	8	12	9	7	6	1
OTU_1807	0	0	0	0	0	0	0	0	0	0	0	0	0	0	0	0	0	0	0	0	0	0	0	0	0	1	0	0	0	0	0	0	0	0	0	0	0	3	3	2	2	9	2	0	7	6	5	2	0
OTU_1808	0	0	0	0	0	0	0	0	0	0	0	0	0	0	0	0	0	0	0	2	1	0	0	0	0	0	0	0	0	0	0	0	0	0	0	0	0	0	0	1	1	1	2	0	1	29	11	7	0
OTU_1809	0	0	0	0	0	0	0	0	0	0	0	0	0	0	0	0	0	0	0	0	0	0	0	0	0	0	0	0	0	0	0	0	0	0	0	0	0	0	0	0	4	0	0	0	0	0	0	0	0
OTU_1810	0	0	0	0	0	0	0	0	0	0	0	0	0	0	0	0	0	0	0	0	0	0	0	0	0	0	0	0	0	0	0	0	0	0	0	0	0	0	0	0	0	0	0	0	0	0	0	0	1
OTU_1811	0	0	0	0	0	0	0	0	0	0	0	0	0	0	0	0	0	0	0	0	22	1	1	0	1	0	0	0	0	0	0	3	0	0	0	0	1	0	2	0	6	1	3	0	0	8	1	0	9
OTU_1812	0	0	0	0	0	0	0	0	0	0	0	0	0	0	0	0	0	0	0	0	0	0	0	0	0	0	0	0	0	0	0	0	0	0	0	0	0	0	0	6	6	3	4	5	5	1	0	0	3
OTU_1813	0	0	0	0	0	0	0	0	0	0	0	0	0	0	1	0	0	1	0	0	0	0	0	0	0	0	0	0	1	0	0	0	0	0	0	0	0	2	2	0	3	6	9	1	8	0	4	1	2
OTU_1814	0	0	0	0	0	0	0	0	0	0	0	0	0	0	0	0	0	0	0	0	0	0	0	0	0	0	0	0	0	0	0	0	0	0	0	0	0	0	0	1	0	0	0	0	0	0	0	0	0
OTU_1815	0	0	0	0	0	0	0	0	0	0	0	0	0	0	0	0	0	0	0	0	0	0	0	0	0	0	0	0	0	0	0	0	0	0	1	0	0	0	15	8	11	0	5	4	5	19	9	24	0
OTU_1816	0	0	0	0	0	0	0	0	0	0	0	0	1	0	0	0	0	0	0	0	0	0	0	0	0	0	0	0	1	0	0	0	0	0	0	0	0	0	4	18	10	8	5	24	11	5	3	3	8
OTU_1817	0	0	0	0	0	0	0	0	0	0	0	0	0	0	0	0	0	0	0	0	0	0	0	0	0	0	0	0	0	0	0	0	0	0	0	0	0	1	1	2	2	4	2	14	7	0	0	0	0
OTU_1818	0	0	0	0	0	0	0	0	0	0	0	0	0	0	0	0	0	0	0	0	0	0	0	0	1	0	0	0	0	0	0	0	0	0	0	0	0	0	5	6	8	0	1	2	8	1	0	2	6
OTU_1819	0	0	0	0	0	0	0	0	0	0	0	0	0	0	0	0	0	0	0	0	0	0	0	0	0	0	0	0	0	0	0	0	0	0	0	0	0	0	0	2	5	7	5	1	0	1	0	0	3
OTU_1820	0	0	0	0	0	0	0	0	0	0	0	0	0	0	0	0	0	0	0	0	0	0	0	0	0	0	0	0	0	0	0	0	0	0	0	0	0	0	0	0	2	0	0	1	0	1	0	1	12
OTU_1821	0	0	0	0	0	0	0	0	0	0	0	9	0	0	0	0	0	0	2	0	0	0	0	5	9	1	0	0	0	1	136	1	325	0	1	0	0	1252	5	3	0	3	1	3	10	8	0	0	2
OTU_1822	0	0	0	0	0	0	0	0	0	0	0	0	0	0	0	0	0	0	0	1	0	1	0	0	0	0	0	0	0	1	0	0	0	0	0	0	0	0	4	0	3	1	4	2	1	9	2	4	0
OTU_1823	0	0	0	0	0	0	0	0	0	0	0	0	0	0	0	0	0	0	0	0	0	0	0	0	0	0	0	0	0	0	0	0	0	0	0	0	0	0	0	1	0	1	5	1	3	4	1	2	7
OTU_1824	0	0	0	0	0	0	0	0	0	0	0	0	1	0	0	0	0	0	0	0	0	0	0	0	0	0	0	0	0	0	0	1	0	0	0	0	0	0	1	0	0	3	0	0	0	0	0	1	2
OTU_1825	0	0	0	0	0	0	0	0	0	0	0	0	1	0	3	0	1	3	2	0	0	0	0	0	0	1	0	4	2	0	1	0	1	0	1	0	4	8	18	23	36	27	59	74	65	11	23	15	10
OTU_1826	0	0	0	0	0	0	0	0	0	0	0	0	0	0	0	0	0	0	0	0	0	0	0	0	1	0	0	0	0	0	0	0	0	0	0	0	1	0	0	0	1	2	3	2	0	0	1	2	0
OTU_1827	0	0	0	0	0	0	0	0	0	0	0	0	0	0	0	0	0	0	0	0	0	0	0	1	0	0	0	0	0	0	0	0	0	0	0	0	0	0	0	0	1	0	0	1	0	0	0	1	5
OTU_1828	0	0	0	0	0	0	0	0	0	0	0	0	0	0	0	0	0	0	0	0	0	0	0	0	0	0	0	0	0	0	0	0	0	0	0	0	1	0	1	0	2	0	0	1	1	0	0	0	1
OTU_1829	0	0	0	0	0	0	0	0	0	0	0	10	0	0	0	0	0	0	0	0	0	0	0	0	0	0	0	0	0	0	0	0	0	0	0	0	0	0	0	0	1	0	0	0	0	0	0	0	0
OTU_1830	0	0	0	0	0	0	0	0	0	0	0	0	0	0	0	0	0	0	1	0	0	0	1	1	1	9	0	1	0	0	0	5	1	21	0	0	2	1	9	6	5	10	1	17	20	1	5	2	16
OTU_1831	0	0	0	0	0	0	0	0	0	0	0	0	0	0	0	0	0	0	0	0	0	0	0	0	0	0	0	0	0	0	0	0	0	0	0	0	0	0	1	5	1	7	4	18	22	0	0	3	2
OTU_1832	0	0	0	0	0	0	0	0	0	0	1	0	0	0	0	0	0	0	0	0	0	0	0	0	0	0	0	0	0	0	0	0	0	0	0	0	0	0	1	3	3	2	3	1	6	6	1	2	4
OTU_1833	0	0	0	0	0	0	0	0	0	0	0	0	0	0	0	0	0	0	0	0	0	0	0	0	0	0	0	0	0	0	0	13	1	0	0	0	0	0	0	0	0	0	0	1	2	3	0	0	1
OTU_1834	0	0	0	0	0	0	0	0	0	0	0	0	0	0	0	0	0	0	0	0	0	0	0	0	0	0	0	0	0	0	0	0	0	0	0	0	0	0	3	0	1	2	1	2	0	1	4	3	0
OTU_1835	0	0	0	0	0	0	0	0	0	0	0	0	0	0	0	0	0	0	0	0	0	0	0	0	0	0	0	0	0	0	0	0	0	0	0	0	0	0	0	0	1	2	1	4	0	0	0	0	2
OTU_1836	0	0	0	0	0	0	0	0	0	0	0	0	0	0	0	0	0	0	0	0	0	0	0	0	0	0	0	0	0	0	0	0	0	0	0	0	0	0	0	0	0	1	0	0	2	0	1	0	1
OTU_1837	0	0	0	0	0	0	0	0	0	0	0	0	0	0	0	0	0	0	14	0	0	0	0	0	0	0	0	0	0	0	0	0	0	0	0	0	0	0	0	0	0	0	0	0	1	0	0	0	0
OTU_1838	0	0	0	0	0	0	0	0	0	0	0	0	0	0	0	0	0	0	0	0	0	0	0	0	0	0	0	0	0	0	0	0	1	0	0	0	1	0	1	0	0	0	0	1	3	1	0	2	2
OTU_1839	0	0	0	0	0	0	0	15	0	0	0	0	0	0	0	0	0	0	0	0	0	2	0	0	0	0	0	0	0	0	0	0	0	0	0	0	0	0	1	0	0	0	0	2	1	1	2	1	0
OTU_1840	0	0	0	0	0	0	0	0	0	0	0	0	0	0	0	0	0	0	0	0	0	0	0	0	0	0	0	0	0	0	0	0	0	0	0	0	0	1	19	19	1	9	4	1	2	51	11	9	0
OTU_1841	0	0	0	0	0	0	0	0	0	0	0	0	0	0	0	0	0	0	0	0	0	0	0	0	0	0	0	0	0	0	0	0	0	0	0	0	0	0	2	0	7	2	1	4	7	0	0	1	0
OTU_1842	0	0	0	0	0	0	0	0	0	0	0	0	0	0	0	0	0	0	0	1	0	0	0	0	0	0	0	0	0	0	1	0	0	0	0	0	1	2	7	3	1	0	0	13	9	6	3	5	5
OTU_1843	0	2	0	0	0	4	9	51	11	5	10	5	12	4	2	7	14	5	2	104	176	55	11	18	22	43	61	44	8	23	270	22	10	11	24	44	52	3	31	21	16	21	12	10	6	19	8	9	39
OTU_1844	0	0	0	0	0	0	0	0	2	0	0	0	0	0	1	0	0	0	0	0	1	0	0	0	0	0	0	0	1	0	0	0	0	1	0	0	0	0	4	4	2	11	7	4	7	8	4	5	5
OTU_1845	0	0	0	0	0	0	0	0	0	0	0	0	0	0	0	0	0	0	0	0	0	0	0	0	0	0	1	0	0	0	0	0	0	0	0	0	0	0	0	0	0	0	0	0	0	0	0	0	7
OTU_1846	0	0	0	0	0	0	0	0	0	0	0	0	0	0	1	0	0	0	0	0	0	0	0	0	0	1	0	0	0	0	0	0	0	0	0	0	0	2	1	3	7	2	4	3	1	0	0	1	0
OTU_1847	0	0	0	0	0	0	0	0	0	0	0	0	0	0	0	0	0	0	0	0	0	0	0	0	0	0	0	0	0	0	0	0	0	0	0	0	0	0	0	0	0	1	1	2	0	0	0	0	0
OTU_1848	0	0	0	0	0	0	0	0	0	0	0	0	0	0	0	0	0	0	0	0	0	0	0	0	1	0	0	0	0	0	0	0	0	0	0	0	0	0	1	4	2	8	0	3	2	2	1	0	6
OTU_1849	0	0	0	0	0	0	0	0	0	0	0	0	0	0	0	0	0	1	0	0	0	0	0	0	0	0	0	0	0	0	0	0	0	0	0	0	0	0	0	0	0	0	0	0	0	1	0	0	1
OTU_1850	0	0	0	0	0	0	0	0	0	0	0	0	0	0	0	0	0	0	0	0	0	0	0	0	0	0	0	0	0	0	0	1	0	0	0	0	0	1	0	0	1	1	3	0	0	1	1	0	1
OTU_1851	0	0	0	0	0	0	0	0	0	0	0	1	1	0	1	0	0	0	0	0	0	0	0	0	1	0	0	0	0	0	1	0	0	1	0	0	1	1	9	20	68	12	6	15	4	4	10	21	11
OTU_1852	0	0	0	0	0	0	0	0	0	0	0	0	0	0	0	0	0	0	0	0	0	0	0	0	0	0	0	0	0	0	0	0	0	0	0	0	0	0	0	0	0	1	0	0	0	0	0	0	0
OTU_1853	0	0	0	0	0	0	0	0	0	0	0	0	0	0	0	0	0	0	0	0	0	0	0	0	0	0	14	0	0	0	0	0	0	0	0	0	0	0	0	0	0	0	0	0	0	0	0	0	0
OTU_1854	0	0	0	0	0	0	0	0	0	0	0	0	0	0	0	0	0	1	0	10	0	0	1	0	1	0	0	0	0	0	2	1	0	0	0	0	0	0	3	0	1	1	2	0	2	1	0	1	0
OTU_1855	0	0	0	0	0	0	0	0	0	0	0	0	0	0	0	0	0	0	0	0	0	0	0	0	0	0	0	0	0	0	0	0	0	0	0	0	0	0	3	1	5	5	4	1	8	0	0	4	0
OTU_1856	0	0	0	0	0	0	0	0	0	0	0	0	0	0	1	0	0	0	0	0	8	0	0	1	11	1	0	0	0	0	0	0	0	3	0	0	0	0	2	0	2	3	1	28	0	8	4	3	4
OTU_1857	0	0	0	0	0	0	0	0	0	0	0	0	0	0	0	0	0	0	0	0	0	0	0	0	0	0	0	0	0	0	0	0	0	0	0	0	0	0	0	0	0	2	12	0	0	1	1	5	0
OTU_1858	0	0	0	0	0	0	0	0	0	0	0	0	0	0	0	1	0	0	0	0	0	0	0	0	0	0	1	1	0	0	0	0	0	0	0	0	0	1	26	12	2	19	19	1	9	3	6	4	19
OTU_1859	0	0	0	0	0	0	0	0	0	0	0	0	0	0	0	0	0	0	0	0	0	0	0	0	0	0	0	0	0	0	0	0	0	0	0	0	0	0	2	0	0	0	0	0	0	0	0	0	2
OTU_1860	0	0	0	0	0	0	0	0	0	0	0	0	0	0	1	0	0	0	0	0	0	0	0	0	0	0	0	0	0	0	0	0	1	0	0	0	0	0	0	1	0	0	0	0	0	0	0	0	4
OTU_1861	0	0	0	0	0	0	0	0	0	0	0	0	1	0	0	0	0	0	0	0	1	0	0	0	0	1	1	0	0	1	0	0	0	0	0	0	1	1	1	2	5	2	7	1	4	0	2	5	1
OTU_1862	0	0	0	0	0	0	0	0	0	0	0	0	0	0	0	0	0	0	0	0	0	0	0	0	0	0	0	0	0	0	0	0	0	0	0	0	0	0	0	1	0	0	0	0	0	0	13	11	0
OTU_1863	0	0	0	0	0	0	0	0	0	0	0	0	1	0	1	1	0	0	0	0	0	0	0	0	0	0	7	0	1	0	0	0	0	0	0	0	0	2	3	1	5	7	1	3	3	9	2	6	4
OTU_1864	0	0	0	0	0	0	0	0	0	0	0	0	0	0	0	0	0	0	0	0	0	0	0	0	0	0	0	0	0	0	0	0	0	0	0	0	0	0	0	0	7	0	0	0	1	1	1	1	0
OTU_1865	0	0	0	0	0	0	0	0	0	0	0	0	0	0	0	0	0	0	0	0	0	0	0	0	0	0	0	0	0	0	0	0	0	0	0	0	0	0	0	3	0	2	0	4	6	2	3	3	0
OTU_1866	0	0	0	0	0	0	0	0	0	0	0	0	0	0	0	0	0	0	0	0	0	0	0	0	0	0	0	0	0	1	0	0	0	0	0	0	0	0	0	0	0	0	0	0	0	0	0	0	0
OTU_1867	0	0	0	0	0	0	0	0	0	0	0	0	0	0	0	0	0	0	0	0	0	0	0	0	0	0	0	0	0	0	0	0	0	0	0	0	0	0	0	0	1	0	0	4	3	2	0	1	0
OTU_1868	0	0	0	0	0	0	30	0	0	0	0	39	0	1	0	1	0	125	20	2	31	6	6	4	3	3	7	3	11	2	62	6	34	1	23	790	40	0	0	36	4	4	6	19	5	3	4	31	28
OTU_1869	0	0	0	0	0	0	0	0	0	0	0	0	0	0	1	1	0	0	1	1	0	0	0	0	1	0	1	0	0	0	0	1	1	1	0	0	2	3	7	10	6	20	3	14	13	11	6	8	7
OTU_1870	0	0	0	0	0	0	0	0	0	0	0	0	0	0	0	0	0	0	0	0	0	0	0	0	0	0	0	0	0	0	0	0	1	0	0	0	0	0	0	0	0	0	0	1	2	0	0	0	0
OTU_1871	0	0	0	0	0	0	0	0	0	0	0	0	1	0	0	0	0	0	0	0	0	0	0	0	0	0	0	7	0	0	0	0	0	0	0	0	1	0	0	1	3	0	3	0	4	0	5	1	2
OTU_1872	0	0	0	0	0	0	0	0	0	0	0	0	0	0	0	0	0	0	0	0	0	0	0	0	0	0	0	0	0	0	0	0	0	0	0	0	1	0	4	4	0	0	1	1	0	0	1	0	1
OTU_1873	0	0	0	0	13	0	0	0	0	0	0	0	0	0	0	0	0	0	0	0	0	0	0	0	0	0	0	0	0	0	0	0	0	0	0	0	0	0	0	0	0	0	0	0	0	0	0	0	0
OTU_1874	0	0	0	0	0	0	0	0	0	0	0	0	0	0	0	0	0	0	0	0	0	0	0	0	0	0	0	1	9	0	0	0	0	0	0	0	0	0	0	0	0	1	0	0	0	0	0	0	0
OTU_1875	0	0	0	0	0	0	0	0	0	0	0	0	0	0	0	0	0	0	0	0	0	0	0	0	0	0	0	0	0	0	0	0	0	0	0	0	0	0	2	3	0	2	1	2	1	4	4	3	0
OTU_1876	0	0	0	0	0	0	0	0	0	0	0	0	0	0	0	0	0	0	0	0	0	0	0	0	0	0	0	0	0	0	0	0	0	0	0	0	0	0	0	1	0	0	1	2	0	0	1	2	2
OTU_1877	0	0	0	0	0	0	0	0	0	0	0	0	0	0	0	0	0	0	0	0	0	0	0	0	0	0	0	0	0	0	0	0	0	0	0	0	0	0	1	0	0	0	5	0	0	8	0	1	0
OTU_1878	0	0	0	0	0	0	0	0	0	0	0	1	0	0	0	0	0	0	0	0	0	0	0	0	0	0	0	0	0	0	0	0	0	0	0	0	0	2	0	0	0	0	0	0	0	0	0	0	1
OTU_1879	0	0	0	0	0	0	0	0	0	0	0	0	0	0	0	0	0	0	0	0	1	0	0	0	0	0	0	0	0	0	0	0	0	0	0	0	0	0	0	6	1	2	0	1	4	2	2	4	4
OTU_1880	0	0	0	0	0	0	0	0	0	0	0	1	0	0	0	0	0	0	0	0	0	0	0	1	0	0	0	0	0	0	0	0	0	0	0	0	1	0	0	1	1	1	0	2	2	1	0	0	10
OTU_1881	0	0	0	0	0	0	0	0	0	0	0	0	0	0	0	0	0	0	0	0	0	0	0	0	0	0	0	0	0	0	0	0	0	0	0	0	0	0	1	2	0	5	3	0	0	0	0	0	0
OTU_1882	0	0	0	0	0	0	0	0	0	0	0	0	0	0	1	0	0	0	0	0	0	0	0	0	0	0	0	0	0	0	0	0	0	0	0	0	0	0	0	0	0	0	0	0	0	0	0	0	1
OTU_1883	0	0	0	0	0	0	0	0	0	0	0	0	0	0	0	0	0	1	0	0	0	0	0	0	0	0	0	0	0	0	0	0	0	0	0	0	0	0	4	2	6	5	3	7	0	0	0	2	0
OTU_1884	0	0	0	0	0	0	0	0	0	0	0	0	0	0	0	0	0	0	0	0	0	0	0	0	0	0	0	0	0	0	0	0	0	0	0	0	0	0	0	0	0	0	0	1	0	1	1	1	0
OTU_1885	0	0	0	0	0	0	0	0	0	0	0	0	0	0	0	0	0	0	0	0	0	0	0	0	0	0	0	0	0	1	0	0	0	0	0	0	0	0	4	1	1	1	1	0	1	2	1	1	0
OTU_1886	0	0	0	0	0	0	0	0	0	0	0	0	0	0	0	0	0	0	0	0	0	0	0	0	0	0	0	0	0	0	0	0	0	0	0	0	1	0	5	2	0	1	0	3	1	0	0	0	5
OTU_1887	0	0	0	0	0	0	0	0	0	0	0	0	0	0	0	0	0	0	0	0	0	0	0	0	1	0	0	0	0	0	0	0	0	0	0	0	0	0	1	0	0	3	0	2	2	1	1	4	2
OTU_1888	0	0	0	0	0	0	0	0	0	0	0	0	0	0	0	0	0	0	0	0	0	0	0	0	0	0	0	0	0	0	0	0	0	0	0	0	1	0	1	0	2	2	0	3	1	0	0	0	1
OTU_1889	0	0	0	0	0	0	0	0	0	0	1	0	0	0	0	0	0	0	1	0	0	0	0	0	0	0	0	0	0	0	0	0	0	0	0	0	0	0	0	0	1	0	1	0	1	0	0	0	4
OTU_1890	0	0	0	0	0	0	0	0	0	0	0	0	0	0	0	0	0	0	0	0	0	0	0	0	0	0	0	0	0	0	0	0	0	0	0	0	0	0	4	8	0	2	0	1	0	0	0	0	0
OTU_1891	0	0	0	0	0	1	0	0	56	0	1	2	2	0	0	0	0	0	1	0	1	0	0	0	0	0	0	1	4	0	3	0	0	1	1	0	31	5	27	37	19	43	35	66	45	153	161	248	9
OTU_1892	0	0	0	0	0	0	0	0	0	0	0	0	0	0	0	0	0	0	0	0	0	0	0	0	0	0	0	0	0	0	0	0	0	0	0	0	0	0	0	0	0	0	0	0	0	13	0	0	0
OTU_1893	0	0	0	0	0	0	0	0	0	0	0	0	0	0	0	0	0	1	0	0	2	0	0	0	0	0	0	0	0	0	0	0	0	0	1	0	2	4	3	4	4	9	5	5	4	6	7	8	1
OTU_1894	0	0	0	0	0	0	0	0	0	0	0	0	0	0	0	0	0	1	0	0	0	0	0	0	0	0	0	0	0	0	0	0	0	0	0	0	0	1	0	0	2	0	0	4	3	0	0	0	0
OTU_1895	0	0	0	0	0	0	0	0	0	0	0	0	0	0	0	0	0	0	0	0	0	0	0	0	0	0	0	0	0	0	0	0	0	0	0	0	0	0	0	0	0	0	0	0	2	0	0	0	2
OTU_1896	0	0	0	0	0	0	0	0	0	0	1	0	1	0	2	0	0	0	0	0	0	0	0	1	0	0	0	0	0	0	0	0	0	0	0	0	0	1	11	5	2	2	3	4	10	0	1	0	37
OTU_1897	0	0	0	0	0	0	0	0	0	0	0	0	0	0	0	0	0	0	0	0	0	0	0	0	0	0	0	0	0	0	0	0	0	0	0	0	0	0	0	0	1	0	1	2	8	0	0	2	2
OTU_1898	0	0	0	0	0	0	0	0	0	0	0	0	0	0	0	0	0	0	0	12	0	0	0	0	0	0	0	0	0	0	0	0	0	0	0	0	0	0	0	0	0	0	0	0	0	0	0	1	0
OTU_1899	0	0	0	0	0	0	0	0	0	0	0	0	0	0	0	0	0	0	0	0	0	0	0	0	0	0	0	0	0	0	0	0	0	0	0	0	0	0	0	10	1	2	3	1	1	4	0	4	0
OTU_1900	0	0	0	0	0	0	0	0	0	0	0	0	0	0	0	0	0	0	0	0	0	0	0	0	0	1	0	1	0	0	0	0	0	0	0	0	0	1	6	6	10	10	12	10	1	5	2	2	0
OTU_1901	0	0	0	0	0	0	0	0	0	0	0	0	0	0	0	0	0	0	0	0	0	0	0	0	0	0	0	0	0	0	0	0	0	0	0	0	0	0	0	1	2	4	0	1	1	0	0	0	1
OTU_1902	0	0	0	0	0	0	0	0	0	0	0	0	1	0	0	0	0	0	0	0	0	0	0	0	0	0	0	0	0	0	0	0	0	0	0	0	0	0	4	9	6	1	6	6	8	2	14	5	0
OTU_1903	0	0	0	0	0	0	0	0	0	0	0	0	1	1	0	0	0	0	0	0	0	0	0	2	18	0	0	0	0	0	0	2	0	1	0	0	1	2	0	6	2	3	2	4	3	0	1	2	7
OTU_1904	0	1	0	0	0	0	0	0	0	0	0	0	1	3	0	0	1	0	0	1	0	0	1	0	0	1	5	0	3	1	0	0	4	1	0	1	0	0	11	9	4	7	18	7	5	2	11	17	18
OTU_1905	0	0	0	0	0	0	0	0	0	0	0	0	0	0	0	0	0	1	0	0	1	0	3	0	0	1	2	1	1	0	4	88	2	0	25	0	0	0	1	1	1	1	1	13	16	2	7	0	1
OTU_1906	0	0	0	0	0	0	0	0	0	0	0	0	0	0	0	0	0	0	0	0	0	0	0	0	0	0	0	0	0	0	0	0	0	0	0	0	0	0	0	0	0	4	0	0	0	0	0	0	0
OTU_1907	0	0	0	0	0	0	0	0	0	0	0	0	0	0	0	0	0	0	0	0	1	0	0	0	0	0	0	0	0	0	0	0	0	0	0	0	2	0	0	0	1	0	0	3	7	0	3	0	4
OTU_1908	0	0	0	0	0	0	0	0	0	12	0	0	0	0	0	0	0	0	12	0	0	0	0	0	0	0	0	0	0	0	0	0	0	0	0	0	0	0	0	0	0	0	0	0	0	0	0	0	0
OTU_1909	0	1	0	1	1	0	0	0	1	0	1	1	0	0	1	0	1	1	0	0	0	0	0	0	0	0	0	0	0	0	35	0	1	0	1	0	0	1	3	4	13	1	4	3	3	0	1	3	15
OTU_1910	0	0	0	0	0	0	0	0	0	0	0	0	0	0	0	0	0	0	0	0	0	0	0	0	0	0	0	1	0	0	0	0	0	0	0	0	0	0	2	1	3	1	1	1	1	4	1	3	3
OTU_1911	0	0	0	0	0	0	0	0	0	0	0	0	0	0	0	0	0	0	0	0	0	0	0	0	0	0	0	0	0	0	0	0	0	0	0	0	0	0	0	0	0	0	3	3	2	2	4	2	0
OTU_1912	0	0	0	0	0	0	0	0	0	0	0	0	0	0	0	0	0	0	0	0	0	0	0	0	0	0	0	0	0	0	0	0	0	0	0	0	0	0	0	0	4	0	0	0	0	0	0	1	0
OTU_1913	0	0	0	0	0	0	0	0	0	0	0	0	0	0	0	0	0	0	0	0	0	0	0	0	0	0	0	0	0	0	0	0	0	0	0	0	0	0	13	3	1	6	2	0	1	3	0	7	0
OTU_1914	0	0	0	0	0	0	0	0	0	0	0	0	0	0	0	0	0	0	0	0	0	0	0	0	7	0	0	0	0	1	0	0	0	0	0	0	0	2	4	0	0	0	0	2	3	2	3	0	0
OTU_1915	0	0	0	0	0	0	0	0	0	0	0	0	0	0	0	0	0	0	0	0	0	0	0	0	0	0	0	0	0	0	0	0	0	0	0	0	0	0	0	0	0	0	0	1	4	0	2	3	0
OTU_1916	0	0	0	0	0	0	0	0	0	0	0	0	0	0	0	0	0	0	0	0	0	0	0	0	0	0	0	0	0	0	0	0	0	0	0	0	1	0	0	1	0	1	4	3	9	4	2	3	0
OTU_1917	0	0	0	0	0	0	0	0	0	0	0	0	0	0	0	0	0	1	0	0	0	0	0	0	1	0	0	2	0	0	0	0	0	0	0	0	0	3	3	5	1	8	0	6	8	0	0	0	3
OTU_1918	0	0	0	0	0	0	0	0	0	0	0	0	0	0	0	0	0	0	0	0	0	0	0	0	0	0	0	0	0	0	0	0	0	0	0	0	0	0	0	1	3	0	0	0	0	0	2	0	2
OTU_1919	0	0	0	0	0	0	0	0	0	0	0	0	0	0	0	0	0	0	0	0	0	0	0	0	0	0	0	0	0	0	0	0	0	0	0	0	0	0	1	1	0	1	0	0	4	0	10	6	0
OTU_1920	0	0	0	0	0	0	0	0	0	0	0	0	0	0	0	0	0	0	0	0	0	0	0	0	0	0	0	0	0	0	0	0	0	0	0	0	0	0	0	0	0	0	1	0	0	0	0	0	0
OTU_1921	0	0	0	0	0	0	0	0	0	0	0	0	0	0	0	0	0	0	0	0	0	0	0	0	0	1	0	0	0	0	0	0	0	0	0	0	0	0	3	2	5	5	0	0	4	1	1	1	2
OTU_1922	0	0	0	0	0	0	0	0	0	0	0	0	0	0	0	0	0	0	0	0	0	0	0	0	0	0	0	0	0	1	0	0	0	0	0	0	0	0	0	0	1	0	1	2	2	0	0	0	5
OTU_1923	0	0	0	0	0	0	0	0	0	0	0	0	0	0	0	0	0	0	0	0	0	0	0	0	0	0	0	0	0	0	0	0	0	0	0	0	0	0	0	0	1	1	0	3	1	0	0	0	0
OTU_1924	0	0	0	0	0	0	0	0	0	0	0	0	0	0	0	1	0	0	0	0	0	0	0	0	0	0	0	0	0	0	0	0	0	0	0	0	1	0	18	7	5	12	7	12	5	4	8	3	3
OTU_1925	0	0	0	0	0	0	0	0	0	0	1	0	0	1	0	0	0	0	0	0	0	0	0	1	0	0	0	1	0	0	0	0	0	0	0	0	2	0	6	15	6	2	16	9	2	9	3	5	16
OTU_1926	0	0	0	0	0	0	0	0	0	0	0	0	0	0	0	0	0	0	0	0	0	0	0	0	0	0	0	0	0	0	0	2	0	0	0	0	0	1	0	1	1	1	1	6	0	2	0	1	3
OTU_1927	0	0	0	0	0	0	0	0	0	0	0	0	0	0	0	0	0	0	0	0	0	0	0	1	0	0	0	0	0	0	1	0	0	0	0	0	0	0	0	2	0	1	0	2	0	0	0	0	5
OTU_1928	0	0	0	0	0	0	0	0	0	0	0	0	0	0	0	0	0	0	0	0	0	0	0	0	0	0	2	0	0	0	0	0	0	0	0	0	2	1	3	4	5	7	4	5	1	17	7	7	0
OTU_1929	0	0	0	0	0	0	0	0	0	0	0	0	0	0	0	0	0	0	0	0	0	0	0	0	0	0	0	0	0	0	0	1	0	0	0	0	0	0	2	1	3	8	4	5	2	0	0	0	1
OTU_1930	0	0	0	0	0	0	0	0	0	0	0	0	0	0	0	0	0	0	0	0	0	0	0	0	0	0	0	0	0	0	0	0	0	0	0	0	0	0	0	0	0	0	0	0	0	0	0	0	13
OTU_1931	0	0	0	0	0	0	0	0	0	0	0	0	0	0	0	0	0	0	0	0	0	0	0	0	0	0	0	0	0	0	0	0	0	0	0	0	0	0	0	0	0	0	1	2	3	2	1	1	1
OTU_1932	0	0	0	0	0	0	0	0	0	0	0	0	0	0	0	0	0	0	0	0	0	0	0	0	0	0	0	0	0	0	0	0	0	0	0	0	0	0	3	0	1	2	1	6	2	6	5	9	0
OTU_1933	0	0	0	0	0	0	0	0	0	0	0	0	0	0	0	0	0	0	0	0	0	0	0	0	0	0	0	0	0	0	0	0	0	0	0	0	0	0	2	1	4	0	0	4	0	5	2	4	1
OTU_1934	0	0	0	0	0	0	0	0	0	0	0	0	0	0	0	0	0	0	0	0	0	0	0	0	0	0	0	0	0	0	1	0	0	0	0	0	0	0	0	0	0	0	0	1	0	0	0	0	0
OTU_1935	0	0	0	0	0	0	0	0	0	0	0	0	0	0	0	0	0	0	0	0	0	0	0	0	1	0	0	0	0	0	0	0	0	0	0	0	0	1	0	0	0	0	0	0	0	0	0	0	0
OTU_1936	0	0	0	0	0	0	0	0	0	0	0	0	0	0	0	0	0	0	0	0	0	0	0	0	0	0	0	0	0	0	0	0	0	0	0	0	0	1	4	2	0	1	1	0	1	0	1	0	0
OTU_1937	0	0	0	0	0	0	0	0	0	0	0	0	0	0	0	0	0	0	0	0	0	0	0	0	0	0	0	0	0	0	0	0	0	0	0	0	0	0	2	2	5	0	2	1	0	0	0	2	0
OTU_1938	0	0	0	0	0	0	0	0	0	0	0	0	0	0	0	0	0	0	0	0	0	0	0	1	0	0	0	0	0	0	0	0	0	0	0	0	0	0	1	0	1	0	0	0	2	0	0	0	4
OTU_1939	0	0	0	0	0	0	0	0	0	0	0	0	0	0	0	0	0	0	0	0	0	0	0	0	0	0	0	0	0	0	0	0	0	0	0	0	0	0	0	0	3	0	0	2	6	0	0	0	1
OTU_1940	0	0	0	0	0	0	0	0	0	0	0	0	0	0	0	0	0	0	0	0	0	0	0	0	0	0	0	0	0	0	0	0	0	0	0	0	0	0	0	0	0	0	0	1	1	4	0	2	0
OTU_1941	0	0	0	0	0	0	0	0	0	0	0	0	0	0	0	0	0	0	0	0	0	0	0	0	0	0	0	0	0	0	1	0	0	0	0	0	0	0	0	0	0	0	0	1	0	0	0	0	1
OTU_1942	0	0	0	0	0	0	0	0	0	0	0	0	0	0	0	0	0	0	0	0	0	0	0	0	3	0	0	0	0	0	0	0	0	0	0	0	0	1	0	0	0	0	0	2	2	0	1	7	0
OTU_1943	0	0	0	0	0	0	0	0	0	0	0	0	0	1	1	0	0	0	0	0	0	0	0	0	0	0	0	0	0	1	0	0	0	1	0	0	0	0	2	0	1	2	0	2	2	1	1	2	5
OTU_1944	0	0	0	0	0	0	0	0	0	0	0	0	0	0	0	0	0	0	0	0	0	0	0	0	0	0	0	0	0	0	0	0	0	0	0	0	0	0	12	0	0	13	0	0	0	0	0	0	0
OTU_1945	0	0	0	0	0	0	0	0	0	0	0	0	0	0	0	0	0	0	0	0	0	0	0	0	0	0	0	0	0	0	0	0	0	0	0	0	0	0	3	4	0	1	0	1	0	2	0	0	0
OTU_1946	0	0	0	0	0	0	0	0	0	0	0	0	0	0	0	0	0	0	0	0	0	0	0	0	0	0	0	0	0	0	0	0	0	0	0	0	0	1	2	2	9	1	1	2	2	1	6	7	0
OTU_1947	0	0	0	0	0	0	0	0	0	0	0	0	0	0	0	0	0	0	0	0	0	0	0	0	0	0	0	0	0	0	0	0	0	0	0	0	0	0	3	4	0	0	1	2	1	0	3	2	2
OTU_1948	0	0	0	0	0	0	0	0	0	0	0	0	0	0	0	1	0	0	0	0	0	0	0	0	0	0	0	0	0	1	0	0	0	0	0	0	0	0	1	0	1	2	1	1	0	1	2	6	1
OTU_1949	0	0	0	0	0	0	0	0	0	0	0	0	0	0	0	0	0	0	0	0	0	0	0	0	0	0	0	0	0	0	0	0	0	0	0	0	0	0	0	0	0	0	0	0	0	0	0	0	0
OTU_1950	0	0	0	0	0	0	0	0	0	0	0	0	0	1	0	0	0	0	0	0	0	0	0	0	0	0	0	0	0	0	0	0	1	1	0	0	3	0	1	1	7	2	1	1	2	3	2	3	9
OTU_1951	0	0	0	0	0	0	0	0	0	0	0	0	0	0	0	0	0	0	0	0	0	0	0	0	0	0	0	0	0	0	0	0	0	7	0	1	0	0	0	0	0	0	0	0	0	3	0	0	3
OTU_1952	0	0	0	0	0	0	0	0	0	0	0	0	0	0	0	0	0	0	0	0	0	0	0	0	0	0	12	0	0	0	0	0	0	0	0	0	0	0	0	2	0	0	1	0	0	1	0	1	0
OTU_1953	0	0	0	0	0	0	0	0	0	0	0	0	0	0	0	0	0	0	0	0	0	0	0	1	0	0	0	0	0	0	0	0	0	0	0	0	0	0	2	0	0	0	0	9	2	3	0	4	2
OTU_1954	0	0	0	0	0	0	0	0	0	0	0	0	0	0	0	0	0	0	0	0	0	0	0	0	0	0	0	0	0	0	0	0	0	0	0	0	1	0	19	18	2	19	11	9	3	17	6	8	0
OTU_1955	0	0	0	0	0	0	0	0	0	0	0	0	1	0	0	0	0	0	0	0	0	0	0	0	0	0	0	0	0	0	0	0	0	0	0	0	0	0	1	2	1	9	1	3	0	0	1	2	1
OTU_1956	0	0	0	0	0	0	0	0	0	0	0	0	0	0	0	0	0	14	0	0	0	0	0	0	0	0	0	0	0	0	0	1	0	0	0	0	0	0	0	5	2	1	4	2	2	0	1	0	0
OTU_1957	0	0	0	0	0	0	0	0	0	0	0	0	0	0	0	0	0	0	0	0	0	0	0	0	0	0	0	0	0	0	0	0	1	0	0	0	0	0	6	9	4	6	6	5	7	2	12	13	3
OTU_1958	0	0	0	0	0	0	0	0	0	0	0	0	0	0	0	0	0	0	0	0	0	0	0	0	0	6	0	0	0	0	0	0	2	0	0	0	0	1	2	0	3	0	1	3	17	0	1	0	8
OTU_1959	0	0	0	0	0	0	0	0	0	0	0	0	0	0	0	0	0	0	0	0	0	0	0	0	0	0	0	0	0	0	0	0	0	0	0	0	0	1	0	1	4	1	2	4	0	0	3	0	0
OTU_1960	0	0	0	0	0	0	0	0	0	0	0	0	0	0	0	0	0	0	0	0	0	0	0	0	0	0	0	0	0	0	0	0	0	0	0	0	0	0	1	2	0	0	3	0	1	0	0	1	2
OTU_1961	0	0	0	0	0	0	0	0	0	0	0	0	0	0	0	0	0	0	0	0	0	0	0	0	0	0	0	0	0	0	0	0	0	1	0	0	0	1	9	9	3	11	20	2	3	57	26	16	0
OTU_1962	0	0	0	0	0	0	0	0	0	0	0	0	0	0	0	0	0	0	0	0	0	0	0	0	0	0	0	0	0	0	0	0	0	0	0	0	0	1	0	0	0	0	0	0	0	12	0	2	0
OTU_1963	0	0	0	0	0	0	0	0	0	0	0	0	0	0	0	0	0	0	0	0	0	0	0	1	0	0	0	0	0	0	0	1	0	0	0	0	0	0	1	0	0	0	0	3	3	0	2	3	3
OTU_1964	0	0	0	0	0	0	0	0	0	0	0	0	0	0	0	0	0	0	0	0	0	0	0	0	0	0	0	0	0	0	0	0	0	0	0	0	0	0	0	0	2	0	3	7	7	0	1	0	0
OTU_1965	0	0	0	0	0	0	0	0	0	0	0	0	0	0	0	0	0	0	0	0	0	0	0	0	0	0	0	0	0	0	0	0	0	0	0	0	0	0	1	0	0	0	0	0	1	0	1	3	1
OTU_1966	0	0	0	0	0	0	0	0	0	0	0	0	0	0	0	0	0	0	0	0	0	0	0	1	0	0	0	0	0	0	0	3	0	0	0	0	0	0	0	0	0	0	0	0	0	0	0	0	15
OTU_1967	0	0	0	0	0	0	0	0	0	0	0	0	0	0	0	0	0	0	0	0	0	0	0	0	0	0	0	0	0	0	0	0	0	0	0	0	0	0	0	0	0	0	0	2	0	0	1	2	1
OTU_1968	0	0	0	0	0	0	0	0	0	0	0	0	0	0	1	0	0	0	0	0	0	0	0	0	0	0	0	0	0	0	0	0	0	0	0	0	0	0	0	0	0	0	0	2	1	0	0	0	3
OTU_1969	0	0	0	0	0	0	0	0	0	0	0	0	0	0	0	0	0	0	0	0	0	0	0	0	0	0	1	0	0	0	0	0	0	0	0	0	0	0	0	0	0	0	0	1	2	0	0	0	5
OTU_1970	0	0	0	0	0	0	0	0	0	0	1	0	0	0	0	0	0	0	0	0	0	0	0	1	0	0	0	6	0	0	0	0	0	0	0	0	1	0	0	0	1	0	0	0	0	0	1	1	7
OTU_1971	0	0	0	0	0	0	0	0	0	0	0	1	0	0	0	0	0	0	1	0	20	0	1	3	2	0	1	19	12	0	0	2	1	0	0	0	0	0	2	5	38	23	1	10	5	6	10	21	2
OTU_1972	0	0	0	0	0	0	0	0	0	0	0	0	3	0	0	0	0	0	0	0	6	0	0	0	0	0	0	0	0	0	0	0	0	0	0	0	0	0	0	0	0	0	0	0	0	0	2	0	0
OTU_1973	0	0	0	0	0	0	0	0	0	0	0	0	0	0	0	0	0	0	0	0	0	0	0	0	0	0	0	0	0	0	0	0	0	0	0	0	0	0	2	0	4	1	5	1	4	0	0	0	0
OTU_1974	0	0	0	0	0	0	0	0	0	0	0	0	0	0	0	0	0	0	0	0	0	0	0	0	0	0	0	0	0	0	0	0	0	0	0	0	0	0	0	5	12	3	2	0	2	3	1	0	0
OTU_1975	0	0	0	0	0	0	0	0	0	0	0	0	0	0	0	0	0	0	0	0	0	0	0	0	0	0	0	0	0	0	0	0	0	0	0	0	0	0	0	0	0	0	0	0	0	0	0	0	0
OTU_1976	0	0	0	0	0	0	0	0	0	0	0	0	0	0	0	0	0	0	0	0	0	0	0	0	0	0	0	0	0	0	0	1	1	0	0	0	0	0	1	1	2	2	3	4	1	3	7	6	10
OTU_1977	0	0	0	0	0	0	0	0	0	0	0	0	0	0	0	0	0	1	0	0	0	0	0	0	0	0	0	0	0	0	0	0	0	0	0	0	0	0	0	3	2	2	2	0	1	0	0	1	0
OTU_1978	0	0	0	0	0	0	0	0	0	0	0	0	0	0	0	0	0	0	0	0	0	0	0	0	0	0	0	1	0	0	0	0	0	0	0	0	1	0	2	1	0	4	2	4	7	2	0	3	0
OTU_1979	0	0	0	0	0	0	0	0	0	0	0	0	0	0	1	0	0	0	0	10	0	0	0	0	0	1	0	0	19	0	0	0	0	1	7	0	0	0	1	0	1	4	1	0	0	3	0	1	1
OTU_1980	0	0	0	0	0	0	0	0	0	0	0	0	0	0	0	0	0	0	0	0	0	0	0	0	0	0	0	0	0	0	0	0	0	0	0	0	0	0	0	0	0	0	0	0	3	0	1	0	1
OTU_1981	0	0	0	0	0	0	0	0	0	0	0	1	0	0	0	0	0	0	0	0	0	0	0	0	0	0	0	0	0	0	0	0	0	0	0	0	0	3	1	1	0	3	0	0	1	0	0	1	3
OTU_1982	0	0	0	0	0	0	0	0	0	0	0	0	0	0	0	0	0	0	0	0	0	0	0	0	0	0	0	0	0	0	0	0	0	0	0	0	0	0	1	2	0	1	0	2	0	0	0	3	1
OTU_1983	0	0	0	0	0	0	0	0	0	0	0	0	0	0	0	0	0	0	1	0	0	0	0	0	0	0	0	0	1	0	0	1	0	0	0	0	0	0	0	1	1	0	0	2	1	2	0	1	0
OTU_1984	0	0	0	0	0	0	0	0	0	0	0	0	0	0	0	0	0	0	0	0	0	0	0	0	0	0	0	0	0	0	0	0	0	0	0	0	0	0	1	1	5	3	4	1	1	4	7	5	0
OTU_1985	0	0	0	0	0	0	0	0	0	0	0	0	0	0	0	0	0	0	0	0	0	0	0	0	0	0	0	1	0	0	0	0	0	0	0	0	0	0	0	0	0	1	1	0	1	1	2	0	1
OTU_1986	0	0	0	0	0	0	0	0	0	0	0	0	0	0	0	0	0	0	0	0	0	0	0	0	0	0	0	0	0	0	0	0	0	0	0	0	1	0	3	0	3	4	4	1	0	0	0	0	0
OTU_1987	0	0	0	0	0	0	0	0	0	0	0	0	0	0	0	0	0	0	0	0	0	0	0	0	0	0	0	0	0	0	1	0	0	0	0	0	0	0	2	5	1	0	1	1	0	0	0	0	1
OTU_1988	0	0	0	0	0	0	0	0	15	0	0	0	0	0	0	0	0	0	0	0	0	0	0	0	0	0	0	0	0	0	0	0	0	0	0	0	0	0	0	0	0	0	0	0	0	0	0	0	0
OTU_1989	0	0	0	0	0	0	0	0	0	0	0	0	0	0	0	0	0	0	0	0	0	0	0	0	0	0	0	0	0	0	0	0	0	0	0	0	0	1	2	6	7	0	2	6	0	0	1	0	0
OTU_1990	0	0	0	0	0	0	0	0	0	0	0	0	0	0	0	0	0	0	0	0	0	0	0	0	0	0	0	0	0	0	0	0	0	0	0	0	0	0	0	0	0	0	0	0	0	0	0	0	1
OTU_1991	0	0	0	0	0	0	0	0	0	0	0	0	0	0	0	0	0	0	0	0	0	0	0	0	0	0	0	0	0	0	0	0	0	0	0	0	0	0	0	2	0	0	0	0	1	0	0	0	18
OTU_1992	0	0	0	0	0	0	0	0	0	0	0	0	0	0	0	0	0	0	0	0	0	0	0	0	0	0	0	0	0	0	0	0	0	0	0	0	0	0	0	0	0	1	0	0	0	22	6	0	0
OTU_1993	0	0	0	0	0	0	0	0	0	0	0	0	0	0	1	0	0	0	0	0	0	0	0	0	0	0	0	1	0	0	0	1	0	0	0	0	0	1	0	0	0	9	0	1	1	0	0	0	2
OTU_1994	0	0	0	0	0	0	0	0	0	0	0	0	0	0	0	0	0	0	0	0	0	0	0	0	0	0	0	0	0	0	0	0	0	0	0	0	0	0	1	1	1	2	5	2	0	2	2	0	0
OTU_1995	0	0	0	0	0	0	0	0	0	0	0	0	0	0	0	0	0	0	1	0	0	0	0	0	0	0	0	0	0	0	0	0	0	0	0	0	0	0	0	0	0	3	0	3	0	0	2	0	1
[truncated: 2,923 more rows]
[truncated: 9 more columns]
