# Supplementary material for: Diversity analysis of the rhizospheric and endophytic bacterial communities of Senecio vulgaris L. (Asteraceae) in an invasive range
Source: PeerJ. 2019 Jan 7;6:e6162. doi: 10.7717/peerj.6162 (PMC6327885; doi:10.7717/peerj.6162)
Supplement: Supplemental Information 16 [file peerj-07-6162-s016.csv]

OTU	phylum	class	order	family	genus	species	R1b	R1c	R1d	R1e	R1f	R2a	R2b	R2c	R2d	R2e	R3a	R3b	R3c	R3d	R3e	R4a	R4b	R4c	R4d
OTU_107	Proteobacteria	Betaproteobacteria	Burkholderiales	Oxalobacteraceae	Massilia		0.008152826	0.012628887	0.146351211	0.023499321	0.029573975	0.02845496	0.015426425	0.018383822	0.020382064	0.012948605	0.001358804	0.00247782	0.016865159	0.004955639	0.001438734	0.009991208	0.011030293	0.001598593	0.002158101
OTU_11	Proteobacteria	Alphaproteobacteria	Rhizobiales	Rhizobiaceae	Rhizobium	Rhizobium_leguminosarum	0.00247782	0.000559508	0.000319719	0	0.001438734	0.003197186	0.003357046	0.001039086	0.004236272	0.1371593	0.001198945	0.031332427	0.000239789	0.002158101	0.44928463	0.000959156	0.000479578	0	0
OTU_1112	Proteobacteria	Betaproteobacteria	Methylophilales	Methylophilaceae	Methylotenera		0.00231796	0.002078171	0.005754936	0.000479578	0.001198945	0.005675006	0.012548957	0.004875709	0.021581009	0.014547198	0.000559508	0.001598593	0.013747902	0.006234514	0.027895452	0.01190952	0.001358804	0.003117257	0.03301095
OTU_12	Proteobacteria	Alphaproteobacteria	Rhizobiales	Rhizobiaceae	Ensifer		0	0	0	0	0.000239789	0.000319719	0.000559508	0.000479578	0.000399648	0.000239789	0.000159859	0.422827911	0.000159859	0.000479578	0.000479578	0.000159859	7.99E-05	0	0
OTU_13	Proteobacteria	Alphaproteobacteria	Sphingomonadales	Sphingomonadaceae	Sphingomonas	Sphingomos_faeni	0.008872192	0.003836624	0.007992966	0	0.004236272	0.02373911	0.02118136	0.01406762	0.005914795	0.015186636	0.000159859	0.000399648	0.001039086	0.001678523	0.00231796	0.000399648	0.000879226	0.001278875	0.000799297
OTU_14	Proteobacteria	Gammaproteobacteria	Pseudomonadales	Pseudomonadaceae	Pseudomonas		0.031252498	0.044360962	0.011509871	0.178562865	0.122372312	0.029973623	0.044600751	0.041403565	0.008312685	0.004156342	0.002557749	0.002957397	0.00935177	0.004076413	0.001918312	0.00231796	0.005994725	0.003596835	0.001518664
OTU_16	Bacteroidetes	Flavobacteriia	Flavobacteriales	Flavobacteriaceae	Flavobacterium	Flavobacterium_pectinovorum	0.037966589	0.011589801	0.000639437	0.018623611	0.026296859	0.029653905	0.101830389	0.034209895	0.050995124	0.014547198	0.062824714	0.02837503	0.068339861	0.07561346	0.019822556	0.102549756	0.000799297	0.046758852	0.084165934
OTU_17	Proteobacteria	Gammaproteobacteria	Enterobacteriales	Enterobacteriaceae	/		0.049076812	0.081288466	0.003676764	0.16321637	0.199104788	0.03069299	0.066501479	0.036767644	0.005675006	0.001998242	0.000159859	0.012948605	0.004955639	0.005754936	0.001678523	0.002158101	0.000479578	0.007273599	0.001039086
OTU_18	Proteobacteria	Betaproteobacteria	Burkholderiales	Comamonadaceae	Variovorax	Variovorax_paradoxus	0.008312685	0.003996483	0.003756694	0.000399648	0.003596835	0.020062345	0.007513388	0.006794021	0.012069379	0.006554232	0.003277116	0.007913037	0.006234514	0.009831348	0.003277116	0.00479578	0.006794021	0.003916553	0.002158101
OTU_19	Proteobacteria	Gammaproteobacteria	Xanthomonadales	Xanthomonadaceae	Stenotrophomonas		0.052194069	0.082487411	0.011110223	0.036527855	0.028215171	0.00951163	0.023019743	0.016865159	0.006074654	0.00231796	0.000879226	0.034369755	0.008392614	0.004156342	0.001598593	0.002637679	0.001518664	0.010390856	0.01174966
OTU_2051	Bacteroidetes	Flavobacteriia	Flavobacteriales	Flavobacteriaceae	Flavobacterium		0.026456718	0.018783471	0.000159859	0.003117257	0.009831348	0.023499321	0.013827832	0.007753177	0.02357925	0.021660938	0.016705299	0.004396131	0.038685956	0.035328911	0.022140516	0.030133483	0.000399648	0.052593718	0.005355287
OTU_22	Proteobacteria	Alphaproteobacteria	Rhizobiales	Rhizobiaceae	Rhizobium		0.057629286	0.003117257	0.013108465	0.000319719	0.003357046	0.076412757	0.01190952	0.012708816	0.015106706	0.014946847	0.006794021	0.003756694	0.010870434	0.012788746	0.005675006	0.012788746	0.004236272	0.003117257	0.003117257
OTU_27	Proteobacteria	Betaproteobacteria	Methylophilales	Methylophilaceae	Methylophilus		0.008392614	0.000639437	0.00239789	0.000879226	0.001198945	0.007353529	0.004236272	0.000399648	0.006074654	0.003596835	0.001678523	0.010151067	0.015586284	0.033490528	0.026616577	0.010950364	0.015586284	0.002877468	0.019103189
OTU_2733	Proteobacteria	Betaproteobacteria	Burkholderiales	Oxalobacteraceae	Massilia		0.006794021	0.00935177	0.028215171	0.000639437	0.009751419	0.009671489	0.002717609	0.006714092	0.009911278	0.006794021	0.005914795	0.003676764	0.003117257	0.008552474	0.005435217	0.007593318	0.007353529	0.006634162	0.010151067
OTU_2869	Proteobacteria	Gammaproteobacteria	Enterobacteriales	Enterobacteriaceae	/		0.016225721	0.027176085	0.001998242	0.05914795	0.051075054	0.008552474	0.020302134	0.010870434	0.00239789	0.001438734	0.002078171	0.144672688	0.067540564	0.043082088	0.009831348	0.006314443	0.000559508	0.023019743	0.017744385
OTU_3	Proteobacteria	Betaproteobacteria	Burkholderiales	Oxalobacteraceae	/		0.096395172	0.153544881	0.415634242	0.005355287	0.059547598	0.114619135	0.063703941	0.15850052	0.183358644	0.05906802	0.337143314	0.065302534	0.041643354	0.211014307	0.060027176	0.415794101	0.50827272	0.347694029	0.025817281
OTU_3396	Proteobacteria	Gammaproteobacteria	Pseudomonadales	Pseudomonadaceae	Pseudomonas		0.000399648	0.000239789	0.001039086	7.99E-05	0.002078171	0.001438734	0.001039086	0.000959156	0.002238031	0.004316202	0.330828871	0.000559508	0.004875709	0.009671489	0.015586284	0.000559508	0.000959156	0.000319719	0.001518664
OTU_34	Proteobacteria	Alphaproteobacteria	Sphingomonadales	Sphingomonadaceae	Sphingobium		0.008712333	0.004875709	0.003357046	0.007353529	0.005754936	0.01894333	0.002797538	0.007273599	0.00951163	0.00479578	0.000559508	0.005914795	0.002797538	0.002238031	0.000319719	0.001198945	7.99E-05	0.000159859	0.000719367
OTU_351	Proteobacteria	Betaproteobacteria	Burkholderiales	Comamonadaceae	Acidovorax		0.00247782	0.007513388	0.003836624	0.019342978	0.014627128	0.004955639	0.008712333	0.005515147	0.00247782	0.001198945	0.001998242	0.004236272	0.004875709	0.001518664	0.002877468	0.004875709	0.001119015	0.001838382	0.011110223
OTU_39	Proteobacteria	Betaproteobacteria	Burkholderiales	Comamonadaceae	/		0.012948605	0.005435217	0.012309168	0.000399648	0.005914795	0.00471585	0.002797538	0.007833107	0.015506354	0.009831348	0.000399648	0.000399648	0.002637679	0.00719367	0.001678523	0.000719367	0.000239789	0.00711374	0.006714092
OTU_40	Bacteroidetes	Flavobacteriia	Flavobacteriales	Flavobacteriaceae	Flavobacterium		0.016145792	0.043082088	0.000159859	0.010230997	0.00935177	0.004955639	0.009911278	0.005435217	0.003756694	0.002238031	0.003596835	0.006234514	0.012788746	0.011989449	0.002078171	0.01654544	7.99E-05	0.038606027	0.005754936
OTU_4063	Proteobacteria	Gammaproteobacteria	Pseudomonadales	Pseudomonadaceae	Pseudomonas		0.014707058	0.019103189	0.001598593	0.135240988	0.095835665	0.021101431	0.039725042	0.025497562	0.003676764	0.002238031	0.000319719	0.004875709	0.005275358	0.002238031	0.002717609	0.000879226	0.000319719	0.001119015	0.001198945
OTU_4758	Proteobacteria	Betaproteobacteria	Burkholderiales	Oxalobacteraceae	Massilia		0.007353529	0.012069379	0.003916553	0.006554232	0.008152826	0.017664455	0.00703381	0.006953881	0.011030293	0.00711374	0.00239789	0.001278875	0.003436975	0.000559508	0.000959156	0.001039086	0.001918312	0.001039086	0.000239789
OTU_5	Proteobacteria	Betaproteobacteria	Burkholderiales	Oxalobacteraceae	Duganella		0.026696507	0.017104948	0.093038126	0.002957397	0.012948605	0.129166334	0.157861082	0.196547039	0.218287907	0.031012709	0.006794021	0.004555991	0.006234514	0.014786987	0.00471585	0.093118056	0.027655663	0.001438734	0.186236112
OTU_547	Proteobacteria	Betaproteobacteria	Methylophilales	Methylophilaceae	/		0.021501079	0.002158101	0.000799297	0.000159859	0.000159859	0.018783471	0.005595076	0.010710575	0.019183119	0.003516905	0.002797538	0.002158101	0.005754936	0.011989449	0.007353529	0.001278875	0.000479578	0.000319719	0.006554232
OTU_6	Proteobacteria	Betaproteobacteria	Burkholderiales	Alcaligenaceae	/		0.00239789	0.003996483	0.000719367	0.000959156	0.001998242	0.002238031	0.00239789	0.003756694	0.002158101	0.002717609	0.016065862	0.005195428	0.000399648	0.006634162	0.003117257	0.003516905	0.001678523	0.005035569	0.043561666
OTU_7	Proteobacteria	Gammaproteobacteria	Pseudomonadales	Pseudomonadaceae	Pseudomonas		0.154583966	0.072336344	0.064583167	0.018623611	0.043801455	0.066021901	0.080569099	0.032291583	0.071057469	0.372791943	0.057789146	0.021581009	0.247222444	0.070657821	0.044600751	0.030613061	0.079689873	0.26480697	0.070098313
OTU_8	Bacteroidetes	Flavobacteriia	Flavobacteriales	Flavobacteriaceae	Chryseobacterium	Chryseobacterium_shigense	0.014707058	0.008392614	0.001598593	0.129326193	0.065222604	0.018223963	0.025497562	0.020701782	0.005595076	0.001838382	0.001678523	0.001918312	0.011270082	0.004076413	0.002158101	0.006794021	0.003117257	0.008232755	0.001918312
OTU_885	Bacteroidetes	Flavobacteriia	Flavobacteriales	Flavobacteriaceae	Flavobacterium		0.007833107	0.00463592	0.001278875	0.001998242	0.002557749	0.00719367	0.01174966	0.002637679	0.006474303	0.010151067	0.001518664	0.008552474	0.039485253	0.052433858	0.031492287	0.018303893	0.000319719	0.011030293	0.035648629
OTU_9	Proteobacteria	Gammaproteobacteria	Pseudomonadales	Pseudomonadaceae	Pseudomonas	Pseudomos_viridiflava	0.063304292	0.061226121	0.077291983	0.004555991	0.017664455	0.061785629	0.043401806	0.119494845	0.069059228	0.125649429	0.039565183	0.01190952	0.195747742	0.15370474	0.010710575	0.106945888	0.231236512	0.027895452	0.042922228
